# Supplementary material for: Vertical bedrock shifts reveal summer water storage in Greenland ice sheet
Source: Nature. 2024 Oct 30;635(8037):108–13. doi: 10.1038/s41586-024-08096-3 (PMC11540852; doi:10.1038/s41586-024-08096-3)
Supplement: Supplementary file 2 — Source Data Extended Data Fig. 2 [file 41586_2024_8096_MOESM2_ESM.xlsx]

## Sheet: Extended Data Fig.2
Water-related vertical displacements for all GNET stations studied.
Data description: Vertical displacement time-series from the proposed analytic model, based on calibrated BWS estimates. (Unit:mm)
Time	LEFN	GMMA	WTHG	HMBG	DGJG	SCOR	MIK2	KSNB	HEL2	KULU	TREO	HJOR	VFDG	QAQ1	SENU	KAPI	KELY	KAGA	ILUL	QAAR	RINK	SRMP	MARG
2009	0	NaN	NaN	NaN	NaN	-0.000737232	NaN	-0.00045845	-0.000992562	-0.000443664	-0.00212686	-0.00272394	NaN	-0.000398988	-0.000461241	NaN	0	0	0	-0.000624839	0	0	0
2009	0	NaN	NaN	NaN	NaN	-0.0014509	NaN	-0.00091483	-0.00194867	-0.000882648	-0.00488208	-0.00525662	NaN	-0.00078273	-0.000897533	NaN	0	0	0	-0.000614892	0	-0.000363461	0
2009.01	0	NaN	NaN	NaN	NaN	-0.00142428	NaN	-0.00184179	-0.00389343	-0.00177444	-0.00686764	-0.0076611	NaN	-0.00117121	-0.00133255	NaN	-0.000292175	0	0	-0.000605103	0	-0.000722358	0
2009.01	0	NaN	NaN	NaN	NaN	-0.0021454	NaN	-0.00273362	-0.00570064	-0.0021674	-0.00877421	-0.00844902	NaN	-0.00152721	-0.00219097	NaN	-0.000562221	0	0	-0.000595471	0	-0.000712553	0
2009.01	0	NaN	NaN	NaN	NaN	-0.00282321	NaN	-0.00360926	-0.00741697	-0.00256974	-0.010589	-0.00923968	NaN	-0.00189133	-0.00255096	NaN	-0.000551244	0	-0.000330931	-0.000585991	0	-0.000702881	0
2009.02	0	NaN	NaN	NaN	NaN	-0.0027714	NaN	-0.00399985	-0.00803123	-0.00294969	-0.0124139	-0.0113635	NaN	-0.00223565	-0.00292554	NaN	-0.000540482	0	-0.00064877	-0.000576663	0	-0.000693341	0
2009.02	0	NaN	NaN	NaN	NaN	-0.00347783	NaN	-0.00440534	-0.00866238	-0.00334175	-0.0140895	-0.0132852	NaN	-0.00259049	-0.00324544	NaN	-0.000529929	-0.000449765	-0.000640637	-0.000567483	-0.000533689	-0.00068393	0
2009.02	0	NaN	NaN	NaN	NaN	-0.00412115	NaN	-0.00524957	-0.0102277	-0.00415603	-0.0157613	-0.015075	NaN	-0.00290946	-0.00358493	NaN	-0.00081147	-0.000855856	-0.000632605	-0.000558449	-0.00102323	-0.000674647	0
2009.02	0	NaN	NaN	NaN	NaN	-0.00404553	NaN	-0.00609446	-0.0117491	-0.00448998	-0.0173629	-0.0167876	NaN	-0.00325687	-0.00436948	NaN	-0.00107167	-0.000829426	-0.000624675	-0.000549559	-0.00100636	-0.00066549	-0.000393023
2009.03	0	NaN	NaN	NaN	NaN	-0.00397129	NaN	-0.00690529	-0.0131535	-0.00484974	-0.0189372	-0.0183264	NaN	-0.00355029	-0.00462441	NaN	-0.00105074	-0.000803812	-0.000616843	-0.00120539	-0.000989764	-0.000656457	-0.000740376
2009.03	0	NaN	NaN	NaN	NaN	-0.00466147	NaN	-0.00721753	-0.0134399	-0.00515734	-0.0203935	-0.0197616	NaN	-0.00387591	-0.00491458	NaN	-0.00103023	-0.000778989	-0.00060911	-0.00178996	-0.000973442	-0.000647547	-0.000734635
2009.03	0	NaN	NaN	NaN	NaN	-0.00527731	NaN	-0.00757945	-0.013832	-0.00551106	-0.0219107	-0.0211439	NaN	-0.00416013	-0.00515442	NaN	-0.00101011	-0.000754933	-0.000601474	-0.00176147	-0.000957389	-0.00102842	-0.000728939
2009.03	0	NaN	NaN	NaN	NaN	-0.00518047	NaN	-0.00836192	-0.0151294	-0.00626958	-0.0232479	-0.022375	NaN	-0.00447849	-0.00543208	NaN	-0.00129186	-0.00073162	-0.000593934	-0.00173343	-0.0009416	-0.00135209	-0.000723287
2009.04	0	NaN	NaN	NaN	NaN	-0.00585886	NaN	-0.00913171	-0.016365	-0.00653556	-0.0246343	-0.0235256	NaN	-0.00474015	-0.00612592	NaN	-0.00153309	-0.000709027	-0.000586488	-0.00170583	-0.000926072	-0.00133374	-0.000717678
2009.04	0	NaN	NaN	NaN	NaN	-0.00644232	NaN	-0.00990309	-0.0175725	-0.00686127	-0.0259191	-0.0231581	NaN	-0.00505378	-0.00631021	NaN	-0.00150316	-0.000687131	-0.000933586	-0.00167867	-0.0009108	-0.00131563	-0.000712113
2009.04	0	NaN	NaN	NaN	NaN	-0.0063241	NaN	-0.010141	-0.0175948	-0.00710162	-0.0272825	-0.0230509	NaN	-0.00529174	-0.0065656	NaN	-0.00147381	-0.00115087	-0.00122035	-0.00165195	-0.000895781	-0.00129778	-0.000706591
2009.05	0	NaN	NaN	NaN	NaN	-0.00701621	NaN	-0.0104625	-0.0178068	-0.00742128	-0.028408	-0.0241455	NaN	-0.00559892	-0.00670513	NaN	-0.00144504	-0.00150012	-0.00120505	-0.00162565	-0.00145055	-0.00128016	-0.000701112
2009.05	0	NaN	NaN	NaN	NaN	-0.00754373	NaN	-0.0111933	-0.0189071	-0.00813486	-0.0296539	-0.0251735	NaN	-0.00581634	-0.00693755	NaN	-0.00172917	-0.00145379	-0.00118994	-0.00159978	-0.00188912	-0.00126279	-0.000695675
2009.05	0	NaN	NaN	NaN	NaN	-0.0074053	NaN	-0.0119256	-0.0199846	-0.00833701	-0.0307399	-0.0261744	NaN	-0.00612079	-0.00758636	NaN	-0.00195099	-0.0014089	-0.00117503	-0.00157431	-0.00185797	-0.00124565	-0.00111008
2009.05	0	NaN	NaN	NaN	NaN	-0.00726941	NaN	-0.0121049	-0.0209652	-0.008632	-0.0319144	-0.0270482	NaN	-0.0063152	-0.00767806	NaN	-0.0019129	-0.00136539	-0.00116029	-0.00225788	-0.00182733	-0.00122874	-0.0014251
2009.06	0	NaN	NaN	NaN	NaN	-0.00795182	NaN	-0.0123941	-0.0207821	-0.00881388	-0.0328892	-0.0278723	NaN	-0.00660134	-0.0078776	NaN	-0.00187555	-0.00132322	-0.00114575	-0.00278164	-0.00179719	-0.00121206	-0.00141405
2009.06	0	NaN	NaN	NaN	NaN	-0.00845453	NaN	-0.0131037	-0.0208713	-0.00910873	-0.0340397	-0.028683	NaN	-0.00678997	-0.00848835	NaN	-0.00183893	-0.00128236	-0.00113139	-0.00273736	-0.00176756	-0.00161147	-0.00140308
2009.06	0	NaN	NaN	NaN	NaN	-0.00829938	NaN	-0.0137804	-0.0218061	-0.00977626	-0.0349184	-0.0293793	NaN	-0.00707115	-0.00853702	NaN	-0.00212422	-0.00124276	-0.0011172	-0.00269379	-0.00173841	-0.00190103	-0.0013922
2009.06	0	NaN	NaN	NaN	NaN	-0.00897329	NaN	-0.0144488	-0.0227029	-0.00992339	-0.0359675	-0.028497	NaN	-0.00724149	-0.00870829	NaN	-0.00232948	-0.00169508	-0.0011032	-0.0026509	-0.00170974	-0.00187522	-0.00138141
2009.07	0	NaN	NaN	NaN	NaN	-0.00944685	NaN	-0.0145808	-0.0235862	-0.0101969	-0.0368222	-0.0280718	NaN	-0.00706333	-0.00875503	NaN	-0.002284	-0.00202178	-0.00146734	-0.0026087	-0.00168155	-0.00184977	-0.00137069
2009.07	0	NaN	NaN	NaN	NaN	-0.0092735	NaN	-0.0148374	-0.0232284	-0.0103216	-0.037812	-0.0288105	NaN	-0.00734321	-0.00892501	NaN	-0.0022394	-0.00195935	-0.00172389	-0.00256717	-0.00165381	-0.00182466	-0.00136007
2009.07	0	NaN	NaN	NaN	NaN	-0.00993993	NaN	-0.015486	-0.0231914	-0.0105783	-0.0385709	-0.0295118	NaN	-0.00750143	-0.00947885	NaN	-0.00219568	-0.00189884	-0.00170228	-0.00252631	-0.00221613	-0.0017999	-0.00134952
2009.08	0	NaN	NaN	NaN	NaN	-0.0103853	NaN	-0.0161371	-0.0240498	-0.011228	-0.0395516	-0.030207	NaN	-0.00778131	-0.00948788	NaN	-0.00248562	-0.0018402	-0.00168094	-0.00248609	-0.00262203	-0.00177547	-0.00133906
2009.08	0	NaN	NaN	NaN	NaN	-0.0101948	NaN	-0.0162168	-0.024821	-0.0113205	-0.0402251	-0.0307945	NaN	-0.00791798	-0.00963447	NaN	-0.00267221	-0.00178337	-0.00165986	-0.00244651	-0.00257879	-0.00175137	-0.00175931
2009.08	0	NaN	NaN	NaN	NaN	-0.0100077	NaN	-0.0164479	-0.0255646	-0.0115587	-0.0411176	-0.0313567	NaN	-0.00818158	-0.00962989	NaN	-0.00262004	-0.0017283	-0.00163905	-0.00314116	-0.00253626	-0.0017276	-0.00205845
2009.08	0	NaN	NaN	NaN	NaN	-0.0106926	NaN	-0.0170808	-0.0251066	-0.0116498	-0.04178	-0.0302999	NaN	-0.00831444	-0.00978342	NaN	-0.00256888	-0.00167493	-0.00161851	-0.0036259	-0.00249444	-0.00170415	-0.00204249
2009.09	0	NaN	NaN	NaN	NaN	-0.0110923	NaN	-0.0176815	-0.0250035	-0.0118867	-0.0426227	-0.0297675	NaN	-0.00810988	-0.0102971	NaN	-0.00251873	-0.00213297	-0.00159822	-0.00356818	-0.0024533	-0.00210728	-0.00202666
2009.09	0	NaN	NaN	NaN	NaN	-0.0108887	NaN	-0.0177319	-0.0257383	-0.0124899	-0.0432021	-0.0304027	NaN	-0.00837438	-0.0102594	NaN	-0.00280206	-0.00242708	-0.00157818	-0.00351138	-0.00241284	-0.0023797	-0.00201094
2009.09	0	NaN	NaN	NaN	NaN	-0.0115679	NaN	-0.0179546	-0.0264664	-0.0125513	-0.0440481	-0.0310351	NaN	-0.00849687	-0.010394	NaN	-0.00298277	-0.00235213	-0.00155839	-0.00345548	-0.00237305	-0.0023474	-0.00199535
2009.1	0	NaN	NaN	NaN	NaN	-0.0119411	NaN	-0.0185385	-0.027113	-0.012772	-0.0445504	-0.0315629	NaN	-0.00875776	-0.0103395	NaN	-0.00292453	-0.00227949	-0.00192601	-0.00340047	-0.00233392	-0.00231554	-0.00197987
2009.1	0	NaN	NaN	NaN	NaN	-0.0117219	NaN	-0.0185663	-0.0265464	-0.0128196	-0.0453191	-0.0304517	NaN	-0.0088649	-0.0104638	NaN	-0.00286743	-0.0022091	-0.00216763	-0.00334634	-0.00229543	-0.00228411	-0.00196452
2009.1	0	NaN	NaN	NaN	NaN	-0.0123962	NaN	-0.0187799	-0.0264124	-0.0130464	-0.0458208	-0.0299666	NaN	-0.0086468	-0.0109698	NaN	-0.00281145	-0.00214088	-0.00214046	-0.00329307	-0.00288434	-0.00225311	-0.00194929
2009.1	0	NaN	NaN	NaN	NaN	-0.0127438	NaN	-0.0193479	-0.0270612	-0.0136145	-0.0465471	-0.0305689	NaN	-0.00890944	-0.0108855	NaN	-0.0030972	-0.00207477	-0.00211362	-0.00324065	-0.00324205	-0.00222253	-0.00193417
2009.11	0	NaN	NaN	NaN	NaN	-0.0125099	NaN	-0.019354	-0.0276918	-0.0136349	-0.0469765	-0.0311491	NaN	-0.00900741	-0.0109942	NaN	-0.00326401	-0.0020107	-0.00208713	-0.00318906	-0.00318858	-0.00219236	-0.002365
2009.11	0	NaN	NaN	NaN	NaN	-0.0122804	NaN	-0.0195593	-0.02832	-0.0138478	-0.0477165	-0.0317289	NaN	-0.00927275	-0.0109159	NaN	-0.00320028	-0.0019486	-0.00206096	-0.00391757	-0.003136	-0.0021626	-0.00264426
2009.11	0	NaN	NaN	NaN	NaN	-0.0129434	NaN	-0.0201124	-0.0288708	-0.0138493	-0.0480752	-0.0305474	NaN	-0.00935022	-0.0110298	NaN	-0.0031378	-0.00188843	-0.00203512	-0.00434427	-0.00308428	-0.00213325	-0.00262376
2009.11	0	NaN	NaN	NaN	NaN	-0.0132819	NaN	-0.0206623	-0.0294093	-0.0140499	-0.0487469	-0.0300541	NaN	-0.00912017	-0.0114996	NaN	-0.00307654	-0.00235787	-0.00200961	-0.00427511	-0.00303342	-0.00254561	-0.00260341
2009.12	0	NaN	NaN	NaN	NaN	-0.0130382	NaN	-0.020637	-0.0286975	-0.0146129	-0.0491139	-0.030711	NaN	-0.00938837	-0.0113942	NaN	-0.00336944	-0.00262704	-0.00198442	-0.00420705	-0.0029834	-0.00279703	-0.00258322
2009.12	0	NaN	NaN	NaN	NaN	-0.0136974	NaN	-0.0208171	-0.0284659	-0.0145889	-0.0497488	-0.0312596	NaN	-0.00945736	-0.011495	NaN	-0.00351861	-0.00254592	-0.00195954	-0.00414008	-0.0029342	-0.00275907	-0.00256319
2009.12	0	NaN	NaN	NaN	NaN	-0.014012	NaN	-0.0213539	-0.0290256	-0.0147775	-0.0500525	-0.0317924	NaN	-0.00971123	-0.0113837	NaN	-0.00344991	-0.00246729	-0.0023358	-0.00407418	-0.00288581	-0.00272162	-0.00254332
2009.12	0	NaN	NaN	NaN	NaN	-0.0137549	NaN	-0.0213089	-0.0295856	-0.0147562	-0.0498181	-0.0323269	NaN	-0.00977831	-0.0114988	NaN	-0.00338256	-0.0023911	-0.00255861	-0.00400932	-0.00283822	-0.00268468	-0.0025236
2009.13	0	NaN	NaN	NaN	NaN	-0.0144446	NaN	-0.0215041	-0.0301169	-0.0149671	-0.050504	-0.0310644	NaN	-0.00953773	-0.0119629	NaN	-0.00331651	-0.00231726	-0.00252653	-0.00394549	-0.00345535	-0.00264824	-0.00250403
2009.13	0	NaN	NaN	NaN	NaN	-0.0147019	NaN	-0.0220193	-0.0292953	-0.015486	-0.0507271	-0.0306105	NaN	-0.00980598	-0.0118054	NaN	-0.00361213	-0.0022457	-0.00249486	-0.00388268	-0.00376647	-0.00261229	-0.00248461
2009.13	0	NaN	NaN	NaN	NaN	-0.0144321	NaN	-0.0225341	-0.0290779	-0.0154285	-0.0513526	-0.0311913	NaN	-0.00985437	-0.0119099	NaN	-0.00374916	-0.00217635	-0.00246358	-0.00382088	-0.00370435	-0.00257684	-0.00293795
2009.14	0	NaN	NaN	NaN	NaN	-0.0141672	NaN	-0.0224464	-0.0296352	-0.015629	-0.0515914	-0.0317681	NaN	-0.0101274	-0.0117614	NaN	-0.00367596	-0.00210914	-0.0024327	-0.00458502	-0.00364327	-0.00254186	-0.00318599
2009.14	0	NaN	NaN	NaN	NaN	-0.0148465	NaN	-0.0226183	-0.0301161	-0.0155535	-0.0512719	-0.0322393	NaN	-0.0101553	-0.0118729	NaN	-0.00360419	-0.00204401	-0.0024022	-0.0049554	-0.00358319	-0.00250736	-0.00316128
2009.14	0	NaN	NaN	NaN	NaN	-0.0150992	NaN	-0.0231219	-0.0305936	-0.0157441	-0.0518896	-0.030948	NaN	-0.00990546	-0.0123097	NaN	-0.00353382	-0.00253998	-0.00237208	-0.00487651	-0.0035241	-0.00294084	-0.00313677
2009.14	0	NaN	NaN	NaN	NaN	-0.0148222	NaN	-0.0230165	-0.0297485	-0.0162648	-0.0521004	-0.0305652	NaN	-0.0101829	-0.0121386	NaN	-0.00383826	-0.0027722	-0.00234235	-0.00479889	-0.00346598	-0.0031607	-0.00311245
2009.15	0	NaN	NaN	NaN	NaN	-0.0154995	NaN	-0.023184	-0.0295332	-0.0161671	-0.0526829	-0.0311205	NaN	-0.0102038	-0.0122411	NaN	-0.00395781	-0.00268659	-0.00231298	-0.00472249	-0.00340882	-0.0031178	-0.00308831
2009.15	0	NaN	NaN	NaN	NaN	-0.0157302	NaN	-0.0236772	-0.030041	-0.0163487	-0.052841	-0.0316667	NaN	-0.0104678	-0.0120678	NaN	-0.00388054	-0.00260362	-0.00270833	-0.00464731	-0.00335261	-0.00307548	-0.00306436
2009.15	0	NaN	NaN	NaN	NaN	-0.0154415	NaN	-0.0235546	-0.030549	-0.0162557	-0.0525134	-0.03221	NaN	-0.0104877	-0.0121882	NaN	-0.00380478	-0.00252322	-0.00290295	-0.00457333	-0.00329732	-0.00303374	-0.0030406
2009.15	0	NaN	NaN	NaN	NaN	-0.0161175	NaN	-0.0237182	-0.0296623	-0.0164398	-0.0530914	-0.0308572	NaN	-0.0102297	-0.0126022	NaN	-0.00373049	-0.0024453	-0.00286656	-0.00450053	-0.00391902	-0.00299256	-0.00301702
2009.16	0	NaN	NaN	NaN	NaN	-0.0163268	NaN	-0.0242015	-0.0294691	-0.0169316	-0.0532265	-0.0304795	NaN	-0.0104988	-0.0124079	NaN	-0.0040308	-0.00236979	-0.00283062	-0.00442888	-0.00421035	-0.00295194	-0.00348208
2009.16	0	NaN	NaN	NaN	NaN	-0.0160272	NaN	-0.0246876	-0.0300064	-0.0168177	-0.0538387	-0.0311064	NaN	-0.0105123	-0.0125211	NaN	-0.00414688	-0.00229661	-0.00279513	-0.00435838	-0.00414092	-0.00291187	-0.00371005
2009.16	0	NaN	NaN	NaN	NaN	-0.0157331	NaN	-0.0245256	-0.0304668	-0.0169939	-0.0539086	-0.0316222	NaN	-0.0107783	-0.0123149	NaN	-0.00406592	-0.00222568	-0.00276009	-0.00512856	-0.00407263	-0.00287235	-0.00368128
2009.17	0	NaN	NaN	NaN	NaN	-0.016417	NaN	-0.0246793	-0.0295898	-0.016874	-0.0535275	-0.0321344	NaN	-0.010781	-0.0124248	NaN	-0.00398653	-0.00215695	-0.00272549	-0.0054757	-0.00400547	-0.00283336	-0.00365274
2009.17	0	NaN	NaN	NaN	NaN	-0.0166076	NaN	-0.0251563	-0.0294442	-0.017064	-0.0541397	-0.0307884	NaN	-0.0105158	-0.0128514	NaN	-0.0039087	-0.00268076	-0.00269132	-0.00538853	-0.00393941	-0.00328862	-0.00362442
2009.17	0	NaN	NaN	NaN	NaN	-0.0163028	NaN	-0.0249788	-0.0299328	-0.0175294	-0.054189	-0.0304476	NaN	-0.0107871	-0.0126254	NaN	-0.00421221	-0.0028773	-0.00265758	-0.00530275	-0.00387445	-0.00347756	-0.00359631
2009.17	0	NaN	NaN	NaN	NaN	-0.0169866	NaN	-0.0251305	-0.0290693	-0.01739	-0.054751	-0.0310433	NaN	-0.0107842	-0.0127292	NaN	-0.00431807	-0.00278845	-0.00262427	-0.00521833	-0.00381055	-0.00343036	-0.00356842
2009.18	0	NaN	NaN	NaN	NaN	-0.0171564	NaN	-0.0255989	-0.0289647	-0.0175735	-0.0548258	-0.0316305	NaN	-0.0110625	-0.0125151	NaN	-0.00423376	-0.00270234	-0.00303923	-0.00513526	-0.00374771	-0.0033838	-0.00354075
2009.18	0	NaN	NaN	NaN	NaN	-0.0168415	NaN	-0.0254065	-0.0294773	-0.0174176	-0.0543963	-0.032108	NaN	-0.0110393	-0.0126274	NaN	-0.0041511	-0.00261889	-0.00320618	-0.00505351	-0.00368591	-0.00333787	-0.0035133
2009.18	0	NaN	NaN	NaN	NaN	-0.0175259	NaN	-0.0255567	-0.02999	-0.0175935	-0.0549617	-0.0307323	NaN	-0.0107677	-0.0124134	NaN	-0.00407006	-0.00253801	-0.00316599	-0.00497306	-0.00432519	-0.00329256	-0.00348606
2009.18	0	NaN	NaN	NaN	NaN	-0.0176753	NaN	-0.0260171	-0.0291043	-0.018068	-0.0550194	-0.0304618	NaN	-0.011052	-0.0125457	NaN	-0.00438419	-0.00245963	-0.0031263	-0.0048939	-0.00458583	-0.00324787	-0.00397425
2009.19	0	NaN	NaN	NaN	NaN	-0.017351	NaN	-0.0264452	-0.0289909	-0.0178933	-0.0555511	-0.0310209	NaN	-0.0110234	-0.0129444	NaN	-0.00447292	-0.00238368	-0.00308711	-0.00481599	-0.00451021	-0.00320379	-0.00417163
2009.19	0	NaN	NaN	NaN	NaN	-0.0170326	NaN	-0.02624	-0.029529	-0.0180638	-0.0555665	-0.0315776	NaN	-0.0112954	-0.0127112	NaN	-0.00438559	-0.00231007	-0.0030484	-0.00560869	-0.00443583	-0.0031603	-0.00413928
2009.19	0	NaN	NaN	NaN	NaN	-0.0177453	NaN	-0.0263947	-0.0286525	-0.0178961	-0.0551477	-0.0321272	NaN	-0.0112668	-0.0128381	NaN	-0.00429996	-0.00223873	-0.00301019	-0.00591838	-0.00436268	-0.00311741	-0.00410719
2009.2	0	NaN	NaN	NaN	NaN	-0.0178588	NaN	-0.0268154	-0.028576	-0.01807	-0.0556845	-0.0306831	NaN	-0.0109896	-0.012593	NaN	-0.00421601	-0.00276914	-0.00297245	-0.00582416	-0.00429074	-0.00357644	-0.00407534
2009.2	0	NaN	NaN	NaN	NaN	-0.0175311	NaN	-0.0265968	-0.0291358	-0.0185223	-0.0556861	-0.0304147	NaN	-0.0112681	-0.0127177	NaN	-0.00452701	-0.00295383	-0.00293518	-0.00573145	-0.00421998	-0.00375384	-0.00404374
2009.2	0	NaN	NaN	NaN	NaN	-0.0182451	NaN	-0.0267514	-0.0282652	-0.0183366	-0.0562665	-0.0310463	NaN	-0.0112346	-0.0124845	NaN	-0.00461323	-0.00286261	-0.00289839	-0.00564021	-0.00415039	-0.00370289	-0.00401238
2009.2	0	NaN	NaN	NaN	NaN	-0.018339	NaN	-0.0271651	-0.0282223	-0.0185057	-0.0562029	-0.0315628	NaN	-0.0115099	-0.0126169	NaN	-0.00452316	-0.00277421	-0.0033166	-0.00555042	-0.00408194	-0.00365263	-0.00398127
2009.21	0	NaN	NaN	NaN	NaN	-0.0180025	NaN	-0.0269335	-0.0288007	-0.0183173	-0.0557469	-0.0320827	NaN	-0.0114675	-0.0123844	NaN	-0.00443485	-0.00268854	-0.00347339	-0.00546206	-0.00401463	-0.00360305	-0.0039504
2009.21	0	NaN	NaN	NaN	NaN	-0.0176721	NaN	-0.0270883	-0.0293721	-0.0185032	-0.0563353	-0.0306432	NaN	-0.0111854	-0.0125375	NaN	-0.00434826	-0.00260551	-0.00342985	-0.00537511	-0.00468566	-0.00355414	-0.00391976
2009.21	0	NaN	NaN	NaN	NaN	-0.0184155	NaN	-0.0275197	-0.0284455	-0.018955	-0.056296	-0.0304775	NaN	-0.011488	-0.0122916	NaN	-0.00467743	-0.00252505	-0.00338685	-0.00528955	-0.00490318	-0.0035059	-0.00443138
2009.21	0	NaN	NaN	NaN	NaN	-0.0184743	NaN	-0.0279182	-0.0284357	-0.0187257	-0.0568324	-0.031032	NaN	-0.0114201	-0.0124511	NaN	-0.00473997	-0.00244707	-0.00334439	-0.00520534	-0.00482233	-0.00345832	-0.00459843
2009.22	0	NaN	NaN	NaN	NaN	-0.0181353	NaN	-0.0276527	-0.0290048	-0.0189079	-0.0567575	-0.0315914	NaN	-0.011711	-0.0122061	NaN	-0.00464743	-0.0023715	-0.00330246	-0.00603753	-0.0047428	-0.00341138	-0.00456277
2009.22	0	NaN	NaN	NaN	NaN	-0.0178025	NaN	-0.0278142	-0.0280826	-0.0186866	-0.0562989	-0.03214	NaN	-0.0116436	-0.0123864	NaN	-0.00455669	-0.00229827	-0.00326106	-0.0062947	-0.00466459	-0.00336507	-0.00452739
2009.22	0	NaN	NaN	NaN	NaN	-0.0185362	NaN	-0.0282069	-0.0281052	-0.0188721	-0.0568446	-0.0305965	NaN	-0.0113571	-0.0121266	NaN	-0.00446772	-0.00285705	-0.00322018	-0.0061945	-0.00458766	-0.00384601	-0.00449229
2009.23	0	NaN	NaN	NaN	NaN	-0.0186001	NaN	-0.0279296	-0.0286917	-0.0186493	-0.05676	-0.0304327	NaN	-0.0116551	-0.0123032	NaN	-0.00479426	-0.00300881	-0.00317981	-0.00609589	-0.00451201	-0.00399449	-0.00445745
2009.23	0	NaN	NaN	NaN	NaN	-0.0182588	NaN	-0.0280925	-0.0277712	-0.018853	-0.0573555	-0.031063	NaN	-0.0115835	-0.0120538	NaN	-0.00485482	-0.0029159	-0.00313994	-0.00599885	-0.0044376	-0.00394027	-0.00442289
2009.23	0	NaN	NaN	NaN	NaN	-0.0179237	NaN	-0.0284796	-0.0278235	-0.0186135	-0.0572027	-0.0315749	NaN	-0.0118778	-0.0122354	NaN	-0.00476003	-0.00282585	-0.00357781	-0.00590335	-0.00436442	-0.00388679	-0.00438859
2009.23	0	NaN	NaN	NaN	NaN	-0.0186722	NaN	-0.0281908	-0.0284249	-0.0188112	-0.0567151	-0.0320974	NaN	-0.0117988	-0.0119866	NaN	-0.00466709	-0.00273858	-0.00370865	-0.00580937	-0.00429245	-0.00383403	-0.00435456
2009.24	0	NaN	NaN	NaN	NaN	-0.0187166	NaN	-0.0283553	-0.0290156	-0.0185795	-0.0573222	-0.0305583	NaN	-0.0115086	-0.0121888	NaN	-0.00457597	-0.00265401	-0.00366215	-0.00571689	-0.00499608	-0.00378199	-0.0043208
2009.24	0	NaN	NaN	NaN	NaN	-0.0183732	NaN	-0.0287373	-0.0280346	-0.01878	-0.05716	-0.0304224	NaN	-0.0118101	-0.011924	NaN	-0.00490563	-0.00257206	-0.00361624	-0.00562589	-0.0051713	-0.00373066	-0.00483577
2009.24	0	NaN	NaN	NaN	NaN	-0.0191237	NaN	-0.0291284	-0.0280973	-0.0185473	-0.0577277	-0.0310268	NaN	-0.0117274	-0.0121218	NaN	-0.00495878	-0.00249263	-0.00357091	-0.00553633	-0.00508603	-0.00368002	-0.00499322
2009.24	0	NaN	NaN	NaN	NaN	-0.0191495	NaN	-0.0288162	-0.0287048	-0.0187663	-0.0576015	-0.0316153	NaN	-0.0120392	-0.0118667	NaN	-0.00486196	-0.00241565	-0.00352614	-0.00640894	-0.00500215	-0.00363007	-0.0049545
2009.25	0	NaN	NaN	NaN	NaN	-0.0187981	NaN	-0.0289635	-0.0277254	-0.0185161	-0.0570756	-0.0320868	NaN	-0.0119352	-0.0120685	NaN	-0.00476703	-0.00234105	-0.00348193	-0.00661451	-0.00491966	-0.0035808	-0.00491608
2009.25	0	NaN	NaN	NaN	NaN	-0.0184531	NaN	-0.0293506	-0.0278182	-0.0187291	-0.0576565	-0.030524	NaN	-0.0116416	-0.0118139	NaN	-0.00467396	-0.00292096	-0.00343828	-0.00650921	-0.00483853	-0.00407757	-0.00487796
2009.25	0	NaN	NaN	NaN	NaN	-0.0192342	NaN	-0.0290276	-0.02844	-0.0184867	-0.0575226	-0.0304638	NaN	-0.0119611	-0.0120361	NaN	-0.00501693	-0.0030483	-0.00339518	-0.00640559	-0.00475874	-0.00420414	-0.00484014
2009.26	0	NaN	NaN	NaN	NaN	-0.019226	NaN	-0.0291773	-0.0289738	-0.0187018	-0.0580648	-0.0310158	NaN	-0.0118534	-0.0117645	NaN	-0.00505268	-0.00295417	-0.00335261	-0.00630362	-0.00468026	-0.00414708	-0.0048026
2009.26	0	NaN	NaN	NaN	NaN	-0.0188732	NaN	-0.0295606	-0.0279928	-0.0184587	-0.057902	-0.0315798	NaN	-0.0121617	-0.0119817	NaN	-0.00495403	-0.00286294	-0.00380483	-0.00620327	-0.00460308	-0.00409079	-0.00476536
2009.26	0	NaN	NaN	NaN	NaN	-0.0185268	NaN	-0.029227	-0.0281159	-0.0186927	-0.0574051	-0.0321293	NaN	-0.0120551	-0.0117193	NaN	-0.00485731	-0.00277453	-0.0039158	-0.00610452	-0.00452717	-0.00403526	-0.00472841
2009.26	0	NaN	NaN	NaN	NaN	-0.0192974	NaN	-0.0293793	-0.0286658	-0.0184316	-0.0579606	-0.0304894	NaN	-0.0117585	-0.0119396	NaN	-0.00519314	-0.00268885	-0.00386671	-0.00600734	-0.00523512	-0.00398049	-0.00469175
2009.27	0	NaN	NaN	NaN	NaN	-0.0192972	NaN	-0.029759	-0.0276867	-0.0186594	-0.0577918	-0.0304303	NaN	-0.0120748	-0.0116776	NaN	-0.005229	-0.00260581	-0.00381824	-0.00591171	-0.00539821	-0.00392646	-0.0052234
2009.27	0	NaN	NaN	NaN	NaN	-0.0189431	NaN	-0.0301398	-0.0294089	-0.0191073	-0.0584033	-0.0331905	NaN	-0.012582	-0.0126319	NaN	-0.00512691	-0.00320269	-0.00377037	-0.00680537	-0.00530919	-0.00387317	-0.00535829
2009.27	0	NaN	NaN	NaN	NaN	-0.019716	NaN	-0.0311991	-0.0318795	-0.0202076	-0.0603338	-0.0362464	NaN	-0.0130542	-0.013928	NaN	-0.00546137	-0.00329618	-0.00422269	-0.0069776	-0.00522164	-0.0038206	-0.00531674
2009.28	0	NaN	NaN	NaN	NaN	-0.0196981	NaN	-0.0324807	-0.0327491	-0.0208205	-0.0625971	-0.0391943	NaN	-0.0135303	-0.0152075	NaN	-0.00548811	-0.00319439	-0.00432308	-0.00686653	-0.00513553	-0.00432961	-0.00527551
2009.28	0	NaN	NaN	NaN	NaN	-0.0204875	NaN	-0.033023	-0.0347021	-0.0212145	-0.0648217	-0.0419821	NaN	-0.0140016	-0.0164512	NaN	-0.00582729	-0.00377927	-0.00426889	-0.00675722	-0.00586191	-0.00443726	-0.0052346
2009.28	0	NaN	NaN	NaN	NaN	-0.0204251	NaN	-0.0340338	-0.0353455	-0.0215728	-0.0657553	-0.0423058	NaN	-0.0144387	-0.0175921	NaN	-0.00583511	-0.00384878	-0.00421537	-0.00762883	-0.0059862	-0.00437703	-0.00519401
2009.28	0	NaN	NaN	NaN	NaN	-0.02119	NaN	-0.0352622	-0.0371333	-0.0226413	-0.0664111	-0.0442046	NaN	-0.014881	-0.0180107	NaN	-0.00572118	-0.00372993	-0.00467068	-0.00779655	-0.00588749	-0.00431762	-0.00515374
2009.29	-0.000880551	NaN	NaN	NaN	NaN	-0.0234484	NaN	-0.0357452	-0.039323	-0.0231894	-0.0681938	-0.0466393	NaN	-0.0153191	-0.0182112	NaN	-0.00605985	-0.00430445	-0.00475689	-0.00767243	-0.0057904	-0.00425902	-0.00511378
2009.29	-0.00109156	NaN	NaN	NaN	NaN	-0.0236244	NaN	-0.0360126	-0.0397734	-0.0235242	-0.0702312	-0.0489025	NaN	-0.0157464	-0.0191436	NaN	-0.00605909	-0.00435156	-0.00469725	-0.00755029	-0.00652849	-0.00420121	-0.00567459
2009.29	-0.00106819	NaN	NaN	NaN	NaN	-0.0231909	NaN	-0.0362477	-0.0397246	-0.0238242	-0.0720756	-0.0508454	NaN	-0.0161399	-0.0201741	NaN	-0.00594079	-0.00421718	-0.00515616	-0.00843596	-0.00661928	-0.00414419	-0.00577354
2009.3	-0.00104533	NaN	NaN	NaN	NaN	-0.0251087	NaN	-0.0372431	-0.0413339	-0.0241362	-0.0739507	-0.0527702	NaN	-0.0171751	-0.0212027	NaN	-0.0062792	-0.00478283	-0.00522664	-0.00856415	-0.00651012	-0.00466984	-0.00572877
2009.3	-0.00102295	NaN	NaN	NaN	NaN	-0.0264267	NaN	-0.0376682	-0.0433088	-0.0251812	-0.07464	-0.0546013	NaN	-0.0177151	-0.0214571	NaN	-0.00627013	-0.00480899	-0.00516112	-0.00842781	-0.00640276	-0.00475184	-0.00568435
2009.3	-0.00100105	NaN	NaN	NaN	NaN	-0.0262129	NaN	-0.0378717	-0.0418401	-0.024886	-0.0760732	-0.0561412	NaN	-0.01806	-0.0214909	NaN	-0.006602	-0.0053562	-0.00509642	-0.00829365	-0.0071227	-0.00468734	-0.00564027
2009.3	-0.000979625	NaN	NaN	NaN	NaN	-0.026914	NaN	-0.038092	-0.0413266	-0.0249915	-0.0755258	-0.0554867	NaN	-0.0177743	-0.0215437	NaN	-0.00658674	-0.00536483	-0.00503253	-0.00816162	-0.00721175	-0.00462372	-0.00559654
2009.31	-0.000958655	NaN	NaN	NaN	NaN	-0.0267025	NaN	-0.038315	-0.0412575	-0.0245411	-0.0744396	-0.0521037	NaN	-0.0179884	-0.0208481	NaN	-0.00645814	-0.00519915	-0.00550608	-0.0080317	-0.00709282	-0.00456096	-0.00555314
2009.31	-0.000938134	NaN	NaN	NaN	NaN	-0.0273939	NaN	-0.038506	-0.0411317	-0.0246548	-0.0744917	-0.0506381	NaN	-0.017687	-0.0207432	NaN	-0.00633205	-0.0050386	-0.00555333	-0.00892707	-0.00697585	-0.00449906	-0.00551008
2009.31	-0.000918053	NaN	NaN	NaN	NaN	-0.0283667	NaN	-0.0394724	-0.0426988	-0.0249466	-0.074859	-0.0520518	NaN	-0.0178972	-0.0208265	NaN	-0.00667089	-0.004883	-0.00548371	-0.00903007	-0.00686081	-0.00443799	-0.00546736
2009.31	-0.000898401	NaN	NaN	NaN	NaN	-0.0293321	NaN	-0.0398421	-0.0429336	-0.0252375	-0.0764103	-0.0516664	NaN	-0.0182611	-0.0201535	NaN	-0.0066461	-0.00545324	-0.00541496	-0.00888632	-0.00674767	-0.00498069	-0.00542496
2009.32	-0.0017826	NaN	NaN	NaN	NaN	-0.0314272	NaN	-0.0407611	-0.0443608	-0.0262267	-0.0780448	-0.0529428	NaN	-0.0185922	-0.020083	NaN	-0.00651634	-0.00543355	-0.00587829	-0.00874485	-0.00747606	-0.00503744	-0.00598774
2009.32	-0.00195142	NaN	NaN	NaN	NaN	-0.0325993	NaN	-0.041865	-0.0461531	-0.0266473	-0.0808886	-0.054724	NaN	-0.0189335	-0.0201933	NaN	-0.00685561	-0.00598017	-0.0059263	-0.00964747	-0.00754514	-0.00496906	-0.00607989
2009.32	-0.00190965	NaN	NaN	NaN	NaN	-0.0334871	NaN	-0.0429609	-0.0478815	-0.0276488	-0.081569	-0.0564173	NaN	-0.0192719	-0.0203054	NaN	-0.00682319	-0.00595082	-0.00585201	-0.0097204	-0.00742072	-0.00490162	-0.00603274
2009.33	-0.00186877	NaN	NaN	NaN	NaN	-0.0355156	NaN	-0.0432159	-0.0477461	-0.0279924	-0.0827975	-0.0578252	NaN	-0.0189276	-0.0203852	NaN	-0.00715593	-0.00576706	-0.00631433	-0.00956566	-0.00814507	-0.00483509	-0.00598596
2009.33	-0.00182877	NaN	NaN	NaN	NaN	-0.036603	NaN	-0.0433357	-0.0473353	-0.0282013	-0.0843184	-0.0592636	NaN	-0.0191186	-0.0204834	NaN	-0.00711818	-0.00630956	-0.0063524	-0.0104642	-0.00819606	-0.00537203	-0.00593955
2009.33	-0.00178962	NaN	NaN	NaN	NaN	-0.0374173	NaN	-0.0442442	-0.0486577	-0.0291703	-0.0858167	-0.0606371	NaN	-0.0194524	-0.0205838	NaN	-0.0074581	-0.00626386	-0.00627276	-0.0105151	-0.0080609	-0.00542384	-0.00589349
2009.33	-0.00175131	NaN	NaN	NaN	NaN	-0.0393833	NaN	-0.045238	-0.0501346	-0.0294694	-0.0883079	-0.0640086	NaN	-0.0197537	-0.02141	NaN	-0.00740152	-0.00678997	-0.00673428	-0.0103477	-0.00878177	-0.00535022	-0.00584779
2009.34	-0.0026417	NaN	NaN	NaN	NaN	-0.0403901	NaN	-0.0462581	-0.0516337	-0.0303941	-0.0910758	-0.0654849	NaN	-0.0200669	-0.0216253	NaN	-0.00773158	-0.00673049	-0.00676262	-0.010183	-0.00881518	-0.0052776	-0.00642366
2009.34	-0.00276768	NaN	NaN	NaN	NaN	-0.0423802	NaN	-0.0472708	-0.0530818	-0.0306971	-0.0925814	-0.06642	NaN	-0.0210513	-0.0240167	NaN	-0.00767398	-0.00726221	-0.00723303	-0.0110994	-0.00866981	-0.00520596	-0.00649606
2009.34	-0.00270844	NaN	NaN	NaN	NaN	-0.0432624	NaN	-0.0489831	-0.056012	-0.032319	-0.0948551	-0.0716824	NaN	-0.0227539	-0.0258856	NaN	-0.00799789	-0.00716812	-0.00724008	-0.0111126	-0.0093877	-0.00574197	-0.00644569
2009.34	-0.00265046	NaN	NaN	NaN	NaN	-0.0451796	NaN	-0.0500871	-0.0575457	-0.032719	-0.0962102	-0.0730542	NaN	-0.0239243	-0.0283819	NaN	-0.00841453	-0.00767971	-0.00769954	-0.0120045	-0.00940405	-0.00578465	-0.00639571
2009.35	-0.00259373	NaN	NaN	NaN	NaN	-0.0460668	NaN	-0.0510273	-0.0621465	-0.033588	-0.0973108	-0.0758006	NaN	-0.0249441	-0.0285948	NaN	-0.00833956	-0.0083251	-0.00770571	-0.0120129	-0.0101339	-0.00570614	-0.00698355
2009.35	-0.00347205	NaN	NaN	NaN	NaN	-0.0478934	NaN	-0.053457	-0.0956999	-0.0352783	-0.099435	-0.0785281	NaN	-0.0258894	-0.0306498	NaN	-0.00865436	-0.00819201	-0.00815821	-0.0128883	-0.0101139	-0.00624034	-0.00703538
2009.35	-0.00357429	NaN	NaN	NaN	NaN	-0.0499693	NaN	-0.0562	-0.118079	-0.037123	-0.103039	-0.0835946	NaN	-0.0275251	-0.0331061	NaN	-0.00905833	-0.00867815	-0.00815975	-0.0128848	-0.0108241	-0.00627128	-0.00698083
2009.36	-0.00349778	NaN	NaN	NaN	NaN	-0.0520243	NaN	-0.0573039	-0.124381	-0.0381589	-0.104337	-0.086439	NaN	-0.0285753	-0.0346924	NaN	-0.00945776	-0.0092927	-0.00862192	-0.0137762	-0.0116929	-0.00681493	-0.0069267
2009.36	-0.00436436	NaN	NaN	NaN	NaN	-0.0551912	NaN	-0.0588381	-0.134758	-0.0397407	-0.106235	-0.0884147	NaN	-0.0301029	-0.0359906	NaN	-0.00935003	-0.00986096	-0.00915586	-0.0148041	-0.0116398	-0.00682095	-0.0075033
2009.36	-0.00443989	NaN	NaN	NaN	NaN	-0.0573567	NaN	-0.0605411	-0.158249	-0.0407029	-0.107193	-0.0881191	NaN	-0.0310823	-0.0365219	NaN	-0.0101408	-0.0119247	-0.0102594	-0.0158483	-0.0123323	-0.0073516	-0.00755823
2009.36	-0.00531272	NaN	NaN	NaN	NaN	-0.0605526	NaN	-0.0630388	-0.175842	-0.0422992	-0.109162	-0.0922263	NaN	-0.0326169	-0.0392985	NaN	-0.0120854	-0.0217851	-0.0137323	-0.0201996	-0.019473	-0.00862374	-0.00814762
2009.37	-0.00534153	NaN	NaN	NaN	NaN	-0.0637603	NaN	-0.0655045	-0.206115	-0.043899	-0.11109	-0.0918058	NaN	-0.0341517	-0.0406447	NaN	-0.0135973	-0.0337142	-0.0168532	-0.0237814	-0.0228579	-0.00931501	-0.00881527
2009.37	-0.00618662	NaN	NaN	NaN	NaN	-0.0670245	NaN	-0.0688253	-0.233056	-0.0455298	-0.113101	-0.0932194	NaN	-0.0350266	-0.042565	NaN	-0.0155422	-0.045841	-0.0210653	-0.0272433	-0.025606	-0.0105511	-0.00885494
2009.37	-0.00718093	NaN	NaN	NaN	NaN	-0.0715394	NaN	-0.0738791	-0.289805	-0.0502999	-0.116323	-0.102184	NaN	-0.0378626	-0.0477809	NaN	-0.0195401	-0.0760062	-0.0294551	-0.0373579	-0.0383012	-0.0144402	-0.00943955
2009.37	-0.00815396	NaN	NaN	NaN	NaN	-0.0774789	NaN	-0.0807531	-0.334181	-0.0554407	-0.120897	-0.109189	NaN	-0.0423683	-0.063107	NaN	-0.0242763	-0.105747	-0.0377779	-0.0449466	-0.0467982	-0.0180224	-0.0101207
2009.38	-0.00907015	NaN	NaN	NaN	NaN	-0.0832496	NaN	-0.088266	-0.363682	-0.061826	-0.126456	-0.11732	NaN	-0.0460814	-0.0793538	NaN	-0.0283257	-0.133999	-0.0456418	-0.052817	-0.0532326	-0.0207129	-0.0114235
2009.38	-0.00999763	NaN	NaN	NaN	NaN	-0.0878208	NaN	-0.094346	-0.374043	-0.0660761	-0.131	-0.123204	NaN	-0.0483468	-0.0882714	NaN	-0.032362	-0.162367	-0.0536433	-0.0598208	-0.0623947	-0.0240146	-0.0121783
2009.38	-0.0109104	NaN	NaN	NaN	NaN	-0.0921532	NaN	-0.0992758	-0.379677	-0.0690981	-0.133978	-0.125934	NaN	-0.0510879	-0.10328	NaN	-0.0363404	-0.179824	-0.0604077	-0.0677327	-0.0718379	-0.0273786	-0.0128382
2009.38	-0.0107872	NaN	NaN	NaN	NaN	-0.097507	NaN	-0.102151	-0.380445	-0.0717947	-0.136462	-0.130215	NaN	-0.0551215	-0.134974	NaN	-0.0405939	-0.196305	-0.0672797	-0.0764926	-0.0835207	-0.0312199	-0.0134687
2009.39	-0.0115479	NaN	NaN	NaN	NaN	-0.103116	NaN	-0.105748	-0.381345	-0.0737474	-0.140331	-0.134853	NaN	-0.0593707	-0.169207	NaN	-0.0449656	-0.215421	-0.0749355	-0.0866594	-0.0947773	-0.0352051	-0.0141154
2009.39	-0.0124274	NaN	NaN	NaN	NaN	-0.108653	NaN	-0.111101	-0.387772	-0.077196	-0.144274	-0.139225	NaN	-0.0628201	-0.20067	NaN	-0.0503052	-0.235941	-0.0826088	-0.0968629	-0.107654	-0.0398154	-0.0147603
2009.39	-0.0132516	NaN	NaN	NaN	NaN	-0.115151	NaN	-0.117134	-0.399031	-0.0813744	-0.150329	-0.14527	NaN	-0.067353	-0.23024	NaN	-0.0574769	-0.278333	-0.0933908	-0.107656	-0.119146	-0.0436263	-0.0153757
2009.4	-0.0150895	NaN	NaN	NaN	NaN	-0.123236	NaN	-0.124218	-0.416643	-0.0873346	-0.158046	-0.151615	NaN	-0.0728169	-0.262282	NaN	-0.0670087	-0.329618	-0.108283	-0.123327	-0.1391	-0.0533356	-0.0166769
2009.4	-0.0160043	NaN	NaN	NaN	NaN	-0.132716	NaN	-0.133863	-0.443393	-0.0933784	-0.167012	-0.162583	NaN	-0.0760883	-0.280089	NaN	-0.0787278	-0.385903	-0.125281	-0.137061	-0.152293	-0.0603551	-0.0180563
2009.4	-0.0197373	NaN	NaN	NaN	NaN	-0.141779	NaN	-0.145705	-0.48443	-0.103038	-0.181706	-0.182403	NaN	-0.0852768	-0.312894	NaN	-0.098156	-0.465369	-0.152187	-0.160049	-0.169513	-0.0692818	-0.0193757
2009.4	-0.0238047	NaN	NaN	NaN	NaN	-0.153677	NaN	-0.157997	-0.519555	-0.112393	-0.19585	-0.200241	NaN	-0.0959152	-0.355772	NaN	-0.118629	-0.567435	-0.184786	-0.186727	-0.190391	-0.0865514	-0.0214029
2009.41	-0.0288258	NaN	NaN	NaN	NaN	-0.164367	NaN	-0.173546	-0.580132	-0.125618	-0.212066	-0.221696	NaN	-0.110807	-0.415816	NaN	-0.137741	-0.661839	-0.215778	-0.214525	-0.212289	-0.0998711	-0.0235
2009.41	-0.0336567	NaN	NaN	NaN	NaN	-0.176929	NaN	-0.191885	-0.662925	-0.140828	-0.23493	-0.253307	NaN	-0.133779	-0.504146	NaN	-0.164391	-0.74815	-0.246286	-0.240979	-0.241481	-0.114046	-0.0255063
2009.41	-0.043626	NaN	NaN	NaN	NaN	-0.188631	NaN	-0.209132	-0.728758	-0.155611	-0.261219	-0.292729	NaN	-0.15556	-0.581501	NaN	-0.193229	-0.824636	-0.275141	-0.264443	-0.259669	-0.122692	-0.0275636
2009.41	-0.050865	NaN	NaN	NaN	NaN	-0.198669	NaN	-0.227676	-0.791491	-0.169165	-0.283074	-0.327833	NaN	-0.174455	-0.656348	NaN	-0.205373	-0.833378	-0.282264	-0.2743	-0.272496	-0.127918	-0.0289223
2009.42	-0.0594224	NaN	NaN	NaN	NaN	-0.211951	NaN	-0.246969	-0.855195	-0.183366	-0.30412	-0.358385	NaN	-0.193375	-0.728383	NaN	-0.220977	-0.86977	-0.296558	-0.289301	-0.288897	-0.133927	-0.0308331
2009.42	-0.0662116	NaN	NaN	NaN	NaN	-0.224485	NaN	-0.264191	-0.902749	-0.195425	-0.328124	-0.396004	NaN	-0.214125	-0.826992	NaN	-0.227921	-0.896941	-0.307779	-0.304051	-0.307003	-0.1402	-0.0321647
2009.42	-0.0716421	NaN	NaN	NaN	NaN	-0.23397	NaN	-0.283521	-0.963508	-0.210367	-0.353022	-0.43192	NaN	-0.232366	-0.900583	NaN	-0.237566	-0.934407	-0.320941	-0.316141	-0.318217	-0.145053	-0.03412
2009.43	-0.0786789	NaN	NaN	NaN	NaN	-0.247973	NaN	-0.298469	-1.00418	-0.220417	-0.374694	-0.460663	NaN	-0.24919	-0.969861	NaN	-0.253101	-0.984678	-0.34075	-0.336583	-0.346129	-0.16284	-0.0360427
2009.43	-0.0880432	NaN	NaN	NaN	NaN	-0.262682	NaN	-0.316985	-1.0539	-0.233746	-0.396602	-0.489062	NaN	-0.266311	-1.03741	NaN	-0.272581	-1.04182	-0.364003	-0.359347	-0.368253	-0.179266	-0.0380195
2009.43	-0.0942841	NaN	NaN	NaN	NaN	-0.277179	NaN	-0.335535	-1.10602	-0.247099	-0.416545	-0.513066	NaN	-0.282333	-1.098	NaN	-0.292039	-1.09626	-0.387265	-0.380744	-0.386488	-0.19391	-0.0406889
2009.43	-0.0968102	NaN	NaN	NaN	NaN	-0.294818	NaN	-0.352905	-1.15032	-0.259473	-0.431983	-0.528167	NaN	-0.297878	-1.16929	NaN	-0.31238	-1.1492	-0.410505	-0.40197	-0.406248	-0.210367	-0.0439758
2009.44	-0.106504	NaN	NaN	NaN	NaN	-0.315857	NaN	-0.371577	-1.20866	-0.274658	-0.458295	-0.574224	NaN	-0.321221	-1.26991	NaN	-0.336479	-1.21487	-0.438093	-0.428553	-0.430563	-0.236908	-0.0508737
2009.44	-0.114508	NaN	NaN	NaN	NaN	-0.339592	NaN	-0.395343	-1.2884	-0.293155	-0.495491	-0.635373	NaN	-0.348448	-1.36997	NaN	-0.365849	-1.29708	-0.471932	-0.461219	-0.459782	-0.277772	-0.0622616
2009.44	-0.118754	NaN	NaN	NaN	NaN	-0.363433	NaN	-0.424022	-1.38325	-0.313905	-0.538286	-0.697417	NaN	-0.371846	-1.46431	NaN	-0.399592	-1.38435	-0.509885	-0.494779	-0.490489	-0.324935	-0.0762058
2009.44	-0.121908	NaN	NaN	NaN	NaN	-0.383749	NaN	-0.449282	-1.46263	-0.333538	-0.573995	-0.746095	NaN	-0.392598	-1.52966	NaN	-0.42469	-1.46791	-0.546014	-0.529266	-0.521121	-0.370097	-0.0983727
2009.45	-0.124932	NaN	NaN	NaN	NaN	-0.406258	NaN	-0.475607	-1.55636	-0.351762	-0.599907	-0.77493	NaN	-0.402831	-1.5194	NaN	-0.456826	-1.58125	-0.592197	-0.570597	-0.556214	-0.418001	-0.121707
2009.45	-0.127699	NaN	NaN	NaN	NaN	-0.428879	NaN	-0.495111	-1.61987	-0.365196	-0.617619	-0.790349	NaN	-0.404874	-1.49681	NaN	-0.47092	-1.66635	-0.626809	-0.604045	-0.591455	-0.467054	-0.142683
2009.45	-0.130586	NaN	NaN	NaN	NaN	-0.453534	NaN	-0.51671	-1.68006	-0.380581	-0.642474	-0.819621	NaN	-0.413724	-1.50742	NaN	-0.473936	-1.66304	-0.634631	-0.613995	-0.60905	-0.489779	-0.16698
2009.46	-0.133425	NaN	NaN	NaN	NaN	-0.475078	NaN	-0.54078	-1.72753	-0.397489	-0.668415	-0.847884	NaN	-0.427432	-1.54016	NaN	-0.486068	-1.70186	-0.653812	-0.635695	-0.637131	-0.534988	-0.199221
2009.46	-0.138377	NaN	NaN	NaN	NaN	-0.503249	NaN	-0.563624	-1.77009	-0.412301	-0.694949	-0.879511	NaN	-0.441818	-1.56635	NaN	-0.506818	-1.76071	-0.682392	-0.666444	-0.673456	-0.595105	-0.241814
2009.46	-0.144091	NaN	NaN	NaN	NaN	-0.531268	NaN	-0.588414	-1.81356	-0.429268	-0.717575	-0.903278	NaN	-0.455766	-1.5987	NaN	-0.524765	-1.8145	-0.710267	-0.696793	-0.709805	-0.657427	-0.285027
2009.46	-0.153243	NaN	NaN	NaN	NaN	-0.562941	NaN	-0.61766	-1.87136	-0.450335	-0.752028	-0.938914	NaN	-0.467939	-1.60215	NaN	-0.55267	-1.90333	-0.750488	-0.737966	-0.755266	-0.724987	-0.336017
2009.47	-0.164547	NaN	NaN	NaN	NaN	-0.598552	NaN	-0.647487	-1.92694	-0.471074	-0.783093	-0.972645	NaN	-0.490692	-1.66838	NaN	-0.57825	-1.99535	-0.792057	-0.781487	-0.803461	-0.778986	-0.401636
2009.47	-0.173013	NaN	NaN	NaN	NaN	-0.636251	NaN	-0.684295	-2.03075	-0.496254	-0.839813	-1.03215	NaN	-0.515807	-1.75209	NaN	-0.591571	-1.98026	-0.798572	-0.795504	-0.82789	-0.813497	-0.435328
2009.47	-0.186035	NaN	NaN	NaN	NaN	-0.679334	NaN	-0.723175	-2.14508	-0.523957	-0.900753	-1.09512	NaN	-0.543997	-1.83897	NaN	-0.623131	-2.04073	-0.830663	-0.832176	-0.862026	-0.874514	-0.478354
2009.47	-0.209985	NaN	NaN	NaN	NaN	-0.72185	NaN	-0.76604	-2.28415	-0.55645	-0.962686	-1.1675	NaN	-0.572415	-1.91892	NaN	-0.662097	-2.15313	-0.880177	-0.885502	-0.919562	-0.953768	-0.525846
2009.48	-0.227262	NaN	NaN	NaN	NaN	-0.763057	NaN	-0.809801	-2.42749	-0.589253	-1.03175	-1.24836	NaN	-0.60406	-1.99008	NaN	-0.690358	-2.2053	-0.912695	-0.926091	-0.986131	-1.00646	-0.569077
2009.48	-0.244909	NaN	NaN	NaN	NaN	-0.806908	NaN	-0.83741	-2.5054	-0.610494	-1.10221	-1.31871	NaN	-0.644411	-2.13142	NaN	-0.693167	-2.17058	-0.912789	-0.93291	-0.999669	-1.01904	-0.599723
2009.48	-0.266646	NaN	NaN	NaN	NaN	-0.84713	NaN	-0.880807	-2.59777	-0.638097	-1.17041	-1.37573	NaN	-0.676117	-2.23251	NaN	-0.697467	-2.14923	-0.917825	-0.944996	-1.01869	-1.05287	-0.648362
2009.49	-0.289187	NaN	NaN	NaN	NaN	-0.898931	NaN	-0.924226	-2.66994	-0.665342	-1.22426	-1.42596	NaN	-0.70446	-2.31425	NaN	-0.702743	-2.12371	-0.921012	-0.957255	-1.03521	-1.09907	-0.68407
2009.49	-0.33873	NaN	NaN	NaN	NaN	-0.959493	NaN	-0.982861	-2.81187	-0.703308	-1.28109	-1.4834	NaN	-0.730589	-2.38254	NaN	-0.712548	-2.13241	-0.933768	-0.977865	-1.05677	-1.14466	-0.726883
2009.49	-0.409144	NaN	NaN	NaN	NaN	-1.02514	NaN	-1.05951	-3.0073	-0.752401	-1.36342	-1.56747	NaN	-0.765622	-2.48011	NaN	-0.734455	-2.17811	-0.959953	-1.0113	-1.09395	-1.20219	-0.774848
2009.49	-0.487306	NaN	NaN	NaN	NaN	-1.1009	NaN	-1.13779	-3.23003	-0.804109	-1.46217	-1.66305	NaN	-0.799519	-2.56706	NaN	-0.779019	-2.30232	-1.015	-1.06842	-1.16477	-1.27055	-0.832852
2009.5	-0.606942	NaN	NaN	NaN	NaN	-1.19484	NaN	-1.20794	-3.3705	-0.850795	-1.5643	-1.78129	NaN	-0.861453	-2.74987	NaN	-0.845309	-2.53145	-1.10641	-1.16535	-1.28514	-1.35854	-0.88754
2009.5	-0.718127	NaN	NaN	NaN	NaN	-1.28873	NaN	-1.27948	-3.55358	-0.901693	-1.65738	-1.88357	NaN	-0.917389	-2.89683	NaN	-0.907083	-2.72972	-1.18906	-1.25861	-1.40093	-1.44724	-0.955438
2009.5	-0.842914	NaN	NaN	NaN	NaN	-1.37542	NaN	-1.34813	-3.70895	-0.947911	-1.74907	-1.99701	NaN	-0.966939	-3.02698	NaN	-0.961058	-2.87605	-1.25657	-1.33909	-1.50103	-1.54359	-1.0295
2009.51	-1.00276	NaN	NaN	NaN	NaN	-1.46606	NaN	-1.41239	-3.84665	-0.995514	-1.85602	-2.1225	NaN	-1.02669	-3.194	NaN	-1.02233	-3.03949	-1.33218	-1.42714	-1.61551	-1.64218	-1.11955
2009.51	-1.18051	NaN	NaN	NaN	NaN	-1.55645	NaN	-1.4832	-4.00682	-1.04399	-1.96872	-2.23743	NaN	-1.08348	-3.33032	NaN	-1.08271	-3.20049	-1.40786	-1.51933	-1.73986	-1.74216	-1.22194
2009.51	-1.34429	NaN	NaN	NaN	NaN	-1.64109	NaN	-1.56621	-4.21195	-1.10163	-2.10552	-2.3848	NaN	-1.1398	-3.44919	NaN	-1.15271	-3.38759	-1.49562	-1.62669	-1.87072	-1.86369	-1.33176
2009.51	-1.56687	NaN	NaN	NaN	NaN	-1.74322	NaN	-1.65281	-4.42231	-1.16287	-2.24543	-2.53335	NaN	-1.19867	-3.59123	NaN	-1.23417	-3.61436	-1.60388	-1.75966	-2.0165	-2.00837	-1.45994
2009.52	-1.79536	NaN	NaN	NaN	NaN	-1.84355	NaN	-1.74601	-4.65936	-1.22966	-2.39324	-2.69032	NaN	-1.26005	-3.72698	NaN	-1.33064	-3.92554	-1.74382	-1.93033	-2.2087	-2.16855	-1.61919
2009.52	-2.07898	NaN	NaN	NaN	NaN	-1.94445	NaN	-1.83227	-4.85483	-1.29061	-2.52963	-2.82713	NaN	-1.31984	-3.83918	NaN	-1.40969	-4.13883	-1.84973	-2.07083	-2.37211	-2.3263	-1.75432
2009.52	-2.42397	NaN	NaN	NaN	NaN	-2.04857	NaN	-1.9222	-5.04848	-1.35069	-2.64807	-2.94696	NaN	-1.38705	-4.00936	NaN	-1.48758	-4.3549	-1.95433	-2.20378	-2.51722	-2.48563	-1.89235
2009.53	-2.74592	NaN	NaN	NaN	NaN	-2.15663	NaN	-2.00974	-5.24793	-1.41019	-2.76681	-3.05627	NaN	-1.45059	-4.13834	NaN	-1.56158	-4.54894	-2.05349	-2.32941	-2.65592	-2.63166	-2.0289
2009.53	-3.08351	NaN	NaN	NaN	NaN	-2.26326	NaN	-2.10214	-5.42941	-1.46849	-2.88267	-3.17531	NaN	-1.50018	-4.21994	NaN	-1.63115	-4.71916	-2.14535	-2.44887	-2.79518	-2.76762	-2.15365
2009.53	-3.31798	NaN	NaN	NaN	NaN	-2.3716	NaN	-2.21091	-5.63236	-1.53346	-3.00957	-3.2816	NaN	-1.54693	-4.29269	NaN	-1.7017	-4.8893	-2.2397	-2.57848	-2.95254	-2.91474	-2.28409
2009.53	-3.49513	NaN	NaN	NaN	NaN	-2.47022	NaN	-2.32773	-5.89966	-1.60341	-3.13939	-3.37611	NaN	-1.59338	-4.36418	NaN	-1.76431	-5.04955	-2.33208	-2.70488	-3.11574	-3.06473	-2.41501
2009.54	-3.65124	NaN	NaN	NaN	NaN	-2.55541	NaN	-2.42201	-6.09032	-1.66027	-3.26867	-3.48836	NaN	-1.64033	-4.45023	NaN	-1.81657	-5.15798	-2.40556	-2.80311	-3.23663	-3.17661	-2.54504
2009.54	-3.87819	NaN	NaN	NaN	NaN	-2.64221	NaN	-2.51041	-6.24427	-1.71289	-3.37757	-3.57377	NaN	-1.68898	-4.53542	NaN	-1.86852	-5.24867	-2.47152	-2.89119	-3.33659	-3.27631	-2.65649
2009.54	-3.93894	NaN	NaN	NaN	NaN	-2.64425	NaN	-2.54877	-6.25371	-1.73711	-3.42662	-3.60332	NaN	-1.72902	-4.60116	NaN	-1.91444	-5.34344	-2.53802	-2.98139	-3.44656	-3.38626	-2.76522
2009.54	-4.01158	NaN	NaN	NaN	NaN	-2.6465	NaN	-2.5681	-6.18279	-1.74911	-3.46271	-3.60096	NaN	-1.7594	-4.63106	NaN	-1.95886	-5.44878	-2.60421	-3.06444	-3.54262	-3.50958	-2.87911
2009.55	-4.08917	NaN	NaN	NaN	NaN	-2.65278	NaN	-2.59437	-6.19366	-1.76829	-3.51089	-3.62346	NaN	-1.78487	-4.63919	NaN	-1.9934	-5.49171	-2.64979	-3.11683	-3.59251	-3.59274	-2.98577
2009.55	-4.19993	NaN	NaN	NaN	NaN	-2.66817	NaN	-2.60522	-6.11401	-1.77405	-3.53177	-3.60031	NaN	-1.80368	-4.63095	NaN	-2.0267	-5.55385	-2.70078	-3.18238	-3.67009	-3.68685	-3.09634
2009.55	-4.2871	NaN	NaN	NaN	NaN	-2.68672	NaN	-2.625	-6.10909	-1.78975	-3.57792	-3.60935	NaN	-1.8221	-4.62567	NaN	-2.05262	-5.57765	-2.74084	-3.23562	-3.73949	-3.762	-3.19489
2009.56	-4.34162	NaN	NaN	NaN	NaN	-2.7135	NaN	-2.65913	-6.14502	-1.8129	-3.62513	-3.60739	NaN	-1.84097	-4.62025	NaN	-2.07563	-5.59314	-2.77695	-3.28326	-3.79461	-3.83241	-3.26839
2009.56	-4.32461	NaN	NaN	NaN	NaN	-2.74218	NaN	-2.69371	-6.16795	-1.8352	-3.67589	-3.62128	NaN	-1.86152	-4.61138	NaN	-2.10375	-5.618	-2.81621	-3.32719	-3.84126	-3.89553	-3.35471
2009.56	-4.31728	NaN	NaN	NaN	NaN	-2.76651	NaN	-2.72665	-6.18685	-1.85583	-3.71318	-3.61727	NaN	-1.8794	-4.58408	NaN	-2.13195	-5.63936	-2.85282	-3.36554	-3.87687	-3.92613	-3.40653
2009.56	-4.34547	NaN	NaN	NaN	NaN	-2.79505	NaN	-2.75959	-6.19694	-1.87373	-3.73863	-3.59878	NaN	-1.88942	-4.55335	NaN	-2.15449	-5.64859	-2.88578	-3.40304	-3.91853	-3.96659	-3.45032
2009.57	-4.37309	NaN	NaN	NaN	NaN	-2.83091	NaN	-2.81872	-6.25408	-1.90346	-3.78039	-3.59554	NaN	-1.90613	-4.54931	NaN	-2.18048	-5.67922	-2.92447	-3.44814	-3.96954	-4.01637	-3.48784
2009.57	-4.40107	NaN	NaN	NaN	NaN	-2.86042	NaN	-2.85179	-6.22954	-1.91735	-3.80173	-3.56734	NaN	-1.91816	-4.53204	NaN	-2.19801	-5.70889	-2.9613	-3.49398	-4.02442	-4.07866	-3.52834
2009.57	-4.42867	NaN	NaN	NaN	NaN	-2.90197	NaN	-2.89087	-6.23639	-1.93295	-3.84696	-3.57401	NaN	-1.93222	-4.51108	NaN	-2.20543	-5.69637	-2.98388	-3.52941	-4.06635	-4.13443	-3.58142
2009.57	-4.4735	NaN	NaN	NaN	NaN	-2.93675	NaN	-2.94713	-6.22845	-1.95042	-3.87923	-3.56489	NaN	-1.94612	-4.49478	NaN	-2.22634	-5.73018	-3.02104	-3.57244	-4.11305	-4.19249	-3.64215
2009.58	-4.51788	NaN	NaN	NaN	NaN	-2.99259	NaN	-3.02168	-6.36386	-1.98801	-3.96873	-3.62988	NaN	-1.96323	-4.47783	NaN	-2.25321	-5.78774	-3.06903	-3.63079	-4.17855	-4.26483	-3.72334
2009.58	-4.57497	NaN	NaN	NaN	NaN	-3.04521	NaN	-3.11332	-6.4357	-2.01958	-3.99019	-3.60884	NaN	-1.97824	-4.45794	NaN	-2.27412	-5.81512	-3.10728	-3.6823	-4.23671	-4.33699	-3.80338
2009.58	-4.60885	NaN	NaN	NaN	NaN	-3.09781	NaN	-3.19544	-6.54182	-2.05247	-4.03408	-3.62075	NaN	-1.99084	-4.45414	NaN	-2.2936	-5.84427	-3.14612	-3.73447	-4.30419	-4.40412	-3.86942
2009.59	-4.62824	NaN	NaN	NaN	NaN	-3.14707	NaN	-3.25734	-6.60794	-2.08407	-4.10465	-3.68169	NaN	-2.02024	-4.47463	NaN	-2.31712	-5.874	-3.18602	-3.78475	-4.35832	-4.4517	-3.92282
2009.59	-4.63451	NaN	NaN	NaN	NaN	-3.17433	NaN	-3.29729	-6.58156	-2.09615	-4.11883	-3.66278	NaN	-2.0314	-4.43967	NaN	-2.33276	-5.87247	-3.21197	-3.81372	-4.38675	-4.49456	-3.96555
2009.59	-4.63927	NaN	NaN	NaN	NaN	-3.20537	NaN	-3.33091	-6.60011	-2.11517	-4.15054	-3.67306	NaN	-2.05533	-4.46039	NaN	-2.3515	-5.87421	-3.23831	-3.83993	-4.40618	-4.52889	-4.00345
2009.59	-4.63341	NaN	NaN	NaN	NaN	-3.22159	NaN	-3.35021	-6.56759	-2.12488	-4.17561	-3.67237	NaN	-2.07155	-4.48043	NaN	-2.3676	-5.8732	-3.26216	-3.8605	-4.42094	-4.55615	-4.03312
2009.6	-4.60711	NaN	NaN	NaN	NaN	-3.23096	NaN	-3.35504	-6.50779	-2.13017	-4.18743	-3.65304	NaN	-2.1	-4.52484	NaN	-2.3865	-5.89074	-3.29309	-3.8863	-4.43153	-4.5791	-4.05854
2009.6	-4.56913	NaN	NaN	NaN	NaN	-3.23647	NaN	-3.35904	-6.47042	-2.13693	-4.21764	-3.67919	NaN	-2.11428	-4.51516	NaN	-2.40618	-5.91472	-3.32674	-3.91631	-4.45059	-4.61133	-4.07602
2009.6	-4.51921	NaN	NaN	NaN	NaN	-3.23547	NaN	-3.35773	-6.40268	-2.1392	-4.25763	-3.69978	NaN	-2.12689	-4.48513	NaN	-2.42414	-5.93652	-3.35917	-3.94842	-4.47688	-4.64597	-4.09827
2009.6	-4.46588	NaN	NaN	NaN	NaN	-3.22615	NaN	-3.3488	-6.30252	-2.13336	-4.24868	-3.65166	NaN	-2.12962	-4.45459	NaN	-2.43098	-5.92503	-3.37944	-3.96308	-4.48702	-4.6548	-4.11053
2009.61	-4.41298	NaN	NaN	NaN	NaN	-3.21551	NaN	-3.34006	-6.20959	-2.12732	-4.23993	-3.61851	NaN	-2.14054	-4.45783	NaN	-2.43407	-5.88609	-3.3899	-3.96942	-4.48578	-4.65461	-4.119
2009.61	-4.35938	NaN	NaN	NaN	NaN	-3.20004	NaN	-3.32931	-6.08451	-2.11784	-4.21124	-3.57343	NaN	-2.15334	-4.46529	NaN	-2.42953	-5.83224	-3.39207	-3.963	-4.46112	-4.63935	-4.12282
2009.61	-4.30283	NaN	NaN	NaN	NaN	-3.17726	NaN	-3.30941	-5.92851	-2.10051	-4.15831	-3.46258	NaN	-2.14394	-4.41656	NaN	-2.41483	-5.76043	-3.38641	-3.94723	-4.4291	-4.63335	-4.11919
2009.62	-4.26099	NaN	NaN	NaN	NaN	-3.15477	NaN	-3.29185	-5.82469	-2.08541	-4.11252	-3.35301	NaN	-2.12944	-4.35393	NaN	-2.39821	-5.6865	-3.37706	-3.92041	-4.38886	-4.61449	-4.12687
2009.62	-4.18127	NaN	NaN	NaN	NaN	-3.12221	NaN	-3.26513	-5.68655	-2.06256	-4.07567	-3.26274	NaN	-2.11897	-4.34265	NaN	-2.36753	-5.56438	-3.35163	-3.883	-4.34243	-4.59265	-4.11928
2009.62	-4.10438	NaN	NaN	NaN	NaN	-3.09143	NaN	-3.23703	-5.5565	-2.03987	-4.02662	-3.18431	NaN	-2.10805	-4.30978	NaN	-2.33376	-5.44445	-3.32464	-3.84152	-4.28904	-4.56269	-4.1082
2009.62	-4.02729	NaN	NaN	NaN	NaN	-3.06739	NaN	-3.20995	-5.42566	-2.01554	-3.95404	-3.05769	NaN	-2.08553	-4.22916	NaN	-2.30349	-5.33756	-3.30164	-3.80574	-4.24617	-4.53716	-4.09556
2009.63	-3.96278	NaN	NaN	NaN	NaN	-3.04479	NaN	-3.18658	-5.30206	-1.99373	-3.89074	-2.94934	NaN	-2.06595	-4.15585	NaN	-2.28034	-5.24987	-3.28485	-3.77733	-4.20861	-4.51882	-4.08498
2009.63	-3.88692	NaN	NaN	NaN	NaN	-3.02819	NaN	-3.17456	-5.19539	-1.98123	-3.87772	-2.89105	NaN	-2.04496	-4.07203	NaN	-2.25728	-5.16637	-3.26881	-3.74958	-4.1718	-4.49849	-4.06959
2009.63	-3.81217	NaN	NaN	NaN	NaN	-3.00698	NaN	-3.16994	-5.1398	-1.9788	-3.93053	-2.91512	NaN	-2.03124	-4.01232	NaN	-2.23597	-5.08289	-3.25345	-3.72469	-4.13767	-4.47769	-4.05246
2009.63	-3.73717	NaN	NaN	NaN	NaN	-2.98514	NaN	-3.16969	-5.11679	-1.9777	-3.95641	-2.93649	NaN	-2.02725	-3.98428	NaN	-2.21923	-5.01943	-3.24416	-3.7097	-4.11416	-4.46623	-4.03568
2009.64	-3.66277	NaN	NaN	NaN	NaN	-2.95822	NaN	-3.15846	-5.05708	-1.96875	-3.96209	-2.91961	NaN	-2.01141	-3.90999	NaN	-2.20444	-4.97335	-3.23946	-3.69607	-4.09353	-4.46042	-4.02437
2009.64	-3.58983	NaN	NaN	NaN	NaN	-2.93025	NaN	-3.13949	-4.97457	-1.95135	-3.90174	-2.83068	NaN	-2.00667	-3.90391	NaN	-2.18572	-4.89996	-3.2257	-3.67108	-4.06228	-4.43953	-4.00665
2009.64	-3.51845	NaN	NaN	NaN	NaN	-2.90532	NaN	-3.11348	-4.88477	-1.93353	-3.87283	-2.8013	NaN	-2.00353	-3.90043	NaN	-2.16971	-4.84516	-3.21591	-3.6481	-4.02981	-4.41688	-3.98645
2009.64	-3.44744	NaN	NaN	NaN	NaN	-2.87564	NaN	-3.08368	-4.77809	-1.90877	-3.80456	-2.70772	NaN	-1.98697	-3.84522	NaN	-2.14951	-4.77609	-3.20077	-3.61959	-3.98933	-4.38879	-3.96367
2009.65	-3.37692	NaN	NaN	NaN	NaN	-2.8455	NaN	-3.04869	-4.654	-1.8787	-3.72059	-2.58493	NaN	-1.96114	-3.76601	NaN	-2.11863	-4.6704	-3.17211	-3.57765	-3.93731	-4.35343	-3.94036
2009.65	-3.30801	NaN	NaN	NaN	NaN	-2.81386	NaN	-3.0121	-4.52022	-1.84873	-3.64102	-2.47811	NaN	-1.93348	-3.6863	NaN	-2.08457	-4.57329	-3.14339	-3.53337	-3.8839	-4.31392	-3.91787
2009.65	-3.24038	NaN	NaN	NaN	NaN	-2.78094	NaN	-2.97336	-4.37467	-1.81724	-3.56176	-2.37481	NaN	-1.8999	-3.58003	NaN	-2.05065	-4.47592	-3.11419	-3.48884	-3.83181	-4.27273	-3.89374
2009.66	-3.1732	NaN	NaN	NaN	NaN	-2.74488	NaN	-2.93665	-4.25298	-1.7868	-3.47075	-2.25149	NaN	-1.86545	-3.47571	NaN	-2.0198	-4.38113	-3.08671	-3.44578	-3.78253	-4.23048	-3.86732
2009.66	-3.10735	NaN	NaN	NaN	NaN	-2.70491	NaN	-2.89804	-4.12206	-1.7565	-3.39702	-2.15718	NaN	-1.83577	-3.38195	NaN	-1.99085	-4.29266	-3.05951	-3.40317	-3.73221	-4.18893	-3.84149
2009.66	-3.04214	NaN	NaN	NaN	NaN	-2.66535	NaN	-2.86006	-3.98908	-1.72536	-3.30631	-2.05708	NaN	-1.8067	-3.28542	NaN	-1.95961	-4.1951	-3.02981	-3.35773	-3.68003	-4.14614	-3.81433
2009.66	-2.97921	NaN	NaN	NaN	NaN	-2.62532	NaN	-2.82151	-3.85099	-1.69383	-3.21609	-1.95541	NaN	-1.77336	-3.17055	NaN	-1.92702	-4.08832	-2.99791	-3.31176	-3.62816	-4.10395	-3.7888
2009.67	-2.91769	NaN	NaN	NaN	NaN	-2.58755	NaN	-2.78053	-3.70898	-1.65978	-3.12057	-1.83754	NaN	-1.73375	-3.04684	NaN	-1.89613	-3.99564	-2.96895	-3.26742	-3.57619	-4.0619	-3.76155
2009.67	-2.85727	NaN	NaN	NaN	NaN	-2.55013	NaN	-2.74504	-3.60148	-1.63072	-3.03818	-1.74585	NaN	-1.69524	-2.92827	NaN	-1.86729	-3.91669	-2.94299	-3.22623	-3.52687	-4.02007	-3.73375
2009.67	-2.79757	NaN	NaN	NaN	NaN	-2.51199	NaN	-2.70665	-3.49133	-1.60049	-2.95986	-1.66768	NaN	-1.65821	-2.81527	NaN	-1.83754	-3.83711	-2.91585	-3.18423	-3.47751	-3.976	-3.70565
2009.67	-2.74087	NaN	NaN	NaN	NaN	-2.47507	NaN	-2.66863	-3.38517	-1.5709	-2.88197	-1.59178	NaN	-1.62252	-2.70796	NaN	-1.81095	-3.79307	-2.89523	-3.15103	-3.44081	-3.9619	-3.67856
2009.68	-2.68423	NaN	NaN	NaN	NaN	-2.4408	NaN	-2.63175	-3.29319	-1.54347	-2.80551	-1.52043	NaN	-1.58914	-2.60879	NaN	-1.78161	-3.71818	-2.86722	-3.10864	-3.39208	-3.91543	-3.65201
2009.68	-2.62805	NaN	NaN	NaN	NaN	-2.41018	NaN	-2.59956	-3.2028	-1.51908	-2.74314	-1.45893	NaN	-1.55774	-2.52459	NaN	-1.74907	-3.60987	-2.8329	-3.06187	-3.33835	-3.86313	-3.62442
2009.68	-2.57425	NaN	NaN	NaN	NaN	-2.38014	NaN	-2.5797	-3.19228	-1.50839	-2.71816	-1.4462	NaN	-1.53024	-2.43378	NaN	-1.71733	-3.51508	-2.8007	-3.01699	-3.28644	-3.8123	-3.59721
2009.69	-2.52208	NaN	NaN	NaN	NaN	-2.35162	NaN	-2.56102	-3.13616	-1.49408	-2.6964	-1.43695	NaN	-1.50275	-2.35949	NaN	-1.68633	-3.41711	-2.7685	-2.97255	-3.23516	-3.76247	-3.57052
2009.69	-2.46899	NaN	NaN	NaN	NaN	-2.31305	NaN	-2.52785	-3.0506	-1.46854	-2.62654	-1.36969	NaN	-1.48266	-2.35655	NaN	-1.65473	-3.31548	-2.73519	-2.92772	-3.18366	-3.71225	-3.54297
2009.69	-2.41635	NaN	NaN	NaN	NaN	-2.27712	NaN	-2.49959	-2.99758	-1.44958	-2.5805	-1.3313	NaN	-1.46691	-2.35712	NaN	-1.62461	-3.2186	-2.70289	-2.88369	-3.1326	-3.6632	-3.51625
2009.69	-2.36574	NaN	NaN	NaN	NaN	-2.2436	NaN	-2.47253	-2.94013	-1.43046	-2.54826	-1.29978	NaN	-1.43945	-2.28941	NaN	-1.59461	-3.12288	-2.67072	-2.84009	-3.08365	-3.61421	-3.48974
2009.7	-2.31599	NaN	NaN	NaN	NaN	-2.20738	NaN	-2.43568	-2.84086	-1.40294	-2.48924	-1.24067	NaN	-1.40842	-2.20197	NaN	-1.56495	-3.03287	-2.63788	-2.79612	-3.03362	-3.56587	-3.46327
2009.7	-2.26642	NaN	NaN	NaN	NaN	-2.16836	NaN	-2.39485	-2.72708	-1.37285	-2.41811	-1.17435	NaN	-1.37699	-2.11728	NaN	-1.53497	-2.94009	-2.60547	-2.7529	-2.9838	-3.51806	-3.43642
2009.7	-2.2179	NaN	NaN	NaN	NaN	-2.13004	NaN	-2.35287	-2.61273	-1.34111	-2.34524	-1.10755	NaN	-1.34647	-2.03544	NaN	-1.50545	-2.84999	-2.57333	-2.71009	-2.93542	-3.47031	-3.40977
2009.7	-2.17043	NaN	NaN	NaN	NaN	-2.0924	NaN	-2.31015	-2.50051	-1.30939	-2.27268	-1.04297	NaN	-1.31724	-1.95755	NaN	-1.47617	-2.76215	-2.5412	-2.66695	-2.88721	-3.42335	-3.38347
2009.71	-2.1242	NaN	NaN	NaN	NaN	-2.05519	NaN	-2.26811	-2.39958	-1.27834	-2.20359	-0.982778	NaN	-1.28869	-1.88294	NaN	-1.44792	-2.67755	-2.50987	-2.62476	-2.84043	-3.37747	-3.35784
2009.71	-2.07961	NaN	NaN	NaN	NaN	-2.0178	NaN	-2.22631	-2.29329	-1.24753	-2.13566	-0.924013	NaN	-1.2602	-1.81116	NaN	-1.42011	-2.59506	-2.4784	-2.58398	-2.79359	-3.33163	-3.3318
2009.71	-2.03509	NaN	NaN	NaN	NaN	-1.98224	NaN	-2.18582	-2.17803	-1.21799	-2.06931	-0.865905	NaN	-1.23185	-1.74089	NaN	-1.39238	-2.5156	-2.44748	-2.54284	-2.74752	-3.28641	-3.30596
2009.72	-1.99153	NaN	NaN	NaN	NaN	-1.947	NaN	-2.14535	-2.06906	-1.18827	-2.00292	-0.80758	NaN	-1.20215	-1.67131	NaN	-1.36532	-2.43791	-2.4173	-2.50236	-2.70243	-3.2418	-3.28033
2009.72	-1.9489	NaN	NaN	NaN	NaN	-1.9116	NaN	-2.10589	-1.96687	-1.15901	-1.93947	-0.754695	NaN	-1.17276	-1.60458	NaN	-1.3391	-2.36263	-2.38699	-2.46253	-2.65868	-3.1978	-3.25489
2009.72	-1.90718	NaN	NaN	NaN	NaN	-1.878	NaN	-2.06788	-1.86925	-1.13167	-1.88066	-0.710406	NaN	-1.14507	-1.54161	NaN	-1.31309	-2.28987	-2.35722	-2.42362	-2.61483	-3.15456	-3.22965
2009.72	-1.86635	NaN	NaN	NaN	NaN	-1.84466	NaN	-2.03036	-1.78051	-1.1045	-1.82445	-0.670527	NaN	-1.11925	-1.48462	NaN	-1.28789	-2.22001	-2.32817	-2.38601	-2.57171	-3.1123	-3.20461
2009.73	-1.8264	NaN	NaN	NaN	NaN	-1.81115	NaN	-1.99308	-1.70205	-1.07875	-1.76954	-0.631599	NaN	-1.09431	-1.43009	NaN	-1.26288	-2.15213	-2.29898	-2.34803	-2.52955	-3.07006	-3.17993
2009.73	-1.78731	NaN	NaN	NaN	NaN	-1.77939	NaN	-1.95721	-1.63137	-1.05341	-1.71682	-0.59534	NaN	-1.07153	-1.38658	NaN	-1.23879	-2.08589	-2.27032	-2.31096	-2.48862	-3.02839	-3.15584
2009.73	-1.7493	NaN	NaN	NaN	NaN	-1.74785	NaN	-1.92199	-1.55191	-1.0282	-1.66393	-0.56148	NaN	-1.05167	-1.36428	NaN	-1.21517	-2.02213	-2.24235	-2.27513	-2.44758	-2.98745	-3.13137
2009.74	-1.71271	NaN	NaN	NaN	NaN	-1.71613	NaN	-1.88726	-1.47614	-1.00391	-1.61336	-0.528907	NaN	-1.02985	-1.31608	NaN	-1.19188	-1.95968	-2.2144	-2.23891	-2.40747	-2.94746	-3.10709
2009.74	-1.67605	NaN	NaN	NaN	NaN	-1.68575	NaN	-1.85246	-1.40267	-0.979069	-1.56227	-0.494384	NaN	-1.00591	-1.2651	NaN	-1.16861	-1.89917	-2.18713	-2.20359	-2.36855	-2.90745	-3.083
2009.74	-1.64017	NaN	NaN	NaN	NaN	-1.65516	NaN	-1.81831	-1.33293	-0.955511	-1.51283	-0.462243	NaN	-0.98194	-1.21479	NaN	-1.14593	-1.84072	-2.15971	-2.16946	-2.32949	-2.86799	-3.05909
2009.74	-1.60507	NaN	NaN	NaN	NaN	-1.6259	NaN	-1.78482	-1.2668	-0.932565	-1.46512	-0.433127	NaN	-0.958388	-1.16654	NaN	-1.12399	-1.78454	-2.13264	-2.13493	-2.29107	-2.82906	-3.03537
2009.75	-1.57071	NaN	NaN	NaN	NaN	-1.59607	NaN	-1.75196	-1.20404	-0.910184	-1.41898	-0.407403	NaN	-0.935011	-1.11999	NaN	-1.10204	-1.72944	-2.1059	-2.10094	-2.25329	-2.79066	-3.01184
2009.75	-1.53709	NaN	NaN	NaN	NaN	-1.56713	NaN	-1.71971	-1.14445	-0.888128	-1.37433	-0.381392	NaN	-0.91279	-1.07487	NaN	-1.08053	-1.67603	-2.07966	-2.0675	-2.21613	-2.75278	-2.98848
2009.75	-1.50418	NaN	NaN	NaN	NaN	-1.53948	NaN	-1.68809	-1.08797	-0.866183	-1.33126	-0.35729	NaN	-0.890933	-1.03228	NaN	-1.05943	-1.62427	-2.05408	-2.03458	-2.17958	-2.71542	-2.9655
2009.76	-1.47199	NaN	NaN	NaN	NaN	-1.51162	NaN	-1.65706	-1.03488	-0.845459	-1.28959	-0.334859	NaN	-0.869221	-0.991412	NaN	-1.03889	-1.57434	-2.02833	-2.00219	-2.14364	-2.67856	-2.94306
2009.76	-1.44048	NaN	NaN	NaN	NaN	-1.48496	NaN	-1.62661	-0.985426	-0.825237	-1.24927	-0.314644	NaN	-0.848618	-0.952178	NaN	-1.01903	-1.52636	-2.0029	-1.97032	-2.10829	-2.64221	-2.92023
2009.76	-1.40993	NaN	NaN	NaN	NaN	-1.45771	NaN	-1.59675	-0.937074	-0.805545	-1.21075	-0.297298	NaN	-0.828754	-0.915768	NaN	-0.999134	-1.47923	-1.97779	-1.93895	-2.0738	-2.60654	-2.89759
2009.76	-1.38057	NaN	NaN	NaN	NaN	-1.43135	NaN	-1.56745	-0.892258	-0.786335	-1.17416	-0.279094	NaN	-0.809743	-0.882983	NaN	-0.97978	-1.43355	-1.95318	-1.90843	-2.04036	-2.57169	-2.87512
2009.77	-1.35102	NaN	NaN	NaN	NaN	-1.40616	NaN	-1.53869	-0.852595	-0.76759	-1.1377	-0.262829	NaN	-0.790604	-0.848139	NaN	-0.961065	-1.38928	-1.92917	-1.87898	-2.00671	-2.53679	-2.85283
2009.77	-1.3221	NaN	NaN	NaN	NaN	-1.38075	NaN	-1.5105	-0.814031	-0.749337	-1.10254	-0.249114	NaN	-0.772172	-0.817964	NaN	-0.942301	-1.34661	-1.90498	-1.84906	-1.97361	-2.50235	-2.83071
2009.77	-1.2938	NaN	NaN	NaN	NaN	-1.35648	NaN	-1.48284	-0.777203	-0.73153	-1.06891	-0.235061	NaN	-0.754986	-0.797732	NaN	-0.92406	-1.30566	-1.8811	-1.81963	-1.94107	-2.46839	-2.80876
2009.77	-1.2661	NaN	NaN	NaN	NaN	-1.33198	NaN	-1.45568	-0.746739	-0.714154	-1.037	-0.223177	NaN	-0.738133	-0.774964	NaN	-0.90643	-1.26534	-1.85752	-1.79066	-1.90906	-2.43488	-2.78698
2009.78	-1.239	NaN	NaN	NaN	NaN	-1.30861	NaN	-1.42906	-0.710594	-0.696984	-1.0052	-0.210224	NaN	-0.720193	-0.744518	NaN	-0.888732	-1.22626	-1.83441	-1.76216	-1.87786	-2.40184	-2.76537
2009.78	-1.21248	NaN	NaN	NaN	NaN	-1.2846	NaN	-1.40294	-0.676275	-0.679835	-0.974437	-0.198156	NaN	-0.703046	-0.715036	NaN	-0.871381	-1.18864	-1.81189	-1.73446	-1.84764	-2.36924	-2.74413
2009.78	-1.18653	NaN	NaN	NaN	NaN	-1.26142	NaN	-1.37729	-0.64368	-0.66375	-0.944657	-0.187635	NaN	-0.685964	-0.686336	NaN	-0.854367	-1.15256	-1.78917	-1.70776	-1.81717	-2.33708	-2.72339
2009.79	-1.16113	NaN	NaN	NaN	NaN	-1.23934	NaN	-1.35216	-0.612805	-0.64809	-0.915948	-0.17918	NaN	-0.669892	-0.659478	NaN	-0.837849	-1.11697	-1.76674	-1.68058	-1.7872	-2.30536	-2.70227
2009.79	-1.13661	NaN	NaN	NaN	NaN	-1.2166	NaN	-1.3275	-0.583509	-0.632821	-0.888199	-0.169328	NaN	-0.653977	-0.633433	NaN	-0.821896	-1.08247	-1.74459	-1.65382	-1.75773	-2.27428	-2.68132
2009.79	-1.11305	NaN	NaN	NaN	NaN	-1.19472	NaN	-1.3033	-0.555689	-0.617649	-0.861346	-0.160139	NaN	-0.638128	-0.608066	NaN	-0.805849	-1.04905	-1.72292	-1.62749	-1.72874	-2.24392	-2.66052
2009.79	-1.08923	NaN	NaN	NaN	NaN	-1.17381	NaN	-1.27954	-0.529262	-0.60249	-0.835349	-0.151559	NaN	-0.62298	-0.584354	NaN	-0.790115	-1.0169	-1.70178	-1.60159	-1.70024	-2.21346	-2.63989
2009.8	-1.06591	NaN	NaN	NaN	NaN	-1.15272	NaN	-1.25626	-0.504238	-0.58836	-0.810296	-0.143653	NaN	-0.607896	-0.561625	NaN	-0.774689	-0.986116	-1.68044	-1.57609	-1.6722	-2.18342	-2.61942
2009.8	-1.04309	NaN	NaN	NaN	NaN	-1.13259	NaN	-1.23341	-0.480472	-0.574572	-0.786047	-0.136273	NaN	-0.593489	-0.539521	NaN	-0.75974	-0.955664	-1.65937	-1.551	-1.64462	-2.15379	-2.59911
2009.8	-1.02077	NaN	NaN	NaN	NaN	-1.1118	NaN	-1.21097	-0.457892	-0.561115	-0.762569	-0.129375	NaN	-0.579125	-0.517953	NaN	-0.745298	-0.926152	-1.63857	-1.52669	-1.61781	-2.12455	-2.57896
2009.8	-0.998915	NaN	NaN	NaN	NaN	-1.09186	NaN	-1.18899	-0.436519	-0.547735	-0.739949	-0.123032	NaN	-0.565682	-0.497913	NaN	-0.730747	-0.897551	-1.61803	-1.50328	-1.59185	-2.09571	-2.55896
2009.81	-0.977533	NaN	NaN	NaN	NaN	-1.07283	NaN	-1.16741	-0.416855	-0.534344	-0.718051	-0.117105	NaN	-0.552307	-0.478382	NaN	-0.71648	-0.87011	-1.59795	-1.47934	-1.5656	-2.06727	-2.53935
2009.81	-0.956608	NaN	NaN	NaN	NaN	-1.05314	NaN	-1.14622	-0.399523	-0.521892	-0.696848	-0.112397	NaN	-0.538962	-0.459295	NaN	-0.702665	-0.843834	-1.57836	-1.45579	-1.53978	-2.03921	-2.52017
2009.81	-0.936131	NaN	NaN	NaN	NaN	-1.03429	NaN	-1.12546	-0.382531	-0.509775	-0.676425	-0.109147	NaN	-0.526252	-0.44163	NaN	-0.68934	-0.817775	-1.55858	-1.43262	-1.51439	-2.01153	-2.50063
2009.82	-0.916452	NaN	NaN	NaN	NaN	-1.0163	NaN	-1.10509	-0.364987	-0.497949	-0.656651	-0.104197	NaN	-0.513562	-0.424371	NaN	-0.675881	-0.792521	-1.53904	-1.40981	-1.48942	-1.98446	-2.48124
2009.82	-0.897585	NaN	NaN	NaN	NaN	-0.99765	NaN	-1.08509	-0.348315	-0.486406	-0.637501	-0.0995607	NaN	-0.501462	-0.407478	NaN	-0.662685	-0.768047	-1.51974	-1.38737	-1.46485	-1.95802	-2.462
2009.82	-0.878371	NaN	NaN	NaN	NaN	-0.979824	NaN	-1.06548	-0.332546	-0.474878	-0.619063	-0.0953194	NaN	-0.489385	-0.39191	NaN	-0.649746	-0.744615	-1.50091	-1.36529	-1.4407	-1.93144	-2.44291
2009.82	-0.859569	NaN	NaN	NaN	NaN	-0.962827	NaN	-1.04624	-0.317558	-0.463319	-0.601206	-0.0913435	NaN	-0.477877	-0.376962	NaN	-0.637249	-0.722204	-1.48253	-1.34397	-1.41694	-1.90523	-2.42396
2009.83	-0.841169	NaN	NaN	NaN	NaN	-0.945159	NaN	-1.02735	-0.303312	-0.452641	-0.583912	-0.0876136	NaN	-0.466374	-0.362313	NaN	-0.625187	-0.699902	-1.46394	-1.32343	-1.3939	-1.87937	-2.40517
2009.83	-0.823164	NaN	NaN	NaN	NaN	-0.928306	NaN	-1.00884	-0.289844	-0.44195	-0.567265	-0.0842142	NaN	-0.455438	-0.347952	NaN	-0.61298	-0.678288	-1.44559	-1.30236	-1.37162	-1.85386	-2.38652
2009.83	-0.805543	NaN	NaN	NaN	NaN	-0.912244	NaN	-0.990676	-0.27704	-0.431219	-0.55066	-0.0819447	NaN	-0.444501	-0.334783	NaN	-0.601012	-0.657342	-1.42747	-1.28163	-1.349	-1.82869	-2.36801
2009.83	-0.7883	NaN	NaN	NaN	NaN	-0.895504	NaN	-0.972839	-0.264867	-0.421343	-0.534118	-0.080688	NaN	-0.43409	-0.321835	NaN	-0.589278	-0.637328	-1.40957	-1.26122	-1.32675	-1.80387	-2.3499
2009.84	-0.771425	NaN	NaN	NaN	NaN	-0.879573	NaN	-0.955364	-0.253365	-0.411736	-0.519136	-0.0777767	NaN	-0.423682	-0.309119	NaN	-0.577968	-0.61823	-1.3919	-1.24114	-1.30487	-1.77939	-2.33217
2009.84	-0.754912	NaN	NaN	NaN	NaN	-0.864395	NaN	-0.938207	-0.242426	-0.402047	-0.504619	-0.0750356	NaN	-0.413779	-0.297522	NaN	-0.567056	-0.599139	-1.37468	-1.22139	-1.28335	-1.75524	-2.31409
2009.84	-0.739125	NaN	NaN	NaN	NaN	-0.848533	NaN	-0.921052	-0.232023	-0.39231	-0.490556	-0.0724563	NaN	-0.403864	-0.286077	NaN	-0.555985	-0.580636	-1.35787	-1.20194	-1.26219	-1.73166	-2.29614
2009.85	-0.724042	NaN	NaN	NaN	NaN	-0.833474	NaN	-0.903938	-0.222201	-0.383427	-0.477031	-0.0701251	NaN	-0.394455	-0.274815	NaN	-0.54513	-0.562706	-1.34085	-1.18281	-1.24137	-1.70864	-2.27834
2009.85	-0.708543	NaN	NaN	NaN	NaN	-0.819131	NaN	-0.887754	-0.212856	-0.374439	-0.463921	-0.0679226	NaN	-0.385029	-0.264607	NaN	-0.534486	-0.545635	-1.32404	-1.16398	-1.2209	-1.68544	-2.26067
2009.85	-0.693376	NaN	NaN	NaN	NaN	-0.8041	NaN	-0.871867	-0.203966	-0.365397	-0.451219	-0.0658453	NaN	-0.37607	-0.254802	NaN	-0.524246	-0.529349	-1.30744	-1.14589	-1.20112	-1.66257	-2.24314
2009.85	-0.678534	NaN	NaN	NaN	NaN	-0.789867	NaN	-0.856303	-0.195579	-0.357187	-0.43901	-0.06398	NaN	-0.367101	-0.245088	NaN	-0.514383	-0.513002	-1.29105	-1.12848	-1.18199	-1.64	-2.22575
2009.86	-0.664009	NaN	NaN	NaN	NaN	-0.776314	NaN	-0.841021	-0.187594	-0.34917	-0.427171	-0.0622098	NaN	-0.358579	-0.235494	NaN	-0.50434	-0.49716	-1.27486	-1.11051	-1.1625	-1.61774	-2.20849
2009.86	-0.649795	NaN	NaN	NaN	NaN	-0.762068	NaN	-0.826019	-0.179997	-0.341029	-0.415202	-0.0614917	NaN	-0.350033	-0.226868	NaN	-0.494494	-0.481807	-1.25888	-1.09284	-1.14333	-1.59578	-2.19136
2009.86	-0.635886	NaN	NaN	NaN	NaN	-0.748084	NaN	-0.811323	-0.172836	-0.332841	-0.403275	-0.0617119	NaN	-0.341937	-0.218279	NaN	-0.484839	-0.467245	-1.24334	-1.07544	-1.12448	-1.57412	-2.17464
2009.86	-0.622274	NaN	NaN	NaN	NaN	-0.734891	NaN	-0.796893	-0.166014	-0.325432	-0.39263	-0.0601009	NaN	-0.333814	-0.209776	NaN	-0.47558	-0.453369	-1.22816	-1.05832	-1.10593	-1.55276	-2.15825
2009.87	-0.608954	NaN	NaN	NaN	NaN	-0.722335	NaN	-0.782726	-0.15952	-0.317877	-0.382313	-0.0585762	NaN	-0.326104	-0.202191	NaN	-0.466655	-0.439368	-1.21277	-1.04147	-1.08769	-1.53168	-2.14152
2009.87	-0.596331	NaN	NaN	NaN	NaN	-0.70908	NaN	-0.76885	-0.153406	-0.310274	-0.372408	-0.0572231	NaN	-0.318376	-0.194935	NaN	-0.457544	-0.4258	-1.19756	-1.02489	-1.06976	-1.51116	-2.12491
2009.87	-0.584264	NaN	NaN	NaN	NaN	-0.696633	NaN	-0.754877	-0.147605	-0.303441	-0.362834	-0.0559654	NaN	-0.311041	-0.187619	NaN	-0.448611	-0.412651	-1.18255	-1.00858	-1.05212	-1.49111	-2.10844
2009.88	-0.571758	NaN	NaN	NaN	NaN	-0.684748	NaN	-0.740944	-0.142072	-0.296417	-0.353539	-0.0547573	NaN	-0.303695	-0.180377	NaN	-0.439852	-0.400244	-1.16772	-0.993011	-1.03476	-1.47087	-2.09209
2009.88	-0.559519	NaN	NaN	NaN	NaN	-0.672183	NaN	-0.727838	-0.136042	-0.289356	-0.344532	-0.0546463	NaN	-0.296709	-0.173983	NaN	-0.43148	-0.388417	-1.15308	-0.977981	-1.01809	-1.4509	-2.07586
2009.88	-0.547542	NaN	NaN	NaN	NaN	-0.660424	NaN	-0.715001	-0.129877	-0.283044	-0.33589	-0.0552698	NaN	-0.289721	-0.167509	NaN	-0.423408	-0.376423	-1.13863	-0.962413	-1.00194	-1.43121	-2.05977
2009.88	-0.535821	NaN	NaN	NaN	NaN	-0.649193	NaN	-0.702393	-0.12525	-0.276877	-0.326937	-0.0541099	NaN	-0.283074	-0.161087	NaN	-0.415141	-0.364798	-1.12435	-0.947092	-0.985421	-1.41178	-2.04379
2009.89	-0.524351	NaN	NaN	NaN	NaN	-0.63728	NaN	-0.690017	-0.120843	-0.27051	-0.31796	-0.0530102	NaN	-0.276415	-0.155474	NaN	-0.407036	-0.353533	-1.11026	-0.932015	-0.96917	-1.39262	-2.02795
2009.89	-0.513127	NaN	NaN	NaN	NaN	-0.625586	NaN	-0.677896	-0.116707	-0.264116	-0.310206	-0.0520494	NaN	-0.270101	-0.149743	NaN	-0.399089	-0.342963	-1.0966	-0.917178	-0.953187	-1.37372	-2.01252
2009.89	-0.502143	NaN	NaN	NaN	NaN	-0.614692	NaN	-0.665991	-0.112753	-0.258422	-0.30267	-0.0511158	NaN	-0.263773	-0.144047	NaN	-0.391524	-0.332894	-1.08325	-0.902578	-0.937469	-1.35507	-1.99736
2009.89	-0.491395	NaN	NaN	NaN	NaN	-0.60429	NaN	-0.654305	-0.108986	-0.252863	-0.295365	-0.0502278	NaN	-0.257759	-0.139124	NaN	-0.384221	-0.322614	-1.06967	-0.888209	-0.922009	-1.33668	-1.98187
2009.9	-0.480876	NaN	NaN	NaN	NaN	-0.593201	NaN	-0.64286	-0.105457	-0.247095	-0.287789	-0.0494631	NaN	-0.25174	-0.134048	NaN	-0.376719	-0.312651	-1.05625	-0.87407	-0.906804	-1.31883	-1.9665
2009.9	-0.470582	NaN	NaN	NaN	NaN	-0.582912	NaN	-0.631618	-0.102078	-0.241292	-0.280738	-0.048711	NaN	-0.246017	-0.128994	NaN	-0.369364	-0.302996	-1.04301	-0.860155	-0.89185	-1.30136	-1.95125
2009.9	-0.460509	NaN	NaN	NaN	NaN	-0.573083	NaN	-0.620582	-0.0988573	-0.236161	-0.275008	-0.0479931	NaN	-0.240281	-0.124681	NaN	-0.362152	-0.293987	-1.02994	-0.84697	-0.877142	-1.2837	-1.93613
2009.9	-0.450651	NaN	NaN	NaN	NaN	-0.562567	NaN	-0.609776	-0.0958459	-0.230805	-0.268103	-0.0473859	NaN	-0.234845	-0.120183	NaN	-0.355317	-0.28543	-1.01703	-0.834248	-0.863105	-1.26628	-1.92111
2009.91	-0.441005	NaN	NaN	NaN	NaN	-0.55285	NaN	-0.59916	-0.0929576	-0.225414	-0.261143	-0.0467796	NaN	-0.229395	-0.115696	NaN	-0.348712	-0.276616	-1.00428	-0.820967	-0.849476	-1.24909	-1.90621
2009.91	-0.431565	NaN	NaN	NaN	NaN	-0.543563	NaN	-0.58874	-0.0902042	-0.22068	-0.255228	-0.0461985	NaN	-0.224216	-0.111549	NaN	-0.341904	-0.268074	-0.991951	-0.807898	-0.835467	-1.23213	-1.89143
2009.91	-0.422327	NaN	NaN	NaN	NaN	-0.533588	NaN	-0.578537	-0.0867859	-0.215704	-0.249572	-0.0457177	NaN	-0.219034	-0.107419	NaN	-0.335228	-0.259795	-0.979903	-0.795037	-0.821689	-1.21541	-1.87677
2009.92	-0.413287	NaN	NaN	NaN	NaN	-0.523797	NaN	-0.568121	-0.0831951	-0.210696	-0.244061	-0.0452282	NaN	-0.214103	-0.103986	NaN	-0.328683	-0.252138	-0.967618	-0.782381	-0.808139	-1.19891	-1.86253
2009.92	-0.4049	NaN	NaN	NaN	NaN	-0.514791	NaN	-0.557749	-0.0809415	-0.20633	-0.23813	-0.0447572	NaN	-0.209164	-0.100307	NaN	-0.322501	-0.244856	-0.955488	-0.769926	-0.794812	-1.18264	-1.84852
2009.92	-0.396883	NaN	NaN	NaN	NaN	-0.506202	NaN	-0.548132	-0.0788464	-0.202092	-0.232215	-0.044378	NaN	-0.204482	-0.0966383	NaN	-0.316537	-0.237294	-0.943509	-0.75767	-0.781705	-1.16659	-1.83418
2009.92	-0.388387	NaN	NaN	NaN	NaN	-0.496913	NaN	-0.538683	-0.077688	-0.19756	-0.227284	-0.0439822	NaN	-0.19979	-0.0932492	NaN	-0.310357	-0.229966	-0.931681	-0.745608	-0.768814	-1.15107	-1.81996
2009.93	-0.380074	NaN	NaN	NaN	NaN	-0.488411	NaN	-0.529408	-0.0768698	-0.193006	-0.222502	-0.0435997	NaN	-0.195662	-0.0898597	NaN	-0.304298	-0.222865	-0.920001	-0.733739	-0.756135	-1.13586	-1.80585
2009.93	-0.371938	NaN	NaN	NaN	NaN	-0.480297	NaN	-0.520328	-0.0776171	-0.189101	-0.217941	-0.0444939	NaN	-0.191307	-0.0871513	NaN	-0.298357	-0.216362	-0.908467	-0.722611	-0.743666	-1.12044	-1.79184
2009.93	-0.363976	NaN	NaN	NaN	NaN	-0.471483	NaN	-0.51181	-0.11058	-0.185669	-0.214102	-0.0456321	NaN	-0.186945	-0.0845378	NaN	-0.292778	-0.210171	-0.897362	-0.711824	-0.73185	-1.10523	-1.77795
2009.94	-0.356185	NaN	NaN	NaN	NaN	-0.463458	NaN	-0.504367	-0.177281	-0.183209	-0.211172	-0.046305	NaN	-0.183133	-0.0820257	NaN	-0.287383	-0.20368	-0.886481	-0.700492	-0.720365	-1.09023	-1.76416
2009.94	-0.34856	NaN	NaN	NaN	NaN	-0.455791	NaN	-0.497238	-0.223706	-0.180977	-0.2078	-0.0473804	NaN	-0.179081	-0.0792286	NaN	-0.281772	-0.197391	-0.875368	-0.689341	-0.708485	-1.07543	-1.75048
2009.94	-0.341099	NaN	NaN	NaN	NaN	-0.447427	NaN	-0.48927	-0.232235	-0.177461	-0.203684	-0.0467717	NaN	-0.175025	-0.0764253	NaN	-0.276521	-0.191679	-0.864394	-0.678367	-0.696802	-1.06116	-1.73691
2009.94	-0.333798	NaN	NaN	NaN	NaN	-0.439854	NaN	-0.480931	-0.222361	-0.173422	-0.199075	-0.046194	NaN	-0.171161	-0.073843	NaN	-0.27144	-0.186245	-0.853557	-0.667568	-0.685311	-1.04716	-1.72376
2009.95	-0.326653	NaN	NaN	NaN	NaN	-0.432609	NaN	-0.472769	-0.212126	-0.170005	-0.194496	-0.0457135	NaN	-0.167307	-0.0712657	NaN	-0.26614	-0.180494	-0.842857	-0.657512	-0.674009	-1.03295	-1.71082
2009.95	-0.31966	NaN	NaN	NaN	NaN	-0.42467	NaN	-0.464329	-0.202181	-0.166659	-0.190824	-0.0452216	NaN	-0.163627	-0.0692949	NaN	-0.260944	-0.17492	-0.83229	-0.647742	-0.662894	-1.01893	-1.69755
2009.95	-0.312818	NaN	NaN	NaN	NaN	-0.417525	NaN	-0.455949	-0.193844	-0.162994	-0.186636	-0.0447538	NaN	-0.159951	-0.066995	NaN	-0.255849	-0.169518	-0.822145	-0.637431	-0.652419	-1.0051	-1.68439
2009.95	-0.306122	NaN	NaN	NaN	NaN	-0.41068	NaN	-0.44826	-0.185974	-0.159336	-0.182483	-0.0443748	NaN	-0.156458	-0.0647015	NaN	-0.251113	-0.164681	-0.812202	-0.627283	-0.642235	-0.991453	-1.67133
2009.96	-0.299569	NaN	NaN	NaN	NaN	-0.403144	NaN	-0.440717	-0.178508	-0.156271	-0.17926	-0.0440226	NaN	-0.152983	-0.0625793	NaN	-0.246519	-0.160068	-0.80202	-0.617298	-0.631644	-0.977996	-1.65837
2009.96	-0.293156	NaN	NaN	NaN	NaN	-0.396433	NaN	-0.4333	-0.171388	-0.152845	-0.175429	-0.0436476	NaN	-0.149638	-0.0604756	NaN	-0.241706	-0.155124	-0.791965	-0.607471	-0.621228	-0.964722	-1.64551
2009.96	-0.286881	NaN	NaN	NaN	NaN	-0.389936	NaN	-0.426022	-0.164627	-0.149447	-0.171633	-0.0432929	NaN	-0.146324	-0.0589388	NaN	-0.236987	-0.150334	-0.782037	-0.5978	-0.610983	-0.951627	-1.63275
2009.97	-0.281272	NaN	NaN	NaN	NaN	-0.38278	NaN	-0.4189	-0.158252	-0.146629	-0.168773	-0.0430169	NaN	-0.143149	-0.0570435	NaN	-0.23236	-0.145692	-0.772233	-0.588284	-0.600908	-0.938711	-1.62009
2009.97	-0.27583	NaN	NaN	NaN	NaN	-0.375756	NaN	-0.411453	-0.152168	-0.143437	-0.165958	-0.0427121	NaN	-0.140004	-0.0551702	NaN	-0.228093	-0.141606	-0.762552	-0.578919	-0.590998	-0.926315	-1.60753
2009.97	-0.269925	NaN	NaN	NaN	NaN	-0.369551	NaN	-0.404101	-0.146391	-0.140279	-0.162563	-0.042424	NaN	-0.136975	-0.0534166	NaN	-0.223938	-0.137689	-0.752992	-0.569703	-0.581252	-0.914123	-1.59541
2009.97	-0.264147	NaN	NaN	NaN	NaN	-0.363544	NaN	-0.397394	-0.139969	-0.13769	-0.159256	-0.0422092	NaN	-0.13399	-0.0516993	NaN	-0.219565	-0.133437	-0.743552	-0.561251	-0.571666	-0.901716	-1.58343
2009.98	-0.258493	NaN	NaN	NaN	NaN	-0.356872	NaN	-0.390797	-0.133784	-0.13515	-0.156759	-0.0419607	NaN	-0.131101	-0.0505195	NaN	-0.215279	-0.129317	-0.73423	-0.552968	-0.562239	-0.889477	-1.57116
2009.98	-0.25296	NaN	NaN	NaN	NaN	-0.351024	NaN	-0.384324	-0.128948	-0.132241	-0.153663	-0.0417262	NaN	-0.128255	-0.0489479	NaN	-0.211075	-0.125739	-0.725338	-0.544165	-0.553461	-0.877404	-1.55897
2009.98	-0.247545	NaN	NaN	NaN	NaN	-0.345346	NaN	-0.377532	-0.124397	-0.129383	-0.150663	-0.0415606	NaN	-0.125513	-0.047418	NaN	-0.207234	-0.12231	-0.716585	-0.535502	-0.544872	-0.865494	-1.54688
2009.98	-0.242246	NaN	NaN	NaN	NaN	-0.339009	NaN	-0.37084	-0.120043	-0.12705	-0.148452	-0.0413571	NaN	-0.122813	-0.0459626	NaN	-0.203476	-0.118533	-0.707602	-0.526978	-0.535887	-0.853747	-1.53489
2009.99	-0.237061	NaN	NaN	NaN	NaN	-0.333499	NaN	-0.364745	-0.11591	-0.124337	-0.145625	-0.0411658	NaN	-0.120196	-0.0445466	NaN	-0.199503	-0.114872	-0.698731	-0.518589	-0.527049	-0.842159	-1.52299
2009.99	-0.231986	NaN	NaN	NaN	NaN	-0.328133	NaN	-0.358783	-0.112027	-0.121683	-0.142904	-0.0410398	NaN	-0.117635	-0.0436728	NaN	-0.195608	-0.111325	-0.689971	-0.510333	-0.518358	-0.830728	-1.51118
2009.99	-0.22702	NaN	NaN	NaN	NaN	-0.322111	NaN	-0.352917	-0.108305	-0.119542	-0.140952	-0.0408722	NaN	-0.115137	-0.0423625	NaN	-0.191789	-0.108319	-0.681321	-0.502209	-0.50981	-0.819452	-1.49946
2010	-0.222161	NaN	NaN	NaN	NaN	-0.3162	NaN	-0.346703	-0.104773	-0.11701	-0.139064	-0.0407159	NaN	-0.112695	-0.0410988	NaN	-0.188324	-0.105412	-0.67278	-0.494215	-0.501402	-0.808688	-1.48783
2010	-0.217405	NaN	NaN	NaN	NaN	-0.311141	NaN	-0.34061	-0.101459	-0.114545	-0.136573	-0.0406215	NaN	-0.110324	-0.0403645	NaN	-0.184936	-0.102157	-0.664345	-0.486347	-0.493134	-0.79808	-1.47667
2010	-0.212751	0	-0.000558892	0	0	-0.306331	-0.000875578	-0.335327	-0.0972824	-0.112809	-0.134593	-0.0411578	0	-0.108278	-0.0392927	0	-0.181325	-0.0990019	-0.656017	-0.479467	-0.485001	-0.787248	-1.46562
2010	-0.208197	0	-0.00110724	0	-0.000538769	-0.300709	-0.00258193	-0.330145	-0.0933342	-0.110552	-0.133529	-0.0416571	-0.000397409	-0.106273	-0.0382724	0	-0.177785	-0.0959446	-0.647793	-0.472685	-0.47751	-0.776563	-1.45426
2010.01	-0.203741	0	-0.00110142	0	-0.00107021	-0.296131	-0.00426863	-0.325082	-0.0927612	-0.108373	-0.131677	-0.0421841	-0.000789444	-0.104342	-0.0378814	-0.000768904	-0.174314	-0.0934474	-0.640193	-0.46516	-0.470143	-0.766022	-1.44298
2010.01	-0.199379	0	-0.00109563	0	-0.00105458	-0.291583	-0.00498394	-0.319495	-0.0920598	-0.10679	-0.129871	-0.0426094	-0.000777969	-0.102419	-0.036902	-0.00148635	-0.171261	-0.0910011	-0.632659	-0.457755	-0.46239	-0.755625	-1.43179
2010.01	-0.195111	0	-0.00108988	0	-0.00103918	-0.286232	-0.00571466	-0.314039	-0.0893999	-0.104676	-0.128966	-0.0430073	-0.00116972	-0.100572	-0.0359866	-0.00147043	-0.168255	-0.0881909	-0.624728	-0.450468	-0.454765	-0.745368	-1.42069
2010.02	-0.190935	0	-0.00166318	0	-0.00102399	-0.281932	-0.00730656	-0.309281	-0.0869134	-0.102651	-0.127254	-0.0434391	-0.00154488	-0.0987525	-0.0350927	-0.00145467	-0.164969	-0.0854674	-0.616896	-0.443297	-0.447265	-0.735251	-1.40968
2010.02	-0.186848	0	-0.00218559	0	-0.00156654	-0.277632	-0.00791758	-0.30459	-0.0845146	-0.101211	-0.125608	-0.0437751	-0.00152242	-0.0970094	-0.0342623	-0.00221198	-0.161748	-0.0828281	-0.609162	-0.43624	-0.439889	-0.725272	-1.39874
2010.02	-0.182848	-0.000913697	-0.0021741	-0.000484932	-0.00206424	-0.272537	-0.00857189	-0.29999	-0.0811848	-0.0992289	-0.124847	-0.0440918	-0.001909	-0.0952638	-0.0340131	-0.00290998	-0.15859	-0.0807355	-0.601526	-0.429295	-0.432635	-0.715427	-1.3879
2010.02	-0.178934	-0.00176274	-0.00216267	-0.00093662	-0.00203408	-0.267536	-0.0100773	-0.294879	-0.0781194	-0.0973477	-0.124172	-0.0444471	-0.00226776	-0.0936218	-0.0331909	-0.00287881	-0.155858	-0.0786822	-0.593985	-0.422461	-0.4255	-0.706254	-1.37714
2010.03	-0.175104	-0.0017337	-0.00215131	-0.000923262	-0.00200437	-0.263583	-0.0105922	-0.289909	-0.0761698	-0.0954488	-0.12255	-0.0447113	-0.0022348	-0.0919442	-0.0324454	-0.00284797	-0.153139	-0.0762524	-0.586538	-0.416633	-0.418484	-0.697148	-1.36689
2010.03	-0.171356	-0.00170514	-0.00271847	-0.000910096	-0.00197509	-0.259615	-0.0111779	-0.285587	-0.0743236	-0.0936534	-0.12107	-0.0449628	-0.00220231	-0.0903738	-0.0316752	-0.00281746	-0.150149	-0.0738976	-0.579185	-0.410816	-0.412111	-0.687685	-1.35668
2010.03	-0.167688	-0.00167706	-0.00323589	-0.000897116	-0.00252384	-0.254851	-0.0126045	-0.281368	-0.0726081	-0.0924599	-0.120522	-0.0452568	-0.00259635	-0.0887861	-0.0310045	-0.00358803	-0.147218	-0.0716156	-0.571924	-0.404276	-0.405801	-0.678351	-1.34616
2010.03	-0.164098	-0.00164943	-0.00321888	-0.000884322	-0.00298745	-0.251144	-0.0139537	-0.277206	-0.0709399	-0.090675	-0.119009	-0.045463	-0.00292778	-0.0873064	-0.0308852	-0.00424343	-0.144343	-0.0698845	-0.565292	-0.397841	-0.399108	-0.669144	-1.33572
2010.04	-0.160585	-0.00162226	-0.00320197	-0.000871711	-0.00294381	-0.247392	-0.0143475	-0.272506	-0.0693617	-0.0890068	-0.11766	-0.0456624	-0.00288522	-0.0857813	-0.0301704	-0.00419797	-0.141889	-0.068151	-0.558681	-0.391507	-0.392527	-0.660061	-1.32536
2010.04	-0.157148	-0.00159554	-0.00318514	-0.000859279	-0.00290081	-0.242852	-0.0148575	-0.267982	-0.0679	-0.0879294	-0.117226	-0.0459071	-0.00327498	-0.0843915	-0.0295687	-0.004153	-0.139443	-0.0660465	-0.551677	-0.385275	-0.386054	-0.651102	-1.31509
2010.04	-0.153784	-0.00156926	-0.00378742	-0.000847024	-0.00285843	-0.239414	-0.0161727	-0.264096	-0.066513	-0.0862496	-0.116807	-0.0461345	-0.00359089	-0.082922	-0.0288934	-0.00494187	-0.13672	-0.0640069	-0.544761	-0.379142	-0.379687	-0.642265	-1.30489
2010.05	-0.150492	-0.00154342	-0.00425867	-0.000834945	-0.00341163	-0.235828	-0.0164528	-0.26026	-0.0640206	-0.0847187	-0.115379	-0.044393	-0.00353869	-0.0816145	-0.0283537	-0.00555016	-0.134051	-0.0620303	-0.537931	-0.373106	-0.373426	-0.633547	-1.29477
2010.05	-0.147271	-0.00249573	-0.00423629	-0.00134196	-0.00384492	-0.2315	-0.0169115	-0.256501	-0.0618768	-0.0831089	-0.114191	-0.0431413	-0.0039246	-0.0802015	-0.0283452	-0.0054907	-0.131812	-0.0606125	-0.531187	-0.367167	-0.367268	-0.624948	-1.28473
2010.05	-0.144118	-0.00325467	-0.00421402	-0.00174744	-0.00378876	-0.227252	-0.0181646	-0.252171	-0.0607979	-0.0816709	-0.112898	-0.0435637	-0.00422542	-0.0789779	-0.0277114	-0.00543188	-0.129548	-0.059148	-0.524528	-0.361322	-0.361211	-0.617039	-1.27477
2010.05	-0.141033	-0.00320106	-0.00419188	-0.00172251	-0.00373341	-0.224102	-0.018372	-0.24805	-0.0597316	-0.0807532	-0.111801	-0.0438856	-0.004164	-0.0776127	-0.0272273	-0.00537369	-0.127019	-0.0573215	-0.517952	-0.356526	-0.355254	-0.609107	-1.26534
2010.06	-0.138015	-0.00314833	-0.0047883	-0.00169795	-0.00367887	-0.220796	-0.018785	-0.244523	-0.0587287	-0.0792348	-0.111507	-0.0441997	-0.00410347	-0.0764428	-0.0266288	-0.00614873	-0.124539	-0.0555513	-0.511459	-0.351606	-0.349961	-0.600839	-1.25589
2010.06	-0.13506	-0.00309648	-0.00525486	-0.00167373	-0.00424157	-0.216744	-0.0199814	-0.241081	-0.0566355	-0.0779015	-0.110292	-0.0445475	-0.00449852	-0.07515	-0.0262034	-0.00674484	-0.122108	-0.0538358	-0.505627	-0.346009	-0.344639	-0.592684	-1.24615
2010.06	-0.132169	-0.00304547	-0.00522724	-0.00164986	-0.00464125	-0.213799	-0.0201215	-0.237679	-0.0549014	-0.0770777	-0.109294	-0.0447993	-0.00477365	-0.0740519	-0.0262771	-0.00667259	-0.120113	-0.0521733	-0.499722	-0.340501	-0.338956	-0.58464	-1.23649
2010.06	-0.12934	-0.00299531	-0.00519977	-0.00162634	-0.00457345	-0.210669	-0.0204939	-0.233688	-0.0541461	-0.0756433	-0.109084	-0.0450499	-0.00470426	-0.0735557	-0.031506	-0.00660111	-0.118066	-0.0505621	-0.493457	-0.335081	-0.333366	-0.576704	-1.2269
2010.07	-0.126571	-0.00294597	-0.00517244	-0.00160314	-0.00450665	-0.206803	-0.0216386	-0.229941	-0.0534625	-0.0744077	-0.107938	-0.0453377	-0.00509622	-0.0723246	-0.0353693	-0.0073956	-0.115761	-0.0495247	-0.487271	-0.329746	-0.327868	-0.568876	-1.21739
2010.07	-0.123862	-0.00289745	-0.00578073	-0.00158028	-0.00444081	-0.204053	-0.0227117	-0.22675	-0.0527703	-0.073025	-0.107029	-0.0455329	-0.00535701	-0.0713051	-0.0344181	-0.00794576	-0.113501	-0.0483765	-0.481162	-0.324497	-0.322462	-0.561155	-1.20795
2010.07	-0.12121	-0.00284972	-0.00622505	-0.00155774	-0.00499183	-0.201089	-0.0227682	-0.223627	-0.0521245	-0.0718462	-0.106896	-0.0457327	-0.00527914	-0.0701184	-0.0336768	-0.00786064	-0.111285	-0.0468826	-0.47513	-0.319331	-0.317144	-0.553538	-1.19858
2010.08	-0.118616	-0.00384456	-0.00619233	-0.00208844	-0.0053811	-0.197399	-0.0230984	-0.22058	-0.0515443	-0.0711972	-0.105811	-0.0459724	-0.0056684	-0.0691712	-0.0328028	-0.00777643	-0.109516	-0.0459652	-0.469174	-0.314248	-0.311914	-0.546025	-1.18929
2010.08	-0.116077	-0.00451724	-0.00615979	-0.00244928	-0.0053025	-0.193777	-0.024127	-0.216889	-0.0497591	-0.0698866	-0.104985	-0.0461221	-0.00591522	-0.068019	-0.032136	-0.00769313	-0.107662	-0.0449205	-0.463292	-0.309245	-0.30677	-0.539203	-1.18006
2010.08	-0.113592	-0.00444284	-0.00612741	-0.00241435	-0.00522504	-0.191277	-0.0241287	-0.213459	-0.0484031	-0.0687942	-0.104921	-0.0462812	-0.00582924	-0.0671133	-0.0319756	-0.00847516	-0.10556	-0.0435333	-0.457484	-0.305313	-0.301711	-0.532312	-1.17139
2010.08	-0.111161	-0.00436966	-0.00675365	-0.00237992	-0.00514871	-0.188537	-0.0244301	-0.210605	-0.0480132	-0.0675521	-0.10389	-0.0464823	-0.0057445	-0.0660219	-0.0311624	-0.00901451	-0.103499	-0.0421889	-0.45235	-0.301175	-0.297337	-0.525087	-1.16265
2010.09	-0.108781	-0.00429768	-0.00716989	-0.00234598	-0.00570537	-0.185077	-0.0243985	-0.20778	-0.0475987	-0.0665267	-0.10314	-0.0465951	-0.00612708	-0.0651756	-0.0305698	-0.00891794	-0.101478	-0.0408861	-0.447091	-0.29638	-0.292847	-0.51796	-1.15364
2010.09	-0.106453	-0.00422689	-0.00713221	-0.00231252	-0.00606824	-0.18275	-0.0246785	-0.205016	-0.0520319	-0.0659933	-0.103138	-0.0467217	-0.00636715	-0.0648988	-0.0324784	-0.00882241	-0.0999	-0.0396234	-0.441486	-0.291662	-0.288017	-0.510929	-1.14469
2010.09	-0.104174	-0.00415727	-0.00709472	-0.00227954	-0.00597959	-0.180153	-0.0256966	-0.202323	-0.0573315	-0.0654904	-0.10319	-0.0468918	-0.00627459	-0.0646491	-0.0344267	-0.00962496	-0.0982347	-0.0383998	-0.435951	-0.287019	-0.283268	-0.503995	-1.13581
2010.1	-0.101944	-0.0040888	-0.00705743	-0.00224703	-0.00589224	-0.176847	-0.0266456	-0.19896	-0.0605207	-0.0643063	-0.102141	-0.0469749	-0.00665491	-0.0635893	-0.0346227	-0.0101194	-0.0963168	-0.0377507	-0.430486	-0.28245	-0.278596	-0.497154	-1.12701
2010.1	-0.0997617	-0.00402145	-0.00767823	-0.00221498	-0.00580617	-0.174684	-0.0265473	-0.195886	-0.0599353	-0.0633693	-0.101472	-0.0470756	-0.00688187	-0.0628115	-0.0336857	-0.010011	-0.0944363	-0.0369533	-0.425089	-0.277954	-0.274002	-0.490406	-1.11827
2010.1	-0.0976262	-0.00395521	-0.00809017	-0.00275641	-0.00637608	-0.172222	-0.0268002	-0.193366	-0.0581183	-0.0629319	-0.100531	-0.0472207	-0.00678183	-0.061807	-0.0330152	-0.00990374	-0.0925925	-0.0358122	-0.41976	-0.273529	-0.269483	-0.483749	-1.1096
2010.1	-0.0955365	-0.00495638	-0.00804765	-0.00308762	-0.00670629	-0.169062	-0.0277154	-0.190866	-0.0571859	-0.0618037	-0.099916	-0.0472798	-0.00668324	-0.0610826	-0.0328116	-0.0106941	-0.0911974	-0.0347063	-0.414498	-0.269174	-0.265039	-0.477183	-1.10099
2010.11	-0.0934914	-0.00558621	-0.00800535	-0.00304359	-0.00660833	-0.165959	-0.0275728	-0.188423	-0.0563164	-0.0609371	-0.100024	-0.0473599	-0.00706298	-0.060111	-0.0319401	-0.0111777	-0.0896922	-0.0336345	-0.409909	-0.264889	-0.260669	-0.471316	-1.09245
2010.11	-0.0914902	-0.00549419	-0.00796328	-0.00300018	-0.00651179	-0.164036	-0.027807	-0.186044	-0.0555218	-0.0605605	-0.10018	-0.0474849	-0.00727864	-0.0594478	-0.0313484	-0.0110579	-0.087941	-0.0325958	-0.405176	-0.261725	-0.25637	-0.465326	-1.08449
2010.11	-0.0895317	-0.0054037	-0.00859492	-0.00295739	-0.00641667	-0.161729	-0.0276362	-0.182972	-0.0547216	-0.0594835	-0.0992061	-0.0475245	-0.00717284	-0.0584971	-0.0305194	-0.0109395	-0.086224	-0.0321383	-0.400097	-0.258219	-0.252757	-0.45901	-1.07639
2010.11	-0.0876153	-0.00531469	-0.00898643	-0.00291522	-0.00697711	-0.158762	-0.0278553	-0.180218	-0.0527315	-0.0586829	-0.0986604	-0.0475882	-0.00755111	-0.0570579	-0.0299765	-0.0108223	-0.0845406	-0.0315019	-0.395081	-0.254108	-0.248988	-0.45278	-1.06805
2010.12	-0.0857398	-0.00522715	-0.0089392	-0.00287364	-0.0072991	-0.156983	-0.0287773	-0.177994	-0.0513121	-0.0576613	-0.0977896	-0.0476972	-0.00775402	-0.0564792	-0.0299213	-0.0116352	-0.0833176	-0.0305291	-0.390128	-0.250063	-0.244882	-0.446634	-1.05977
2010.12	-0.0839044	-0.00514105	-0.00889222	-0.00283266	-0.00719247	-0.154793	-0.0285647	-0.175785	-0.0507267	-0.0569137	-0.0972887	-0.047721	-0.00764131	-0.0555921	-0.029142	-0.0120763	-0.0819513	-0.0295863	-0.385237	-0.246082	-0.240844	-0.440572	-1.05155
2010.12	-0.0821084	-0.00505637	-0.00884548	-0.00279226	-0.0070874	-0.151953	-0.0287681	-0.173628	-0.0501886	-0.0566215	-0.0974864	-0.0456769	-0.00753023	-0.0550393	-0.028663	-0.0119469	-0.0803513	-0.0286726	-0.380408	-0.242165	-0.236872	-0.434592	-1.04339
2010.12	-0.0803508	-0.00497308	-0.00949686	-0.00334556	-0.00698387	-0.150312	-0.0285691	-0.170793	-0.0497074	-0.0556433	-0.0966426	-0.044603	-0.00792066	-0.0541977	-0.0279433	-0.0118189	-0.0787825	-0.0277872	-0.375638	-0.23831	-0.232966	-0.428693	-1.0353
2010.13	-0.0786308	-0.00489117	-0.00985926	-0.00364827	-0.00757541	-0.148232	-0.0288235	-0.168312	-0.0479286	-0.0549799	-0.0962707	-0.0449223	-0.00810085	-0.0528643	-0.0275465	-0.0116923	-0.0772443	-0.0269291	-0.370929	-0.234516	-0.229124	-0.422874	-1.02727
2010.13	-0.0769477	-0.00593868	-0.00980744	-0.00359624	-0.00784927	-0.145512	-0.0296753	-0.166286	-0.0467815	-0.0540095	-0.0953763	-0.045139	-0.00798309	-0.0524061	-0.0275628	-0.0125155	-0.0761728	-0.0260975	-0.366279	-0.230783	-0.225345	-0.417135	-1.01931
2010.13	-0.0753005	-0.00649057	-0.00975589	-0.00354495	-0.00773461	-0.142842	-0.0294129	-0.16431	-0.0464468	-0.0533782	-0.0950103	-0.0453744	-0.00837258	-0.0516019	-0.0268641	-0.0129276	-0.074937	-0.0252916	-0.362332	-0.227109	-0.221629	-0.41212	-1.01141
2010.14	-0.0736887	-0.00638366	-0.00970462	-0.00349439	-0.00762162	-0.141408	-0.0296541	-0.161625	-0.0461569	-0.0531904	-0.0953335	-0.0456394	-0.00854056	-0.0511958	-0.0265191	-0.0127891	-0.0734739	-0.0245105	-0.358158	-0.224607	-0.218634	-0.406896	-1.0041
2010.14	-0.0721113	-0.00627851	-0.0103657	-0.00344456	-0.00751028	-0.139451	-0.0293648	-0.159316	-0.0458331	-0.0522567	-0.0944577	-0.0458046	-0.00841641	-0.0504003	-0.0258445	-0.0126521	-0.0720394	-0.0243342	-0.353668	-0.22163	-0.215383	-0.401373	-0.996597
2010.14	-0.0705677	-0.0061751	-0.0107093	-0.00339544	-0.00809359	-0.136892	-0.0295942	-0.157472	-0.0442261	-0.0516772	-0.0941351	-0.0459939	-0.00829406	-0.0491603	-0.025532	-0.0125166	-0.0706329	-0.0239073	-0.349235	-0.218102	-0.211831	-0.395925	-0.988869
2010.14	-0.0690571	-0.00607338	-0.010653	-0.00334701	-0.00836042	-0.135581	-0.0304635	-0.155678	-0.0433158	-0.0507899	-0.0933535	-0.0462152	-0.00869638	-0.0488237	-0.0256567	-0.0133652	-0.0697062	-0.023169	-0.344856	-0.21463	-0.208338	-0.390551	-0.981201
2010.15	-0.0675789	-0.00597335	-0.010597	-0.00329928	-0.00823829	-0.133718	-0.0301373	-0.153891	-0.0431367	-0.0502531	-0.0930586	-0.046339	-0.0088423	-0.0480771	-0.025009	-0.0137339	-0.0685809	-0.0224535	-0.340533	-0.211213	-0.204902	-0.38525	-0.973593
2010.15	-0.0661323	-0.00587496	-0.0105413	-0.00325223	-0.00811795	-0.131264	-0.0303557	-0.151389	-0.0429894	-0.0501286	-0.0922812	-0.0442738	-0.00871377	-0.047757	-0.0247384	-0.0135868	-0.0672419	-0.0217601	-0.336264	-0.207851	-0.201523	-0.380021	-0.966043
2010.15	-0.0647167	-0.00577819	-0.0112238	-0.00383295	-0.00799936	-0.130069	-0.030046	-0.1493	-0.0428764	-0.049272	-0.0920919	-0.0434217	-0.0085871	-0.0470468	-0.0241365	-0.0134412	-0.0659291	-0.0210881	-0.332048	-0.204542	-0.1982	-0.374863	-0.958552
2010.15	-0.0633314	-0.00568301	-0.0115371	-0.00409472	-0.00858875	-0.128294	-0.0302762	-0.147633	-0.0413728	-0.0487809	-0.0912992	-0.0437415	-0.00898321	-0.0458893	-0.0239072	-0.0132972	-0.0646419	-0.0204369	-0.327886	-0.201286	-0.194932	-0.369775	-0.95112
2010.16	-0.0619757	-0.00675746	-0.0114765	-0.00403632	-0.00883513	-0.12594	-0.0311027	-0.146011	-0.0406073	-0.047952	-0.0911075	-0.044078	-0.00912691	-0.0456325	-0.0240831	-0.0141368	-0.0638318	-0.0198058	-0.323775	-0.198082	-0.191717	-0.364756	-0.943744
2010.16	-0.0606491	-0.00725589	-0.0114162	-0.00397876	-0.00870606	-0.123629	-0.030758	-0.143648	-0.0406161	-0.0475126	-0.0915612	-0.0444343	-0.00899424	-0.0449651	-0.0234997	-0.0144979	-0.0628216	-0.0191942	-0.320397	-0.194929	-0.188555	-0.360488	-0.936426
2010.16	-0.0593508	-0.00713637	-0.0113562	-0.00392202	-0.00857888	-0.122569	-0.0309785	-0.141703	-0.0405741	-0.0474436	-0.0907736	-0.0446819	-0.00886349	-0.0447376	-0.0233039	-0.0143426	-0.061595	-0.0192006	-0.316713	-0.192959	-0.186117	-0.355929	-0.929708
2010.17	-0.0580804	-0.00701882	-0.0120338	-0.00386608	-0.00845356	-0.120937	-0.0317842	-0.140193	-0.0405589	-0.0466404	-0.0906122	-0.0449529	-0.00926278	-0.0440857	-0.0235046	-0.014189	-0.0603924	-0.0189136	-0.312742	-0.190466	-0.183391	-0.351098	-0.922775
2010.17	-0.0568371	-0.00690321	-0.0123434	-0.00381095	-0.00906192	-0.118718	-0.0314065	-0.138727	-0.0405702	-0.0462418	-0.0922533	-0.0475641	-0.00939522	-0.0439022	-0.0237114	-0.0150516	-0.0596804	-0.0183296	-0.308822	-0.187434	-0.180367	-0.346333	-0.91562
2010.17	-0.0556205	-0.00678951	-0.0122785	-0.00438762	-0.00927578	-0.11776	-0.0316194	-0.137259	-0.04053	-0.0462043	-0.0931371	-0.0486861	-0.00979048	-0.0441363	-0.0238816	-0.0153703	-0.0587362	-0.0177635	-0.30495	-0.18445	-0.177392	-0.341632	-0.90852
2010.17	-0.0544299	-0.00667767	-0.012214	-0.00463756	-0.00914028	-0.116204	-0.0324061	-0.135834	-0.0405175	-0.0461817	-0.0934807	-0.0486759	-0.00991155	-0.0434901	-0.0232928	-0.0152057	-0.0575894	-0.017215	-0.301127	-0.181514	-0.174467	-0.336995	-0.901475
2010.18	-0.0540867	-0.00656768	-0.0129113	-0.00457142	-0.00900676	-0.114072	-0.0331903	-0.13445	-0.0405309	-0.0453995	-0.093855	-0.0487082	-0.00976747	-0.0433307	-0.0231329	-0.0150428	-0.056465	-0.0166833	-0.298047	-0.178624	-0.17159	-0.332421	-0.894485
2010.18	-0.0533052	-0.0064595	-0.0131921	-0.00450623	-0.00960358	-0.113212	-0.0327322	-0.132272	-0.0404922	-0.0450283	-0.0929653	-0.0486528	-0.00962549	-0.0426815	-0.0233262	-0.0158914	-0.0558274	-0.0167797	-0.294629	-0.175781	-0.16876	-0.327909	-0.887549
2010.18	-0.0521642	-0.00635311	-0.0131228	-0.00444196	-0.00981298	-0.111727	-0.0329215	-0.130562	-0.0404822	-0.0450354	-0.092756	-0.0486458	-0.010025	-0.0425319	-0.0227521	-0.016206	-0.0549606	-0.0165551	-0.290936	-0.172983	-0.165977	-0.323458	-0.880667
2010.18	-0.0510476	-0.00748055	-0.0130538	-0.00437861	-0.00966963	-0.109676	-0.0324847	-0.129278	-0.0404974	-0.0442739	-0.0919593	-0.0486802	-0.0101351	-0.0419126	-0.0226222	-0.0160324	-0.0538876	-0.0160439	-0.287288	-0.171415	-0.16324	-0.319068	-0.873838
2010.19	-0.0499549	-0.00790303	-0.0129852	-0.00431617	-0.00952838	-0.10891	-0.0326887	-0.127989	-0.0390572	-0.0439385	-0.0917679	-0.048626	-0.00998773	-0.0417874	-0.0220567	-0.0158606	-0.0528354	-0.0155484	-0.283687	-0.169212	-0.160548	-0.315431	-0.867062
2010.19	-0.0488855	-0.00777286	-0.0136779	-0.00425462	-0.00938919	-0.107491	-0.033444	-0.125937	-0.0384685	-0.0431996	-0.0909768	-0.0486217	-0.00984254	-0.0411808	-0.0219462	-0.0156907	-0.0518039	-0.0150683	-0.28013	-0.166519	-0.158596	-0.311473	-0.8609
2010.19	-0.0478391	-0.00764483	-0.0139553	-0.00485456	-0.0100068	-0.105518	-0.032979	-0.124372	-0.0385867	-0.042911	-0.0908923	-0.0486578	-0.00969947	-0.0401676	-0.0214168	-0.0165691	-0.0512742	-0.0146029	-0.276618	-0.163868	-0.156299	-0.307245	-0.854483
2010.2	-0.0468151	-0.00751891	-0.0138819	-0.00506824	-0.0101839	-0.104841	-0.03318	-0.123175	-0.0386464	-0.0429557	-0.0900763	-0.0486043	-0.0101067	-0.0400945	-0.0213367	-0.0168397	-0.0504794	-0.014152	-0.273151	-0.161259	-0.153722	-0.303075	-0.847857
2010.2	-0.0458129	-0.00739506	-0.013809	-0.00499596	-0.0100352	-0.103484	-0.0327163	-0.121207	-0.0387318	-0.0422337	-0.0899889	-0.0486024	-0.0102068	-0.0395205	-0.0208275	-0.0166593	-0.0494938	-0.013715	-0.269726	-0.158692	-0.151187	-0.298961	-0.841282
2010.2	-0.0448323	-0.00727325	-0.0137364	-0.00492471	-0.00988857	-0.101585	-0.0329564	-0.11974	-0.0373829	-0.0419772	-0.0892602	-0.0486399	-0.0100584	-0.039487	-0.0207917	-0.0164809	-0.0485275	-0.0132914	-0.266345	-0.156166	-0.148694	-0.294903	-0.834759
2010.2	-0.0438726	-0.00715345	-0.0144371	-0.00485448	-0.00974412	-0.0997209	-0.0336791	-0.118631	-0.0369019	-0.0412594	-0.0891819	-0.0462111	-0.00991219	-0.0389042	-0.0202842	-0.0163043	-0.04758	-0.012881	-0.263711	-0.15368	-0.146241	-0.2909	-0.828286
2010.21	-0.0429335	-0.00703562	-0.0146985	-0.00478525	-0.0103561	-0.0991684	-0.0331884	-0.11674	-0.0370771	-0.0410186	-0.0884545	-0.045342	-0.0103245	-0.037947	-0.0202617	-0.0171753	-0.0471325	-0.0131164	-0.260713	-0.151233	-0.14383	-0.286952	-0.821863
2010.21	-0.0420145	-0.00691973	-0.0146212	-0.004717	-0.0105286	-0.097897	-0.0334265	-0.115366	-0.0372665	-0.0411394	-0.0884789	-0.0456092	-0.0104132	-0.0379617	-0.0197843	-0.0174403	-0.0464189	-0.0129833	-0.257445	-0.148826	-0.141458	-0.283057	-0.81549
2010.21	-0.0411151	-0.00810189	-0.0145444	-0.00464973	-0.0103748	-0.0961005	-0.0329119	-0.11437	-0.0374461	-0.0404345	-0.087763	-0.0458577	-0.0102619	-0.037407	-0.0198156	-0.0172534	-0.0455126	-0.0125823	-0.254217	-0.147705	-0.139125	-0.279215	-0.809167
2010.21	-0.040235	-0.00845009	-0.0144679	-0.00458342	-0.0102232	-0.0956465	-0.0331634	-0.113362	-0.0360879	-0.0402341	-0.0877697	-0.045998	-0.0101127	-0.0374387	-0.0201415	-0.0170686	-0.044624	-0.0121938	-0.25103	-0.145818	-0.136831	-0.276155	-0.802892
2010.22	-0.0393737	-0.00831091	-0.0151929	-0.00451806	-0.0100739	-0.0944076	-0.0339065	-0.111546	-0.0357251	-0.0395486	-0.0870546	-0.0461833	-0.0105394	-0.036893	-0.0196488	-0.0168858	-0.0437528	-0.0118172	-0.247883	-0.143496	-0.135306	-0.272694	-0.797258
2010.22	-0.0385309	-0.00817401	-0.0154222	-0.00514823	-0.0107204	-0.0926752	-0.0333649	-0.110296	-0.0359836	-0.0393918	-0.0871634	-0.0463912	-0.0106077	-0.0359854	-0.0196938	-0.0178052	-0.0434051	-0.0114523	-0.244776	-0.141212	-0.133357	-0.268993	-0.791304
2010.22	-0.0377061	-0.00803937	-0.0153412	-0.00532374	-0.0108482	-0.0922966	-0.0336146	-0.109364	-0.0361738	-0.0395229	-0.0864077	-0.0440222	-0.0104535	-0.0360612	-0.0191976	-0.0180087	-0.0427391	-0.0110986	-0.241707	-0.138964	-0.131158	-0.265342	-0.785168
2010.23	-0.036899	-0.00790696	-0.0152605	-0.00524782	-0.0106897	-0.0911067	-0.0330773	-0.107617	-0.0363883	-0.0388474	-0.0865074	-0.0434061	-0.0103016	-0.0355403	-0.0192521	-0.0178158	-0.0419047	-0.0107559	-0.238677	-0.136752	-0.128995	-0.26174	-0.77908
2010.23	-0.0361091	-0.00777672	-0.0151803	-0.00517297	-0.0105336	-0.0894348	-0.0333692	-0.106449	-0.0350852	-0.0387161	-0.085833	-0.0438097	-0.0101518	-0.0356526	-0.0187826	-0.017625	-0.0410865	-0.0104237	-0.235685	-0.134575	-0.126868	-0.258187	-0.773039
2010.23	-0.0353362	-0.00764862	-0.015912	-0.0050992	-0.0103797	-0.0877936	-0.0340772	-0.10559	-0.0347931	-0.0380391	-0.0859269	-0.0440926	-0.0105855	-0.0351163	-0.0188566	-0.0174362	-0.0402843	-0.0101018	-0.233471	-0.132433	-0.124776	-0.254683	-0.767044
2010.23	-0.0345798	-0.00752264	-0.0161271	-0.00502648	-0.0110212	-0.0875257	-0.033514	-0.103906	-0.0350788	-0.0379194	-0.0852507	-0.0444139	-0.0106456	-0.0342523	-0.0184004	-0.0183489	-0.040004	-0.0104557	-0.230817	-0.130324	-0.122718	-0.251226	-0.761097
2010.24	-0.0338396	-0.00739873	-0.0160423	-0.00495479	-0.0111452	-0.0864022	-0.0338049	-0.102817	-0.0353704	-0.0381176	-0.0854443	-0.0447466	-0.0104908	-0.0344057	-0.0185121	-0.0185474	-0.0394048	-0.0103721	-0.227923	-0.12825	-0.120694	-0.247816	-0.755195
2010.24	-0.0331152	-0.00858846	-0.015958	-0.00488413	-0.0109824	-0.0848167	-0.0332161	-0.102027	-0.0355909	-0.0374474	-0.0847207	-0.042445	-0.0103383	-0.0338906	-0.0180475	-0.0183487	-0.0386355	-0.0100518	-0.225066	-0.127471	-0.118704	-0.244452	-0.749339
2010.24	-0.0324064	-0.00891318	-0.0158742	-0.00481448	-0.0108219	-0.0846164	-0.0335029	-0.101271	-0.0343096	-0.0373505	-0.0849022	-0.0419884	-0.0107787	-0.0340429	-0.0181648	-0.0181521	-0.0378812	-0.00974141	-0.222244	-0.125891	-0.116747	-0.24189	-0.743528
2010.24	-0.0317127	-0.00876637	-0.0166317	-0.00474582	-0.0106638	-0.0835333	-0.0342539	-0.099655	-0.0341118	-0.0367081	-0.084257	-0.042492	-0.0108266	-0.0335468	-0.0177231	-0.0179577	-0.0371416	-0.00944058	-0.219458	-0.123887	-0.11559	-0.238869	-0.738384
2010.25	-0.0310338	-0.00862197	-0.0168135	-0.00538071	-0.0113108	-0.0820004	-0.0336392	-0.09864	-0.0343961	-0.0366318	-0.0844263	-0.042866	-0.0106692	-0.0337099	-0.0178556	-0.0188782	-0.0369288	-0.00914905	-0.216707	-0.121915	-0.11393	-0.235626	-0.732857
2010.25	-0.0303695	-0.00847996	-0.0167251	-0.00554493	-0.0114209	-0.0818648	-0.0339255	-0.0979493	-0.0347032	-0.0368514	-0.0863641	-0.0458344	-0.0105141	-0.0332196	-0.0182804	-0.0190577	-0.0363835	-0.00886651	-0.21399	-0.119974	-0.112051	-0.232428	-0.727174
2010.25	-0.0297194	-0.00834028	-0.0166372	-0.00546586	-0.0112541	-0.0808192	-0.0346637	-0.0972828	-0.0365854	-0.0370763	-0.0887265	-0.0495295	-0.0109693	-0.0344323	-0.0186987	-0.0199963	-0.0356731	-0.00928476	-0.212082	-0.119374	-0.110978	-0.229273	-0.721535
2010.26	-0.0290833	-0.0082029	-0.017384	-0.00609694	-0.0118998	-0.0793361	-0.0353312	-0.0974762	-0.0387711	-0.0372641	-0.092162	-0.0527743	-0.010997	-0.0352078	-0.0199262	-0.0201339	-0.0354937	-0.00921112	-0.209662	-0.117876	-0.110149	-0.226161	-0.715941
2010.26	-0.0284607	-0.00941353	-0.018409	-0.00624449	-0.0119939	-0.0792623	-0.0373275	-0.0970989	-0.0393657	-0.0374683	-0.0947116	-0.0559176	-0.0114392	-0.0356764	-0.0205511	-0.0199182	-0.0349717	-0.00892667	-0.207034	-0.116	-0.108585	-0.223861	-0.710389
2010.26	-0.0278515	-0.00969052	-0.018582	-0.00688355	-0.0126507	-0.0796605	-0.0383855	-0.097352	-0.0473683	-0.0385485	-0.0967948	-0.0589021	-0.0120798	-0.0351212	-0.0208775	-0.0208582	-0.0342889	-0.00934948	-0.204438	-0.114153	-0.106794	-0.22107	-0.704881
2010.26	-0.0272553	-0.0095309	-0.0193262	-0.0070008	-0.012712	-0.0800001	-0.0389399	-0.0960433	-0.0493199	-0.0381012	-0.0960474	-0.058897	-0.0126888	-0.0352638	-0.0202929	-0.020976	-0.0341412	-0.00926741	-0.202644	-0.112336	-0.105033	-0.21807	-0.699415
2010.27	-0.0266719	-0.00937392	-0.019493	-0.00690096	-0.0125263	-0.0789733	-0.0395108	-0.0951194	-0.0488647	-0.038012	-0.0958882	-0.0581785	-0.0126965	-0.0347171	-0.0203437	-0.0207513	-0.0336409	-0.00898122	-0.200349	-0.110548	-0.103301	-0.21511	-0.693991
2010.27	-0.026101	-0.00921951	-0.0193905	-0.00680255	-0.0131829	-0.0775241	-0.0387255	-0.0945065	-0.0484513	-0.0373291	-0.0948389	-0.0548836	-0.012512	-0.0348968	-0.0197893	-0.020529	-0.0329841	-0.00870387	-0.197837	-0.110121	-0.101598	-0.21219	-0.68861
2010.27	-0.0255422	-0.00906766	-0.0201381	-0.00742749	-0.0132288	-0.0774985	-0.0402153	-0.093872	-0.0495733	-0.0381238	-0.0986476	-0.06146	-0.0129386	-0.0353476	-0.0207352	-0.0214527	-0.0323401	-0.00912767	-0.195357	-0.108747	-0.100698	-0.20931	-0.683898
2010.28	-0.0249955	-0.0089183	-0.0202929	-0.00754314	-0.0130356	-0.0779131	-0.0398153	-0.0941755	-0.0511734	-0.0385721	-0.102694	-0.0682289	-0.0129372	-0.0368372	-0.0230732	-0.0227264	-0.0322393	-0.00905835	-0.192908	-0.107016	-0.099276	-0.207253	-0.678787
2010.28	-0.0244604	-0.0101686	-0.0201863	-0.00743557	-0.0136924	-0.0769012	-0.0399773	-0.0938483	-0.0511121	-0.038754	-0.106261	-0.0711267	-0.0133741	-0.0375817	-0.0256143	-0.022825	-0.0317673	-0.00877862	-0.191286	-0.105312	-0.0976389	-0.204673	-0.673523
2010.28	-0.0239368	-0.0103817	-0.0209373	-0.00732953	-0.0137232	-0.07549	-0.0404827	-0.093226	-0.0505249	-0.038899	-0.109511	-0.0754787	-0.01335	-0.0379662	-0.0270733	-0.0237343	-0.0316783	-0.0092063	-0.189105	-0.104958	-0.0968119	-0.201895	-0.668301
2010.28	-0.024357	-0.0102107	-0.0219444	-0.00795934	-0.0143618	-0.0769467	-0.0423615	-0.0935503	-0.0516088	-0.0399415	-0.112791	-0.0804609	-0.0143937	-0.0394011	-0.0291633	-0.0238208	-0.0312166	-0.00912836	-0.186734	-0.103677	-0.0954466	-0.199155	-0.663119
2010.29	-0.0241013	-0.0100425	-0.0220752	-0.00880324	-0.0152459	-0.0777921	-0.0432301	-0.0932267	-0.0531405	-0.0403393	-0.11602	-0.0851785	-0.0151677	-0.0400731	-0.0305526	-0.0247508	-0.0311528	-0.00956423	-0.185197	-0.102027	-0.0938726	-0.196451	-0.657977
2010.29	-0.0235854	-0.00987709	-0.0228559	-0.00887301	-0.0161172	-0.0782173	-0.0450916	-0.0935953	-0.0545939	-0.0404771	-0.117748	-0.0895636	-0.0157542	-0.0404342	-0.0325546	-0.0247951	-0.030687	-0.00945624	-0.183085	-0.101786	-0.0931439	-0.194606	-0.653537
2010.29	-0.0230805	-0.0111243	-0.0229492	-0.00874647	-0.016089	-0.077133	-0.044396	-0.0922734	-0.0525923	-0.0405783	-0.117541	-0.0852204	-0.015678	-0.0407474	-0.0328006	-0.0257147	-0.0306335	-0.00916422	-0.18079	-0.100495	-0.0918029	-0.192161	-0.648626
2010.3	-0.0225865	-0.0113089	-0.0237168	-0.00937666	-0.015854	-0.0757176	-0.0444441	-0.0914631	-0.0531915	-0.0407014	-0.118464	-0.0874055	-0.0160864	-0.0410818	-0.0335357	-0.0257486	-0.0301778	-0.00960542	-0.179334	-0.098895	-0.090289	-0.189552	-0.643597
2010.3	-0.022103	-0.0111227	-0.0238141	-0.0102004	-0.0165009	-0.0773035	-0.0462812	-0.0918734	-0.0529676	-0.0408301	-0.121159	-0.0888532	-0.0166595	-0.0414181	-0.0344948	-0.0266905	-0.0295886	-0.00948973	-0.177289	-0.0973207	-0.0888001	-0.18698	-0.638606
2010.3	-0.0216299	-0.0109395	-0.024577	-0.0102296	-0.0173218	-0.0794821	-0.0469161	-0.0924407	-0.0539275	-0.0418248	-0.123903	-0.0893145	-0.0178368	-0.0417068	-0.0362607	-0.0266814	-0.0295613	-0.0099207	-0.175066	-0.0971411	-0.0881471	-0.184442	-0.633655
2010.3	-0.0211669	-0.0107593	-0.0246699	-0.0100837	-0.0181547	-0.0787542	-0.0472484	-0.0921041	-0.0553102	-0.0421429	-0.128102	-0.095404	-0.0178957	-0.0430895	-0.037321	-0.027602	-0.0291218	-0.00979545	-0.173689	-0.0959373	-0.0868965	-0.181938	-0.628741
2010.31	-0.0207138	-0.0105821	-0.0254528	-0.0107154	-0.0180974	-0.0803103	-0.0475835	-0.0925106	-0.0566526	-0.0431631	-0.131151	-0.0997263	-0.0189428	-0.0447234	-0.0381269	-0.0275945	-0.0291188	-0.00949295	-0.171707	-0.0944101	-0.0854634	-0.180305	-0.623866
2010.31	-0.0202704	-0.011842	-0.0255167	-0.0114918	-0.0195725	-0.0809598	-0.0492596	-0.0930652	-0.0611198	-0.0443079	-0.134951	-0.10278	-0.0202338	-0.0451669	-0.0388319	-0.0285046	-0.0292279	-0.00993002	-0.169555	-0.0942886	-0.0848725	-0.178039	-0.619028
2010.31	-0.0208122	-0.0119905	-0.0271906	-0.0122786	-0.0223369	-0.0813138	-0.0526901	-0.094616	-0.0646038	-0.0454754	-0.137723	-0.103073	-0.0215421	-0.0464742	-0.0395603	-0.0297052	-0.0287902	-0.00979828	-0.168255	-0.0931185	-0.0836689	-0.175622	-0.614895
2010.31	-0.0205892	-0.0132668	-0.0283804	-0.0138431	-0.0261862	-0.0831879	-0.057832	-0.0963888	-0.0675565	-0.04663	-0.138688	-0.105563	-0.0235021	-0.0513264	-0.0658295	-0.0321426	-0.0305098	-0.0147483	-0.168854	-0.0958948	-0.088176	-0.174082	-0.610279
2010.32	-0.0211234	-0.0133522	-0.0302275	-0.014736	-0.0282953	-0.0852566	-0.0615167	-0.0980222	-0.075189	-0.0476877	-0.141952	-0.108203	-0.0255093	-0.059839	-0.105979	-0.0371733	-0.0326239	-0.0175855	-0.168082	-0.0980328	-0.090412	-0.17272	-0.605547
2010.32	-0.0208946	-0.0145926	-0.0332183	-0.0162518	-0.0327116	-0.088872	-0.0677709	-0.100668	-0.0837719	-0.0506252	-0.145896	-0.116501	-0.0275428	-0.0777931	-0.189909	-0.0513938	-0.0364563	-0.019779	-0.168662	-0.0999236	-0.0911549	-0.171401	-0.601525
2010.32	-0.0214492	-0.0161562	-0.0364232	-0.0187238	-0.0368021	-0.0927991	-0.0716359	-0.103514	-0.0988751	-0.0529977	-0.15121	-0.125604	-0.0302281	-0.105201	-0.312188	-0.0650262	-0.0377553	-0.02041	-0.167938	-0.100376	-0.0908622	-0.170107	-0.597692
2010.33	-0.0211864	-0.0161814	-0.0376884	-0.0204689	-0.0405092	-0.0964877	-0.0760311	-0.107125	-0.129226	-0.0568582	-0.15634	-0.139146	-0.0329197	-0.135935	-0.45744	-0.082475	-0.0389373	-0.0214132	-0.167662	-0.100464	-0.0903623	-0.168799	-0.593192
2010.33	-0.0217257	-0.0173878	-0.0404491	-0.0236427	-0.046051	-0.101751	-0.0821844	-0.111968	-0.158578	-0.0620609	-0.164402	-0.156247	-0.0356477	-0.176182	-0.633222	-0.108607	-0.0425382	-0.0263264	-0.169284	-0.103428	-0.0932566	-0.168376	-0.589271
2010.33	-0.0224765	-0.0189053	-0.0445522	-0.0279308	-0.0519419	-0.107295	-0.0885217	-0.117964	-0.187655	-0.068333	-0.177268	-0.178692	-0.0390277	-0.226602	-0.813967	-0.143821	-0.0529772	-0.036522	-0.17384	-0.109882	-0.0977209	-0.169013	-0.586225
2010.33	-0.0241659	-0.0218142	-0.0496065	-0.0337362	-0.0602244	-0.112513	-0.0958396	-0.127671	-0.248472	-0.0772005	-0.191437	-0.208148	-0.0430311	-0.276992	-1.00761	-0.187705	-0.0698232	-0.0679404	-0.188706	-0.120807	-0.104617	-0.171405	-0.582614
2010.34	-0.0260651	-0.0265255	-0.0567982	-0.0407032	-0.0754341	-0.120863	-0.106368	-0.13824	-0.299059	-0.0885367	-0.214551	-0.249615	-0.0492101	-0.345483	-1.2402	-0.261394	-0.0982353	-0.133515	-0.220159	-0.144143	-0.115488	-0.177607	-0.580293
2010.34	-0.02692	-0.0284771	-0.0643853	-0.050189	-0.0900018	-0.126656	-0.112832	-0.145705	-0.34949	-0.0952686	-0.228613	-0.27638	-0.0564332	-0.383723	-1.3416	-0.289654	-0.110882	-0.189933	-0.241498	-0.160913	-0.124377	-0.182756	-0.576894
2010.34	-0.0275226	-0.029757	-0.0689142	-0.0549619	-0.100838	-0.129994	-0.116522	-0.151185	-0.413467	-0.100661	-0.233878	-0.285804	-0.0621097	-0.411248	-1.42208	-0.297163	-0.113234	-0.196377	-0.243348	-0.163771	-0.126383	-0.183038	-0.573227
2010.34	-0.0271322	-0.0310599	-0.0720952	-0.0605265	-0.109509	-0.133133	-0.120013	-0.154615	-0.443011	-0.104212	-0.239688	-0.29032	-0.0656127	-0.438619	-1.50787	-0.305543	-0.112754	-0.192589	-0.242342	-0.163175	-0.126514	-0.181748	-0.569609
2010.35	-0.0275788	-0.0323522	-0.0760478	-0.0663652	-0.117754	-0.136248	-0.124932	-0.159636	-0.465914	-0.107335	-0.245674	-0.294099	-0.0686936	-0.466683	-1.58086	-0.318247	-0.112539	-0.188479	-0.241361	-0.163783	-0.125616	-0.180314	-0.565321
2010.35	-0.028167	-0.0335679	-0.0800158	-0.0711214	-0.128298	-0.140671	-0.129705	-0.169599	-0.510759	-0.114949	-0.25103	-0.299737	-0.0742809	-0.493066	-1.64582	-0.332265	-0.113529	-0.184439	-0.240329	-0.163104	-0.124542	-0.178867	-0.561627
2010.35	-0.0277546	-0.0348085	-0.0840752	-0.0766201	-0.136726	-0.143905	-0.134553	-0.176582	-0.538322	-0.120586	-0.258021	-0.306154	-0.0804212	-0.523157	-1.73104	-0.349339	-0.115368	-0.181339	-0.240223	-0.16369	-0.124374	-0.177465	-0.558098
2010.36	-0.0281965	-0.0360391	-0.0890991	-0.0814137	-0.143642	-0.146822	-0.139305	-0.184768	-0.562622	-0.126566	-0.265144	-0.31523	-0.085827	-0.551096	-1.79958	-0.368121	-0.120279	-0.182407	-0.242049	-0.166039	-0.124382	-0.176968	-0.554602
2010.36	-0.0287711	-0.0387009	-0.112914	-0.0866193	-0.151853	-0.151062	-0.145116	-0.193775	-0.575661	-0.134196	-0.275928	-0.326107	-0.090835	-0.577823	-1.85032	-0.388756	-0.12654	-0.190801	-0.246577	-0.169899	-0.126906	-0.176566	-0.551108
2010.36	-0.0293644	-0.0401278	-0.126057	-0.0912402	-0.163285	-0.15566	-0.151254	-0.203103	-0.596506	-0.142231	-0.290542	-0.337559	-0.0993413	-0.599445	-1.87261	-0.411511	-0.132505	-0.204314	-0.253406	-0.178508	-0.135147	-0.177094	-0.547662
2010.36	-0.0299517	-0.0428204	-0.151175	-0.0965059	-0.17794	-0.160214	-0.158782	-0.212326	-0.610972	-0.15013	-0.303825	-0.348397	-0.104922	-0.616249	-1.87852	-0.433098	-0.140696	-0.236356	-0.264049	-0.192306	-0.145125	-0.178674	-0.544246
2010.37	-0.0325368	-0.0456104	-0.194744	-0.104042	-0.205198	-0.170695	-0.170406	-0.22397	-0.639723	-0.160368	-0.3275	-0.389472	-0.115767	-0.664007	-1.98821	-0.496869	-0.162885	-0.299269	-0.292016	-0.213395	-0.158167	-0.185465	-0.542233
2010.37	-0.0354687	-0.05152	-0.249578	-0.120234	-0.237639	-0.182306	-0.187312	-0.239309	-0.689074	-0.17507	-0.365027	-0.454993	-0.133226	-0.727667	-2.15952	-0.574938	-0.201158	-0.427769	-0.349415	-0.255156	-0.17983	-0.202004	-0.541219
2010.37	-0.0373042	-0.0563249	-0.309621	-0.138497	-0.270268	-0.193781	-0.209172	-0.256005	-0.74476	-0.189172	-0.395996	-0.50189	-0.159848	-0.783768	-2.29863	-0.636634	-0.237589	-0.559372	-0.410863	-0.299744	-0.199924	-0.215436	-0.539628
2010.37	-0.0442904	-0.0639857	-0.377887	-0.159156	-0.29953	-0.206678	-0.227972	-0.274636	-0.798436	-0.205793	-0.43092	-0.564039	-0.178855	-0.855016	-2.50129	-0.719063	-0.280739	-0.714599	-0.485125	-0.351272	-0.221992	-0.232539	-0.540136
2010.38	-0.0494827	-0.0716632	-0.460158	-0.184088	-0.326924	-0.219026	-0.246514	-0.292438	-0.846434	-0.221715	-0.463947	-0.618508	-0.196479	-0.922792	-2.67407	-0.795678	-0.320762	-0.83708	-0.545274	-0.390689	-0.239689	-0.24224	-0.539342
2010.38	-0.0544754	-0.0810365	-0.532562	-0.210891	-0.354818	-0.231605	-0.265407	-0.313667	-0.903598	-0.240834	-0.506381	-0.692593	-0.215213	-0.993624	-2.86005	-0.894391	-0.368989	-0.96943	-0.613971	-0.437024	-0.260849	-0.254887	-0.539198
2010.38	-0.0572305	-0.0905253	-0.58799	-0.236713	-0.384395	-0.245673	-0.286981	-0.334	-0.959578	-0.261028	-0.545845	-0.758829	-0.236019	-1.06108	-3.00496	-0.98879	-0.417021	-1.07169	-0.672462	-0.479303	-0.282282	-0.268858	-0.538437
2010.38	-0.0627083	-0.0979402	-0.669786	-0.265298	-0.411707	-0.259095	-0.305798	-0.354005	-1.0094	-0.278005	-0.578747	-0.812926	-0.259526	-1.11308	-3.07767	-1.07932	-0.461652	-1.16783	-0.728533	-0.517245	-0.29895	-0.2786	-0.537481
2010.39	-0.07291	-0.106896	-0.687729	-0.278873	-0.430795	-0.272788	-0.330873	-0.375557	-1.07055	-0.296013	-0.614753	-0.87206	-0.277483	-1.16364	-3.14481	-1.17596	-0.508707	-1.26771	-0.788685	-0.560309	-0.320073	-0.291812	-0.537358
2010.39	-0.0878586	-0.122413	-0.702552	-0.292784	-0.448569	-0.287965	-0.349843	-0.400149	-1.1417	-0.316885	-0.656461	-0.934527	-0.296595	-1.21796	-3.24606	-1.27391	-0.554704	-1.37938	-0.8561	-0.609732	-0.346162	-0.310938	-0.53735
2010.39	-0.0960531	-0.133107	-0.730225	-0.307048	-0.45859	-0.299151	-0.372765	-0.418403	-1.20274	-0.333658	-0.695468	-0.995346	-0.309974	-1.26526	-3.33688	-1.36339	-0.598528	-1.47303	-0.917394	-0.65566	-0.370426	-0.326973	-0.537206
2010.4	-0.0993709	-0.138691	-0.759047	-0.325986	-0.475026	-0.313555	-0.395074	-0.445998	-1.30263	-0.356509	-0.739619	-1.05625	-0.3346	-1.31209	-3.41481	-1.46124	-0.651837	-1.57554	-0.98695	-0.708493	-0.396899	-0.347673	-0.537182
2010.4	-0.105396	-0.151753	-0.801944	-0.347862	-0.491167	-0.32651	-0.419833	-0.473313	-1.41037	-0.379668	-0.786296	-1.12588	-0.358217	-1.36158	-3.48646	-1.5607	-0.70481	-1.66417	-1.05408	-0.761502	-0.428861	-0.382717	-0.537175
2010.4	-0.111372	-0.161771	-0.8615	-0.368832	-0.50718	-0.340075	-0.446095	-0.500928	-1.51139	-0.403222	-0.832501	-1.19026	-0.381041	-1.40994	-3.55324	-1.65413	-0.752065	-1.74589	-1.11657	-0.81003	-0.459625	-0.4129	-0.537032
2010.4	-0.120728	-0.17975	-0.938407	-0.39199	-0.527659	-0.359105	-0.484078	-0.532505	-1.58294	-0.432493	-0.923441	-1.32282	-0.409491	-1.47665	-3.66753	-1.79176	-0.826196	-1.89326	-1.2163	-0.884301	-0.503896	-0.456204	-0.539241
2010.41	-0.133617	-0.196798	-1.00558	-0.420341	-0.561313	-0.386869	-0.543218	-0.583435	-1.72755	-0.476333	-1.0518	-1.50185	-0.449965	-1.56363	-3.78949	-1.96225	-0.928233	-2.13516	-1.367	-1.00793	-0.606159	-0.52122	-0.544736
2010.41	-0.146042	-0.21114	-1.07795	-0.451938	-0.607029	-0.417107	-0.608021	-0.634339	-1.89107	-0.517677	-1.14754	-1.62691	-0.495927	-1.62832	-3.85902	-2.11939	-1.01324	-2.32848	-1.493	-1.11729	-0.697652	-0.599713	-0.549423
2010.41	-0.158667	-0.227263	-1.15716	-0.489784	-0.658788	-0.45156	-0.677215	-0.686259	-2.05621	-0.561581	-1.24801	-1.76248	-0.546303	-1.68324	-3.91756	-2.25221	-1.0916	-2.49119	-1.61056	-1.22137	-0.786035	-0.665246	-0.555028
2010.41	-0.166624	-0.238408	-1.22742	-0.517279	-0.707421	-0.480796	-0.73527	-0.729809	-2.17183	-0.596423	-1.31745	-1.87202	-0.595721	-1.76079	-4.05598	-2.37015	-1.1252	-2.51293	-1.65551	-1.27265	-0.844649	-0.70957	-0.559943
2010.42	-0.173637	-0.250051	-1.25151	-0.534571	-0.74333	-0.504473	-0.788094	-0.781697	-2.33217	-0.638293	-1.40498	-1.98923	-0.64245	-1.81534	-4.10425	-2.51512	-1.18569	-2.62093	-1.74033	-1.35361	-0.921397	-0.780381	-0.566683
2010.42	-0.178619	-0.262115	-1.28527	-0.555236	-0.773396	-0.530136	-0.851258	-0.837737	-2.53934	-0.688978	-1.53712	-2.16133	-0.679957	-1.91284	-4.25993	-2.6872	-1.25784	-2.7037	-1.81447	-1.4205	-0.994141	-0.83081	-0.573894
2010.42	-0.191159	-0.280689	-1.36281	-0.585756	-0.82074	-0.564154	-0.936534	-0.895353	-2.67759	-0.737218	-1.65333	-2.31161	-0.733188	-1.99894	-4.3559	-2.84613	-1.34187	-2.886	-1.94423	-1.54087	-1.10797	-0.937404	-0.59413
2010.43	-0.205717	-0.300362	-1.44566	-0.618803	-0.879753	-0.601799	-1.01099	-0.956039	-2.82102	-0.786031	-1.76349	-2.43361	-0.798047	-2.03476	-4.34998	-2.94798	-1.40269	-3.02911	-2.05709	-1.64966	-1.21439	-1.05832	-0.625714
2010.43	-0.218483	-0.315642	-1.53334	-0.653807	-0.94707	-0.642321	-1.08596	-1.01631	-2.94685	-0.828704	-1.84188	-2.47633	-0.857901	-2.04958	-4.28852	-2.99256	-1.44709	-3.166	-2.16237	-1.75389	-1.31793	-1.17532	-0.662047
2010.43	-0.230829	-0.33364	-1.6158	-0.695643	-1.03147	-0.68413	-1.19016	-1.07217	-3.10201	-0.870907	-1.93294	-2.56107	-0.93144	-2.0562	-4.20772	-3.03319	-1.45626	-3.1801	-2.19036	-1.80945	-1.39867	-1.27415	-0.708547
2010.43	-0.234589	-0.344236	-1.68311	-0.726965	-1.07376	-0.725178	-1.2969	-1.1177	-3.18657	-0.901675	-2.02031	-2.61596	-0.988888	-2.0799	-4.2207	-3.05309	-1.44567	-3.11106	-2.18159	-1.81675	-1.43186	-1.33556	-0.760495
2010.44	-0.241418	-0.354756	-1.72789	-0.749779	-1.09967	-0.751923	-1.38271	-1.16846	-3.3307	-0.942328	-2.1195	-2.71482	-1.03801	-2.14142	-4.33049	-3.12785	-1.44773	-3.06604	-2.18305	-1.82408	-1.43425	-1.37195	-0.816613
2010.44	-0.250686	-0.373596	-1.79595	-0.787778	-1.15277	-0.792645	-1.48093	-1.22103	-3.42632	-0.980775	-2.19369	-2.77847	-1.11004	-2.23611	-4.538	-3.25202	-1.49273	-3.18117	-2.26354	-1.9015	-1.51525	-1.4746	-0.864868
2010.44	-0.26945	-0.408382	-1.89884	-0.858879	-1.25679	-0.857276	-1.60002	-1.30509	-3.60631	-1.05172	-2.32156	-2.91893	-1.20185	-2.30207	-4.61025	-3.43645	-1.59472	-3.46517	-2.4435	-2.08541	-1.68256	-1.64533	-0.93479
2010.44	-0.288022	-0.434785	-1.99219	-0.927308	-1.34679	-0.914376	-1.72892	-1.38413	-3.76131	-1.10788	-2.44866	-3.05265	-1.28357	-2.35403	-4.65006	-3.5394	-1.61396	-3.4823	-2.48343	-2.14205	-1.75675	-1.71541	-1.00492
2010.45	-0.302733	-0.453286	-2.0481	-0.971924	-1.39407	-0.964607	-1.87317	-1.46353	-3.95403	-1.16908	-2.59631	-3.21279	-1.34127	-2.40515	-4.6614	-3.66929	-1.67057	-3.6458	-2.58958	-2.24197	-1.8555	-1.83617	-1.06663
2010.45	-0.339803	-0.488542	-2.11392	-1.01792	-1.44614	-1.02159	-2.00738	-1.53684	-4.06866	-1.21979	-2.68895	-3.30931	-1.40245	-2.48246	-4.75709	-3.82765	-1.75464	-3.8547	-2.72936	-2.38058	-1.97774	-1.98431	-1.14193
2010.45	-0.399113	-0.545753	-2.21529	-1.10672	-1.52183	-1.08741	-2.15871	-1.60761	-4.14224	-1.26623	-2.7922	-3.41423	-1.48619	-2.53989	-4.81389	-3.95126	-1.81876	-3.96525	-2.83237	-2.50519	-2.09082	-2.15016	-1.22642
2010.46	-0.465593	-0.630943	-2.33141	-1.19994	-1.62405	-1.16325	-2.32707	-1.69956	-4.29312	-1.32656	-2.89975	-3.50966	-1.57949	-2.61764	-4.93291	-4.09716	-1.87433	-4.0913	-2.93747	-2.61368	-2.19267	-2.26401	-1.32038
2010.46	-0.550959	-0.719642	-2.44975	-1.29659	-1.73035	-1.24896	-2.51181	-1.79667	-4.47281	-1.39392	-3.04458	-3.64832	-1.67737	-2.69858	-5.04166	-4.28967	-1.95141	-4.26352	-3.06637	-2.74492	-2.30729	-2.4115	-1.41571
2010.46	-0.686984	-0.863169	-2.57787	-1.3989	-1.85136	-1.34374	-2.72609	-1.91344	-4.68761	-1.47474	-3.22381	-3.83742	-1.78885	-2.81202	-5.18962	-4.52935	-2.05612	-4.5041	-3.23827	-2.92305	-2.4561	-2.59499	-1.51294
2010.46	-0.808999	-0.981696	-2.72241	-1.51518	-1.98558	-1.45004	-2.94493	-2.03494	-4.8981	-1.55796	-3.3961	-4.01369	-1.90616	-2.92334	-5.3428	-4.78199	-2.18652	-4.8294	-3.45779	-3.15883	-2.6473	-2.85362	-1.64039
2010.47	-0.943225	-1.09195	-2.833	-1.61187	-2.10571	-1.54056	-3.1353	-2.13479	-5.017	-1.61814	-3.51152	-4.11357	-2.01816	-3.00442	-5.45421	-4.922	-2.27419	-5.07011	-3.63474	-3.35296	-2.80729	-3.06801	-1.77146
2010.47	-1.0928	-1.22497	-2.94731	-1.66789	-2.206	-1.62137	-3.30105	-2.2409	-5.19985	-1.68799	-3.65688	-4.23726	-2.12734	-3.08248	-5.54525	-5.08244	-2.33713	-5.15991	-3.73009	-3.45658	-2.89691	-3.16723	-1.86963
2010.47	-1.27129	-1.36327	-3.06244	-1.75031	-2.31242	-1.70628	-3.46743	-2.33775	-5.36393	-1.74915	-3.78195	-4.34075	-2.23286	-3.15885	-5.64913	-5.26084	-2.39295	-5.18641	-3.79741	-3.53948	-2.97009	-3.2626	-1.98423
2010.47	-1.45784	-1.51016	-3.15276	-1.82133	-2.41864	-1.78983	-3.62381	-2.42784	-5.48452	-1.80404	-3.87313	-4.39583	-2.32966	-3.2162	-5.71312	-5.38013	-2.43379	-5.26299	-3.88208	-3.6357	-3.06069	-3.39805	-2.09858
2010.48	-1.66565	-1.66094	-3.28905	-1.93081	-2.53409	-1.8873	-3.80497	-2.53754	-5.64016	-1.86933	-3.99987	-4.47982	-2.43965	-3.26313	-5.76227	-5.49071	-2.47647	-5.3607	-3.97716	-3.74528	-3.16201	-3.54	-2.21462
2010.48	-1.90496	-1.82961	-3.437	-2.04853	-2.67885	-1.98777	-3.95016	-2.62552	-5.7795	-1.92703	-4.11996	-4.56893	-2.54861	-3.31861	-5.83071	-5.64001	-2.54058	-5.49078	-4.09527	-3.87948	-3.27619	-3.69887	-2.34746
2010.48	-2.11742	-1.99433	-3.59897	-2.15162	-2.81917	-2.07558	-4.11617	-2.7218	-5.90532	-1.98988	-4.2308	-4.63841	-2.64248	-3.37832	-5.91525	-5.79037	-2.60889	-5.63505	-4.22376	-4.02432	-3.39907	-3.86021	-2.47979
2010.49	-2.35114	-2.16849	-3.74626	-2.25665	-2.94993	-2.16255	-4.29113	-2.82722	-6.06585	-2.05171	-4.36272	-4.70553	-2.74101	-3.4303	-5.9662	-5.93162	-2.65625	-5.70459	-4.32256	-4.16466	-3.52864	-4.02877	-2.60492
2010.49	-2.61139	-2.37022	-3.9021	-2.37072	-3.09357	-2.2742	-4.49065	-2.95958	-6.23902	-2.12276	-4.48815	-4.78558	-2.85098	-3.49907	-6.07889	-6.11433	-2.73426	-5.86079	-4.46386	-4.33398	-3.67487	-4.22124	-2.74326
2010.49	-2.85244	-2.55678	-4.05617	-2.48619	-3.23206	-2.3935	-4.70387	-3.10757	-6.46518	-2.20465	-4.65935	-4.95604	-2.95477	-3.58516	-6.19631	-6.30196	-2.81203	-6.01282	-4.60313	-4.49936	-3.8148	-4.40841	-2.87831
2010.49	-3.11147	-2.74254	-4.20431	-2.59199	-3.35152	-2.49965	-4.88487	-3.22516	-6.58099	-2.26775	-4.77525	-5.03417	-3.05188	-3.65543	-6.28726	-6.47429	-2.87562	-6.10877	-4.71403	-4.63549	-3.92262	-4.56854	-3.00596
2010.5	-3.41138	-2.95667	-4.34786	-2.69577	-3.47855	-2.60019	-5.06176	-3.36102	-6.76473	-2.3426	-4.90582	-5.13262	-3.14951	-3.71647	-6.35961	-6.64754	-2.94298	-6.21838	-4.8297	-4.77532	-4.03489	-4.73351	-3.13727
2010.5	-3.63846	-3.13137	-4.48161	-2.79603	-3.61341	-2.719	-5.2554	-3.49069	-6.93105	-2.41446	-5.0354	-5.23096	-3.2736	-3.77985	-6.424	-6.8249	-3.01243	-6.34274	-4.95301	-4.92142	-4.14831	-4.89613	-3.26173
2010.5	-3.84548	-3.28331	-4.61557	-2.88632	-3.72624	-2.82096	-5.38397	-3.59415	-7.03712	-2.47232	-5.13366	-5.28971	-3.36997	-3.83493	-6.47334	-6.99016	-3.06941	-6.43116	-5.05755	-5.0458	-4.24765	-5.04268	-3.37919
2010.51	-4.06221	-3.45638	-4.76016	-2.98101	-3.84786	-2.94313	-5.53335	-3.70197	-7.15489	-2.53199	-5.2283	-5.35332	-3.48137	-3.89681	-6.53796	-7.16546	-3.13234	-6.52652	-5.16492	-5.17572	-4.35656	-5.19927	-3.50526
2010.51	-4.28097	-3.63047	-4.89855	-3.066	-3.96869	-3.05801	-5.69414	-3.81841	-7.29551	-2.59935	-5.36001	-5.43702	-3.58261	-3.96277	-6.6219	-7.34382	-3.19874	-6.6391	-5.28217	-5.3132	-4.45627	-5.37146	-3.65207
2010.51	-4.51879	-3.80725	-5.03901	-3.15706	-4.07949	-3.18412	-5.84858	-3.93285	-7.41713	-2.66694	-5.49974	-5.53467	-3.68927	-4.03543	-6.7001	-7.5357	-3.28575	-6.83263	-5.44209	-5.49167	-4.58527	-5.59715	-3.84349
2010.51	-4.77909	-4.01076	-5.1944	-3.26117	-4.21106	-3.31859	-6.01285	-4.05733	-7.58234	-2.74355	-5.63093	-5.64338	-3.80642	-4.11477	-6.78504	-7.77576	-3.40066	-7.02303	-5.62963	-5.72128	-4.809	-5.77004	-3.94446
2010.52	-5.08598	-4.28376	-5.38514	-3.41485	-4.39814	-3.46683	-6.21681	-4.2164	-7.75506	-2.82374	-5.76287	-5.75474	-3.95889	-4.15598	-6.74737	-7.96382	-3.48805	-7.20907	-5.79118	-5.88386	-4.94556	-5.87433	-3.9968
2010.52	-5.28394	-4.48764	-5.55782	-3.537	-4.55453	-3.60513	-6.39486	-4.35443	-7.90211	-2.89688	-5.88931	-5.86019	-4.09601	-4.23043	-6.85393	-8.14631	-3.58026	-7.34933	-5.94005	-6.04348	-5.06963	-6.00972	-4.04055
2010.52	-5.42183	-4.62575	-5.73135	-3.66486	-4.73331	-3.7479	-6.61009	-4.51784	-8.14402	-2.9847	-6.04054	-5.97994	-4.25297	-4.30909	-6.94518	-8.35392	-3.68138	-7.58138	-6.12944	-6.24307	-5.21563	-6.16273	-4.10833
2010.53	-5.46636	-4.72196	-5.84978	-3.75566	-4.86946	-3.86722	-6.78411	-4.67355	-8.3481	-3.06306	-6.1806	-6.06653	-4.38065	-4.36474	-6.99481	-8.51941	-3.74625	-7.66743	-6.24579	-6.37837	-5.31449	-6.27963	-4.18207
2010.53	-5.47836	-4.79419	-5.9631	-3.82988	-4.96355	-3.96042	-6.9024	-4.79597	-8.46057	-3.12465	-6.28972	-6.12015	-4.48095	-4.41986	-7.02916	-8.68873	-3.80729	-7.7412	-6.35623	-6.51496	-5.42837	-6.43119	-4.25474
2010.53	-5.40814	-4.76875	-6.04664	-3.86469	-5.02932	-4.03828	-7.03405	-4.92347	-8.59792	-3.18841	-6.40943	-6.19361	-4.56584	-4.48365	-7.0837	-8.87566	-3.88213	-7.8538	-6.48585	-6.66414	-5.54192	-6.57263	-4.32861
2010.53	-5.37036	-4.78751	-6.16843	-3.94559	-5.14678	-4.13111	-7.1577	-5.03756	-8.6782	-3.24371	-6.49974	-6.2351	-4.67495	-4.55103	-7.12802	-9.04259	-3.94785	-7.92801	-6.59619	-6.78416	-5.62765	-6.66333	-4.35847
2010.54	-5.36529	-4.84466	-6.29796	-4.02703	-5.25101	-4.22698	-7.26458	-5.13589	-8.72378	-3.29312	-6.59013	-6.2773	-4.77283	-4.64431	-7.21722	-9.23426	-4.023	-8.01739	-6.71267	-6.90716	-5.71303	-6.78221	-4.39287
2010.54	-5.39913	-4.91463	-6.43112	-4.11376	-5.35771	-4.32853	-7.37404	-5.23669	-8.80088	-3.34687	-6.70474	-6.35238	-4.87421	-4.73477	-7.2592	-9.4419	-4.09856	-8.07554	-6.81761	-7.01586	-5.77324	-6.86297	-4.42809
2010.54	-5.3718	-4.93496	-6.55058	-4.18827	-5.45218	-4.41204	-7.45922	-5.32426	-8.86367	-3.3908	-6.78491	-6.36699	-4.96531	-4.78572	-7.28506	-9.56976	-4.12806	-8.10348	-6.88838	-7.06758	-5.80419	-6.84283	-4.44784
2010.54	-5.29233	-4.96131	-6.66957	-4.26317	-5.54239	-4.49098	-7.52945	-5.39102	-8.84287	-3.42001	-6.83015	-6.35052	-5.04922	-4.84177	-7.35097	-9.69497	-4.14171	-8.12583	-6.95444	-7.1189	-5.82555	-6.85756	-4.48378
2010.55	-5.27202	-5.00579	-6.77487	-4.33142	-5.61926	-4.54976	-7.56468	-5.45797	-8.86632	-3.4564	-6.93819	-6.37945	-5.11346	-4.87843	-7.35762	-9.80178	-4.15584	-8.09168	-6.99285	-7.15186	-5.84307	-6.87704	-4.5161
2010.55	-5.26043	-5.07136	-6.88464	-4.39428	-5.68743	-4.6106	-7.62237	-5.53679	-8.90422	-3.49825	-7.05126	-6.45457	-5.1761	-4.94236	-7.42524	-9.94272	-4.18759	-8.07842	-7.04704	-7.19789	-5.87082	-6.92115	-4.56028
2010.55	-5.25572	-5.1378	-6.99538	-4.45902	-5.77864	-4.69811	-7.69116	-5.60309	-8.80184	-3.52108	-7.08716	-6.44877	-5.26114	-5.01721	-7.49924	-10.0914	-4.24059	-8.14126	-7.1367	-7.27625	-5.91065	-6.96978	-4.60733
2010.56	-5.26344	-5.20661	-7.11206	-4.52427	-5.85914	-4.78183	-7.77357	-5.69974	-8.90097	-3.57646	-7.23803	-6.56139	-5.34115	-5.08813	-7.56503	-10.303	-4.32038	-8.26743	-7.26914	-7.40351	-5.98977	-7.05118	-4.65532
2010.56	-5.28245	-5.27991	-7.23316	-4.59802	-5.94433	-4.86729	-7.85886	-5.79357	-8.96208	-3.62555	-7.31544	-6.592	-5.4211	-5.16949	-7.69674	-10.4954	-4.40193	-8.46892	-7.44558	-7.58873	-6.11755	-7.21668	-4.71005
2010.56	-5.29122	-5.3317	-7.34792	-4.66237	-6.01349	-4.93686	-7.93014	-5.87967	-9.02643	-3.66918	-7.4228	-6.63406	-5.4908	-5.19635	-7.66107	-10.6072	-4.43549	-8.47884	-7.51532	-7.65436	-6.15512	-7.26322	-4.77836
2010.56	-5.33255	-5.4021	-7.45678	-4.72214	-6.07644	-4.99981	-7.97882	-5.93367	-8.95809	-3.68716	-7.44921	-6.60466	-5.55032	-5.22702	-7.70584	-10.6787	-4.45241	-8.48177	-7.57775	-7.72442	-6.20985	-7.35749	-4.83605
2010.57	-5.39138	-5.47082	-7.56018	-4.7768	-6.1377	-5.06011	-7.98696	-5.99299	-8.95332	-3.71081	-7.52549	-6.59131	-5.61005	-5.23753	-7.65429	-10.7419	-4.45406	-8.44841	-7.61864	-7.77699	-6.25137	-7.44484	-4.88442
2010.57	-5.46862	-5.54738	-7.65671	-4.82236	-6.19667	-5.11934	-8.00103	-6.05545	-9.02668	-3.74727	-7.61329	-6.59922	-5.66636	-5.27192	-7.67007	-10.8278	-4.44552	-8.34383	-7.61994	-7.7831	-6.2616	-7.50565	-4.96917
2010.57	-5.53571	-5.61107	-7.75193	-4.85397	-6.21747	-5.15958	-7.97555	-6.07795	-8.93274	-3.7553	-7.62558	-6.55286	-5.69351	-5.3237	-7.76254	-10.9232	-4.44071	-8.26517	-7.62335	-7.78537	-6.26155	-7.53171	-5.06381
2010.57	-5.58481	-5.67753	-7.84186	-4.88152	-6.23252	-5.20242	-7.96217	-6.08087	-8.84072	-3.76361	-7.68706	-6.57339	-5.70684	-5.38522	-7.85687	-11.0494	-4.45477	-8.20707	-7.63951	-7.79617	-6.26162	-7.58234	-5.12294
2010.58	-5.63181	-5.7474	-7.93259	-4.90975	-6.27218	-5.24997	-7.99357	-6.11718	-8.77948	-3.77451	-7.70225	-6.523	-5.73241	-5.41283	-7.86573	-11.1647	-4.47988	-8.19323	-7.6777	-7.82354	-6.27111	-7.66894	-5.18007
2010.58	-5.68466	-5.84192	-8.03543	-4.9401	-6.32825	-5.30076	-8.01422	-6.15997	-8.75349	-3.79254	-7.72738	-6.48923	-5.77854	-5.45883	-7.93793	-11.2962	-4.5091	-8.2086	-7.73964	-7.90525	-6.32678	-7.85477	-5.19107
2010.58	-5.66716	-5.89985	-8.13443	-4.97652	-6.39586	-5.35833	-8.06216	-6.22302	-8.76217	-3.81988	-7.7639	-6.52532	-5.83762	-5.59797	-8.19086	-11.4408	-4.55006	-8.2602	-7.82038	-7.98702	-6.38317	-7.93383	-5.20031
2010.59	-5.59217	-5.88474	-8.18692	-4.98586	-6.43977	-5.40283	-8.09638	-6.27109	-8.72862	-3.83781	-7.79904	-6.52693	-5.88661	-5.64252	-8.21306	-11.593	-4.5931	-8.31709	-7.89574	-8.05493	-6.41632	-7.98526	-5.21345
2010.59	-5.50864	-5.84579	-8.22451	-4.97716	-6.45914	-5.41491	-8.09079	-6.28529	-8.57387	-3.82639	-7.74755	-6.41452	-5.90569	-5.65609	-8.20507	-11.6513	-4.60959	-8.32133	-7.94524	-8.09205	-6.43256	-8.007	-5.22135
2010.59	-5.42454	-5.81461	-8.26371	-4.97336	-6.48222	-5.43141	-8.07553	-6.33865	-8.59133	-3.84659	-7.74067	-6.35343	-5.93669	-5.70244	-8.28679	-11.741	-4.63117	-8.25284	-7.96804	-8.10255	-6.42484	-8.00315	-5.23038
2010.59	-5.33893	-5.78441	-8.29346	-4.95291	-6.47513	-5.4386	-8.0283	-6.3674	-8.55603	-3.85525	-7.75244	-6.29805	-5.94753	-5.71922	-8.25652	-11.8359	-4.64958	-8.22642	-8.00139	-8.11781	-6.42477	-8.01852	-5.2294
2010.6	-5.24632	-5.74512	-8.32344	-4.93933	-6.46155	-5.44142	-7.99571	-6.39109	-8.5042	-3.86088	-7.76854	-6.29297	-5.94225	-5.75317	-8.25475	-11.9245	-4.65713	-8.217	-8.04084	-8.14898	-6.4412	-8.06283	-5.24733
2010.6	-5.16318	-5.71038	-8.3626	-4.93437	-6.46685	-5.454	-8.0016	-6.46296	-8.50377	-3.89646	-7.9035	-6.38058	-5.95507	-5.77773	-8.27952	-12.0174	-4.68658	-8.23797	-8.10008	-8.193	-6.46056	-8.12619	-5.2735
2010.6	-5.09223	-5.67743	-8.40691	-4.93349	-6.45516	-5.47936	-8.07204	-6.63848	-8.58036	-3.95089	-8.079	-6.4951	-5.95454	-5.79152	-8.24851	-12.1131	-4.70862	-8.24476	-8.15088	-8.23335	-6.4782	-8.18007	-5.30092
2010.6	-5.01885	-5.62864	-8.44423	-4.93654	-6.45664	-5.51066	-8.08331	-6.74341	-8.59374	-3.96976	-8.14812	-6.50941	-5.9684	-5.79166	-8.21479	-12.1847	-4.70768	-8.21074	-8.17339	-8.25354	-6.48706	-8.21492	-5.31985
2010.61	-4.95179	-5.57771	-8.47201	-4.93477	-6.4465	-5.50412	-8.06433	-6.75993	-8.47214	-3.96164	-8.12951	-6.43283	-5.9608	-5.78756	-8.17003	-12.2667	-4.72288	-8.25342	-8.23555	-8.31668	-6.5261	-8.31166	-5.37845
2010.61	-4.88789	-5.54365	-8.51119	-4.93405	-6.45087	-5.5138	-8.05611	-6.78735	-8.431	-3.96655	-8.0962	-6.34152	-5.97119	-5.76903	-8.05071	-12.3587	-4.74954	-8.32008	-8.31816	-8.41547	-6.6008	-8.45823	-5.44241
2010.61	-4.82257	-5.49773	-8.55932	-4.95733	-6.49231	-5.51893	-8.02835	-6.79439	-8.35884	-3.95969	-8.05308	-6.24512	-6.00375	-5.75068	-7.98976	-12.4187	-4.75633	-8.31113	-8.3596	-8.46226	-6.63012	-8.54187	-5.49683
2010.62	-4.76282	-5.45326	-8.58991	-4.95607	-6.49698	-5.51209	-7.97869	-6.79205	-8.2599	-3.94693	-7.9946	-6.15357	-6.00608	-5.73432	-7.91603	-12.4705	-4.76112	-8.29749	-8.39659	-8.50103	-6.65568	-8.59398	-5.57281
2010.62	-4.69278	-5.40317	-8.6039	-4.93484	-6.47449	-5.47685	-7.88239	-6.77242	-8.13956	-3.92633	-7.93923	-6.05135	-5.97799	-5.71512	-7.86499	-12.5054	-4.75708	-8.24164	-8.40475	-8.4933	-6.63969	-8.59207	-5.61555
2010.62	-4.62659	-5.35358	-8.62075	-4.90565	-6.44606	-5.4491	-7.79046	-6.74285	-8.01369	-3.89983	-7.85146	-5.90275	-5.95717	-5.68203	-7.78687	-12.5236	-4.73694	-8.1657	-8.39527	-8.4687	-6.61745	-8.57146	-5.63106
2010.62	-4.56069	-5.29751	-8.62844	-4.87867	-6.41259	-5.41611	-7.68716	-6.71143	-7.92399	-3.87885	-7.76863	-5.76822	-5.92919	-5.64666	-7.69196	-12.5603	-4.7251	-8.10281	-8.39554	-8.45525	-6.59343	-8.55967	-5.64186
2010.63	-4.47174	-5.22601	-8.62649	-4.82951	-6.3572	-5.36857	-7.56652	-6.65095	-7.74239	-3.83772	-7.66904	-5.6207	-5.89538	-5.60832	-7.58868	-12.5533	-4.68774	-7.97942	-8.36435	-8.41354	-6.55653	-8.51447	-5.63486
2010.63	-4.38535	-5.15249	-8.61155	-4.7771	-6.28843	-5.2977	-7.3985	-6.57163	-7.50269	-3.78958	-7.56663	-5.46727	-5.83629	-5.57677	-7.50596	-12.5814	-4.66935	-7.88765	-8.3466	-8.36627	-6.49858	-8.43647	-5.6128
2010.63	-4.299	-5.08008	-8.58389	-4.72648	-6.22108	-5.22788	-7.24265	-6.51116	-7.34072	-3.75577	-7.5327	-5.39469	-5.78149	-5.5505	-7.41087	-12.6485	-4.66477	-7.7917	-8.33091	-8.32157	-6.4421	-8.36887	-5.59176
2010.63	-4.21792	-5.0116	-8.55824	-4.67657	-6.15692	-5.16474	-7.10265	-6.46528	-7.22519	-3.73774	-7.53185	-5.39385	-5.72073	-5.56317	-7.39548	-12.7966	-4.68027	-7.75693	-8.34717	-8.30518	-6.40637	-8.30998	-5.57668
2010.64	-4.1387	-4.94879	-8.53505	-4.62907	-6.09668	-5.11133	-6.97024	-6.41661	-7.08169	-3.71507	-7.51971	-5.4157	-5.6663	-5.61561	-7.58126	-12.9348	-4.70933	-7.7791	-8.39546	-8.32274	-6.40236	-8.25856	-5.56193
2010.64	-4.06205	-4.8865	-8.51421	-4.58253	-6.03865	-5.06217	-6.86807	-6.38008	-6.98999	-3.69577	-7.47512	-5.37423	-5.62055	-5.62613	-7.59666	-13.0223	-4.70611	-7.73622	-8.40311	-8.30683	-6.384	-8.24862	-5.54873
2010.64	-3.98812	-4.82586	-8.49458	-4.53743	-5.98435	-5.01374	-6.76789	-6.33021	-6.8647	-3.66731	-7.42045	-5.30878	-5.58057	-5.63144	-7.61724	-13.0831	-4.70639	-7.70372	-8.41788	-8.30941	-6.39123	-8.26282	-5.53707
2010.64	-3.91458	-4.76666	-8.47787	-4.49471	-5.93219	-4.96885	-6.67621	-6.29729	-6.75386	-3.65803	-7.49989	-5.41813	-5.54196	-5.64871	-7.61948	-13.1396	-4.71302	-7.70787	-8.45027	-8.32223	-6.3991	-8.24103	-5.52181
2010.65	-3.84762	-4.71215	-8.46766	-4.45887	-5.88994	-4.94054	-6.6246	-6.36237	-6.86456	-3.72323	-7.83266	-5.84478	-5.51707	-5.74311	-7.7033	-13.2745	-4.75934	-7.78357	-8.53063	-8.36646	-6.40768	-8.21265	-5.4964
2010.65	-3.78378	-4.66532	-8.46681	-4.43128	-5.86053	-4.92498	-6.63418	-6.46462	-7.03088	-3.80771	-8.22802	-6.24214	-5.5039	-5.83323	-7.80419	-13.4445	-4.83269	-7.93078	-8.65655	-8.45156	-6.44496	-8.18466	-5.47789
2010.65	-3.71608	-4.6097	-8.45759	-4.39663	-5.8251	-4.90609	-6.67762	-6.62736	-7.21829	-3.86718	-8.34116	-6.25606	-5.48843	-5.79085	-7.70054	-13.4445	-4.81943	-7.89162	-8.66842	-8.44637	-6.43275	-8.1239	-5.44948
2010.66	-3.64878	-4.55221	-8.44465	-4.36135	-5.79435	-4.89166	-6.78758	-6.78132	-7.45514	-3.92971	-8.41403	-6.21681	-5.48046	-5.72966	-7.56567	-13.4314	-4.79143	-7.7663	-8.63446	-8.38831	-6.37392	-8.04082	-5.41641
2010.66	-3.57899	-4.49108	-8.43035	-4.32485	-5.75882	-4.86805	-6.84035	-6.84808	-7.50532	-3.94591	-8.45284	-6.14631	-5.46585	-5.66813	-7.42242	-13.3859	-4.73055	-7.60178	-8.56505	-8.29484	-6.2941	-7.94789	-5.38052
2010.66	-3.50983	-4.42786	-8.40804	-4.28693	-5.71128	-4.83399	-6.76598	-6.82332	-7.39961	-3.92163	-8.34445	-5.96406	-5.43386	-5.61114	-7.29738	-13.3203	-4.65494	-7.41155	-8.47826	-8.18494	-6.2024	-7.8496	-5.3421
2010.66	-3.4422	-4.36486	-8.38282	-4.24318	-5.66011	-4.80645	-6.76988	-6.79596	-7.23118	-3.87862	-8.18773	-5.7273	-5.40287	-5.5357	-7.15278	-13.235	-4.5777	-7.21581	-8.38762	-8.07406	-6.11126	-7.75375	-5.30378
2010.67	-3.37258	-4.30019	-8.35454	-4.19448	-5.60094	-4.76948	-6.7303	-6.74271	-7.00254	-3.82338	-8.00214	-5.4635	-5.35713	-5.44866	-6.98093	-13.1427	-4.50204	-7.02142	-8.29634	-7.96116	-6.02248	-7.65727	-5.26515
2010.67	-3.306	-4.23684	-8.32629	-4.1473	-5.53996	-4.7229	-6.68105	-6.68726	-6.80778	-3.77114	-7.84798	-5.25679	-5.3068	-5.35749	-6.79777	-13.0366	-4.4223	-6.8218	-8.20267	-7.84904	-5.93303	-7.55931	-5.22665
2010.67	-3.23896	-4.17522	-8.30038	-4.0979	-5.48061	-4.68595	-6.63296	-6.62614	-6.63395	-3.71585	-7.63989	-4.97647	-5.2581	-5.25356	-6.59635	-12.9092	-4.33979	-6.62108	-8.10565	-7.73364	-5.84251	-7.46204	-5.18774
2010.67	-3.17407	-4.11154	-8.28492	-4.0509	-5.4225	-4.64324	-6.55187	-6.53354	-6.39997	-3.64375	-7.42139	-4.69665	-5.2092	-5.14063	-6.37802	-12.7782	-4.25773	-6.4344	-8.00864	-7.61687	-5.74973	-7.36707	-5.14903
2010.68	-3.10832	-4.04774	-8.2541	-3.99978	-5.35624	-4.58032	-6.41678	-6.42552	-6.12213	-3.56426	-7.20567	-4.42948	-5.14763	-5.02659	-6.1616	-12.6479	-4.17681	-6.24191	-7.91047	-7.49907	-5.6565	-7.26913	-5.10992
2010.68	-3.04316	-3.98571	-8.22436	-3.94892	-5.2948	-4.5262	-6.29282	-6.32496	-5.89094	-3.49135	-7.00947	-4.18905	-5.09252	-4.92276	-5.96985	-12.5225	-4.09821	-6.05574	-7.81464	-7.38335	-5.56687	-7.17247	-5.07111
2010.68	-2.98023	-3.92219	-8.19158	-3.89739	-5.23266	-4.46822	-6.13994	-6.2228	-5.66968	-3.41791	-6.82345	-3.97475	-5.03814	-4.82492	-5.79401	-12.4089	-4.02366	-5.88378	-7.72294	-7.27167	-5.47788	-7.07774	-5.03277
2010.69	-2.91764	-3.86083	-8.15609	-3.84638	-5.16579	-4.3984	-5.98602	-6.12149	-5.45977	-3.34664	-6.64046	-3.7806	-4.97883	-4.74006	-5.65381	-12.3105	-3.95553	-5.7302	-7.63834	-7.16586	-5.39368	-6.98719	-4.99524
2010.69	-2.85637	-3.7993	-8.12337	-3.79541	-5.09882	-4.32635	-5.83526	-6.02131	-5.24588	-3.27823	-6.4632	-3.59819	-4.92091	-4.6673	-5.54944	-12.2011	-3.886	-5.59224	-7.55747	-7.06574	-5.31072	-6.89919	-4.95746
2010.69	-2.79644	-3.73998	-8.08657	-3.74571	-5.03246	-4.25402	-5.67852	-5.92156	-5.03808	-3.2099	-6.29442	-3.4325	-4.86152	-4.59038	-5.43083	-12.1013	-3.8188	-5.44513	-7.47262	-6.96195	-5.22912	-6.81193	-4.92052
2010.69	-2.73779	-3.68017	-8.04631	-3.69476	-4.96416	-4.18111	-5.52001	-5.82265	-4.8384	-3.1418	-6.1239	-3.28	-4.79887	-4.51706	-5.32398	-11.997	-3.75076	-5.29668	-7.3867	-6.8594	-5.1478	-6.72624	-4.88319
2010.7	-2.68037	-3.62098	-8.006	-3.64317	-4.8955	-4.10798	-5.36228	-5.72098	-4.6365	-3.07252	-5.95661	-3.12091	-4.73322	-4.42636	-5.16129	-11.887	-3.68253	-5.14872	-7.30046	-6.75695	-5.0669	-6.63957	-4.84598
2010.7	-2.62397	-3.56169	-7.96527	-3.59294	-4.82595	-4.03594	-5.20566	-5.61883	-4.43274	-3.00175	-5.78721	-2.96198	-4.66603	-4.3387	-5.0191	-11.7836	-3.61788	-5.01593	-7.21838	-6.65702	-4.98807	-6.55336	-4.80857
2010.7	-2.56854	-3.50518	-7.92587	-3.54324	-4.75743	-3.96485	-5.05659	-5.52121	-4.24256	-2.93618	-5.62734	-2.81779	-4.60046	-4.27864	-4.96958	-11.6974	-3.56175	-4.91586	-7.14743	-6.566	-4.91527	-6.47369	-4.77245
2010.7	-2.5171	-3.45163	-7.88814	-3.49697	-4.69428	-3.90034	-4.91929	-5.43392	-4.09	-2.88567	-5.5501	-2.82433	-4.53982	-4.27856	-5.05427	-11.6554	-3.52105	-4.87854	-7.10165	-6.49683	-4.85377	-6.40403	-4.73818
2010.71	-2.46687	-3.40126	-7.85275	-3.45322	-4.63553	-3.8406	-4.7937	-5.35787	-4.0126	-2.85182	-5.598	-3.00429	-4.48542	-4.26737	-5.09221	-11.6098	-3.4856	-4.89527	-7.07257	-6.44096	-4.79902	-6.34443	-4.70594
2010.71	-2.41745	-3.34884	-7.81486	-3.40759	-4.57329	-3.77753	-4.66745	-5.28137	-3.9307	-2.81178	-5.51516	-2.93681	-4.42685	-4.20945	-5.0203	-11.5242	-3.43594	-4.83665	-7.01801	-6.37111	-4.73719	-6.29284	-4.67545
2010.71	-2.36838	-3.29726	-7.7779	-3.36248	-4.51363	-3.71973	-4.57434	-5.20772	-3.83893	-2.7713	-5.43752	-2.86771	-4.37296	-4.13522	-4.88772	-11.4318	-3.38343	-4.73446	-6.95118	-6.28708	-4.66756	-6.2165	-4.64467
2010.72	-2.32072	-3.24608	-7.74358	-3.31991	-4.45976	-3.67511	-4.54862	-5.13653	-3.72113	-2.72194	-5.30954	-2.74551	-4.32887	-4.05113	-4.72792	-11.3207	-3.32351	-4.61356	-6.87464	-6.19698	-4.59594	-6.13648	-4.6101
2010.72	-2.27226	-3.19482	-7.70888	-3.27692	-4.40371	-3.62578	-4.46067	-5.05513	-3.58337	-2.66594	-5.16355	-2.59436	-4.27857	-3.96224	-4.56558	-11.2039	-3.26018	-4.47823	-6.79051	-6.10142	-4.52277	-6.05502	-4.57518
2010.72	-2.22482	-3.14577	-7.67198	-3.23326	-4.3469	-3.57706	-4.40618	-4.98392	-3.44953	-2.61512	-5.03184	-2.45616	-4.22741	-3.87513	-4.40547	-11.0888	-3.1986	-4.34652	-6.7079	-6.00681	-4.44968	-5.9741	-4.54053
2010.72	-2.17838	-3.09707	-7.63603	-3.19087	-4.29308	-3.53141	-4.38083	-4.92316	-3.35238	-2.57183	-4.89896	-2.32909	-4.18206	-3.78866	-4.24963	-10.9756	-3.13819	-4.21844	-6.62736	-5.91588	-4.37908	-5.89502	-4.50613
2010.73	-2.13297	-3.04786	-7.59962	-3.14875	-4.23617	-3.48014	-4.31337	-4.85835	-3.25165	-2.5275	-4.7763	-2.21633	-4.12983	-3.70416	-4.1064	-10.8625	-3.07885	-4.09071	-6.54633	-5.82478	-4.30868	-5.81659	-4.47182
2010.73	-2.08822	-2.99945	-7.56106	-3.10551	-4.17728	-3.42546	-4.21573	-4.78638	-3.13918	-2.47774	-4.63615	-2.09542	-4.0744	-3.62274	-3.98557	-10.7503	-3.01995	-3.96599	-6.46606	-5.73377	-4.23865	-5.73788	-4.43735
2010.73	-2.0438	-2.9518	-7.52352	-3.06237	-4.11863	-3.37161	-4.1139	-4.71486	-3.02621	-2.42837	-4.49763	-1.97469	-4.0191	-3.54047	-3.86285	-10.6381	-2.96183	-3.84461	-6.38599	-5.64419	-4.16975	-5.66101	-4.40356
2010.74	-2.00097	-2.90455	-7.48596	-3.02038	-4.06149	-3.31811	-4.01377	-4.64198	-2.92109	-2.38065	-4.37284	-1.86655	-3.96452	-3.46112	-3.74158	-10.5272	-2.90523	-3.7275	-6.30696	-5.55607	-4.10201	-5.5852	-4.36961
2010.74	-1.95814	-2.85715	-7.44773	-2.97802	-4.00379	-3.26182	-3.90634	-4.56353	-2.80383	-2.32946	-4.26051	-1.77025	-3.90929	-3.38165	-3.61398	-10.417	-2.8492	-3.61308	-6.22891	-5.46892	-4.03514	-5.51016	-4.33635
2010.74	-1.91622	-2.81142	-7.40942	-2.93555	-3.9453	-3.20334	-3.79157	-4.47944	-2.66498	-2.27352	-4.13093	-1.66073	-3.85265	-3.30138	-3.47909	-10.3069	-2.79409	-3.5015	-6.15159	-5.38226	-3.96859	-5.43537	-4.30273
2010.74	-1.87521	-2.76511	-7.37048	-2.89392	-3.88794	-3.14501	-3.67993	-4.3967	-2.53391	-2.21875	-3.99805	-1.55323	-3.79726	-3.22354	-3.35507	-10.1976	-2.73954	-3.3936	-6.07447	-5.29789	-3.90315	-5.3616	-4.26936
2010.75	-1.83507	-2.71957	-7.33202	-2.85336	-3.83195	-3.08867	-3.57032	-4.31493	-2.40744	-2.16449	-3.87	-1.45237	-3.74226	-3.14658	-3.2299	-10.0888	-2.68622	-3.28948	-5.99857	-5.21356	-3.83904	-5.28882	-4.23626
2010.75	-1.79608	-2.67477	-7.29431	-2.81289	-3.77623	-3.03243	-3.46442	-4.23583	-2.2914	-2.1121	-3.74866	-1.36598	-3.68865	-3.0802	-3.14762	-9.98545	-2.63479	-3.18833	-5.92437	-5.13098	-3.77673	-5.21728	-4.20361
2010.75	-1.75915	-2.63209	-7.25712	-2.77446	-3.72327	-2.98005	-3.3667	-4.1631	-2.19944	-2.06947	-3.66707	-1.33521	-3.63706	-3.04533	-3.19258	-9.90787	-2.59411	-3.12547	-5.86808	-5.06072	-3.71887	-5.14959	-4.17226
2010.76	-1.72391	-2.59363	-7.22315	-2.73844	-3.6743	-2.9327	-3.28185	-4.10617	-2.18477	-2.04965	-3.67738	-1.42183	-3.58937	-3.02986	-3.25756	-9.86018	-2.57582	-3.17098	-5.86281	-5.02333	-3.67448	-5.08996	-4.14217
2010.76	-1.68907	-2.55397	-7.1882	-2.70195	-3.62514	-2.88518	-3.2006	-4.05819	-2.23982	-2.03326	-3.66022	-1.46373	-3.54092	-2.97266	-3.16197	-9.77406	-2.54297	-3.20567	-5.8452	-4.98509	-3.63286	-5.03114	-4.11146
2010.76	-1.65381	-2.51324	-7.15208	-2.66508	-3.57437	-2.83546	-3.12792	-4.00517	-2.23367	-2.00375	-3.58532	-1.42954	-3.49226	-2.90994	-3.05359	-9.67615	-2.4973	-3.14019	-5.78284	-4.9139	-3.57626	-4.96465	-4.08041
2010.76	-1.61841	-2.47184	-7.11479	-2.62777	-3.52374	-2.78526	-3.04794	-3.93514	-2.14543	-1.95961	-3.49186	-1.36853	-3.44287	-2.84662	-2.94633	-9.57619	-2.44955	-3.04413	-5.71136	-4.83693	-3.51803	-4.89801	-4.04938
2010.77	-1.58377	-2.43159	-7.07821	-2.59053	-3.47255	-2.73596	-2.96169	-3.86354	-2.05158	-1.9146	-3.38539	-1.29332	-3.39361	-2.78319	-2.84777	-9.47547	-2.40191	-2.95101	-5.6405	-4.76037	-3.46027	-4.83179	-4.01798
2010.77	-1.55019	-2.39285	-7.04131	-2.55429	-3.42262	-2.68711	-2.87607	-3.79546	-1.97879	-1.87282	-3.287	-1.23217	-3.34509	-2.72369	-2.75995	-9.37659	-2.35571	-2.86056	-5.57006	-4.68586	-3.40396	-4.76696	-3.98682
2010.77	-1.51788	-2.35344	-7.00511	-2.51786	-3.37292	-2.6383	-2.79332	-3.7285	-1.91677	-1.83161	-3.18731	-1.15965	-3.29704	-2.66031	-2.66197	-9.27765	-2.31022	-2.77222	-5.50097	-4.61174	-3.34811	-4.70226	-3.95591
2010.77	-1.48539	-2.31468	-6.96829	-2.48195	-3.32443	-2.59121	-2.71051	-3.65991	-1.83566	-1.78781	-3.08585	-1.08557	-3.24932	-2.60029	-2.584	-9.18013	-2.26529	-2.68685	-5.43228	-4.53957	-3.29363	-4.63843	-3.92545
2010.78	-1.45393	-2.27705	-6.93198	-2.44682	-3.27617	-2.54468	-2.63122	-3.59245	-1.74558	-1.74526	-2.9908	-1.02516	-3.2029	-2.55977	-2.60131	-9.0919	-2.22253	-2.6053	-5.36549	-4.46825	-3.23988	-4.57604	-3.89561
2010.78	-1.42367	-2.24082	-6.89666	-2.41287	-3.22939	-2.50113	-2.55635	-3.52796	-1.66456	-1.70589	-2.90589	-0.985689	-3.15736	-2.53973	-2.69784	-9.01795	-2.1824	-2.53141	-5.3014	-4.40056	-3.1882	-4.51569	-3.86564
2010.78	-1.39319	-2.20391	-6.86121	-2.37914	-3.18328	-2.45654	-2.48196	-3.464	-1.58589	-1.66603	-2.81955	-0.944996	-3.1126	-2.49701	-2.6658	-8.92925	-2.14195	-2.46492	-5.23931	-4.33343	-3.13663	-4.45512	-3.83625
2010.79	-1.36337	-2.16812	-6.82546	-2.34548	-3.13756	-2.41147	-2.40812	-3.39959	-1.50687	-1.62557	-2.72926	-0.884351	-3.06736	-2.43789	-2.56319	-8.83469	-2.10063	-2.38906	-5.17391	-4.26569	-3.08564	-4.39465	-3.8065
2010.79	-1.33419	-2.13368	-6.79038	-2.3127	-3.09173	-2.36776	-2.33578	-3.33641	-1.43189	-1.58579	-2.64274	-0.825492	-3.02301	-2.37926	-2.46057	-8.7405	-2.05961	-2.31593	-5.10977	-4.19779	-3.03476	-4.335	-3.77698
2010.79	-1.30563	-2.09853	-6.75469	-2.27972	-3.04657	-2.32559	-2.26684	-3.27441	-1.36072	-1.54653	-2.55783	-0.771779	-2.97962	-2.32165	-2.36279	-8.64791	-2.0194	-2.24441	-5.04572	-4.13096	-2.98471	-4.27647	-3.7477
2010.79	-1.27768	-2.06397	-6.71919	-2.24721	-3.00206	-2.28291	-2.19997	-3.21357	-1.29316	-1.50903	-2.47571	-0.723141	-2.93631	-2.26492	-2.27019	-8.55527	-1.98018	-2.1751	-4.98246	-4.0652	-2.93549	-4.21913	-3.71864
2010.8	-1.2507	-2.02997	-6.68388	-2.21516	-2.95854	-2.24158	-2.13516	-3.15391	-1.22911	-1.4725	-2.39643	-0.675643	-2.89362	-2.21055	-2.18059	-8.46408	-1.942	-2.10793	-4.92	-4.00101	-2.88708	-4.16187	-3.6898
2010.8	-1.22476	-1.99653	-6.64909	-2.18357	-2.91607	-2.20171	-2.07175	-3.09537	-1.16831	-1.43686	-2.32029	-0.631452	-2.85181	-2.15749	-2.09424	-8.37445	-1.90409	-2.04312	-4.85863	-3.93851	-2.83947	-4.10538	-3.66145
2010.8	-1.19854	-1.96365	-6.61491	-2.15243	-2.87347	-2.16131	-2.00958	-3.03792	-1.11121	-1.40176	-2.24731	-0.591351	-2.8109	-2.10533	-2.01024	-8.28474	-1.86691	-1.98065	-4.79842	-3.87581	-2.79295	-4.04965	-3.63362
2010.8	-1.17288	-1.9313	-6.58014	-2.12173	-2.83149	-2.12165	-1.95054	-2.98159	-1.05791	-1.36711	-2.17566	-0.55553	-2.77004	-2.05395	-1.92921	-8.19646	-1.83046	-1.91948	-4.73826	-3.81411	-2.7476	-3.99469	-3.60544
2010.81	-1.14778	-1.89949	-6.54556	-2.09177	-2.79013	-2.08329	-1.89326	-2.92631	-1.00586	-1.33411	-2.10637	-0.519803	-2.73003	-2.00432	-1.85225	-8.10968	-1.79494	-1.86021	-4.67886	-3.75339	-2.70229	-3.94047	-3.57748
2010.81	-1.12321	-1.8682	-6.51116	-2.06259	-2.7497	-2.04631	-1.83716	-2.87206	-0.956455	-1.30191	-2.03935	-0.486548	-2.69088	-1.95542	-1.77839	-8.0228	-1.76036	-1.80276	-4.62021	-3.69364	-2.65773	-3.88698	-3.54974
2010.81	-1.09917	-1.838	-6.47729	-2.03317	-2.71028	-2.00876	-1.78212	-2.81886	-0.909625	-1.27055	-1.97521	-0.455723	-2.65177	-1.90866	-1.70718	-7.93686	-1.72599	-1.74738	-4.56261	-3.63539	-2.6139	-3.83422	-3.52222
2010.82	-1.07564	-1.80893	-6.444	-2.00418	-2.67069	-1.97249	-1.72994	-2.76666	-0.865166	-1.23959	-1.9138	-0.428136	-2.61348	-1.8626	-1.63843	-7.85232	-1.6923	-1.69403	-4.5061	-3.57868	-2.57079	-3.78218	-3.49491
2010.82	-1.05261	-1.77914	-6.41014	-1.97559	-2.63168	-1.93753	-1.67931	-2.71544	-0.822953	-1.20899	-1.85322	-0.403647	-2.57603	-1.81719	-1.57323	-7.76921	-1.65925	-1.64172	-4.44961	-3.52171	-2.5284	-3.73116	-3.46781
2010.82	-1.03008	-1.74983	-6.37645	-1.94742	-2.59359	-1.90197	-1.62969	-2.66521	-0.782951	-1.17995	-1.79475	-0.378664	-2.53858	-1.77339	-1.51032	-7.68599	-1.62708	-1.59102	-4.39382	-3.46565	-2.4867	-3.68122	-3.44092
2010.82	-1.00803	-1.72101	-6.34293	-1.91965	-2.55642	-1.86767	-1.58095	-2.61592	-0.744969	-1.15161	-1.73819	-0.355399	-2.50168	-1.7302	-1.44955	-7.60414	-1.59578	-1.54189	-4.33874	-3.41048	-2.44569	-3.63125	-3.41424
2010.83	-0.986838	-1.69266	-6.30995	-1.89227	-2.51908	-1.83462	-1.53483	-2.56755	-0.708904	-1.12397	-1.68404	-0.334828	-2.46557	-1.68895	-1.39273	-7.52369	-1.56462	-1.49456	-4.28467	-3.35619	-2.40536	-3.58196	-3.38802
2010.83	-0.966527	-1.66478	-6.27754	-1.8656	-2.48228	-1.80096	-1.49015	-2.52012	-0.674735	-1.09668	-1.6324	-0.317011	-2.43027	-1.64874	-1.33905	-7.44309	-1.53408	-1.44903	-4.23165	-3.30276	-2.36603	-3.53334	-3.36231
2010.83	-0.945837	-1.63736	-6.24455	-1.83962	-2.44602	-1.76791	-1.44622	-2.47358	-0.642287	-1.06967	-1.58127	-0.29809	-2.39494	-1.60906	-1.28559	-7.36386	-1.50436	-1.40428	-4.1786	-3.25019	-2.32769	-3.48538	-3.33624
2010.83	-0.925591	-1.61039	-6.21173	-1.81339	-2.41064	-1.73607	-1.40303	-2.4279	-0.611474	-1.04408	-1.53181	-0.280463	-2.36038	-1.56991	-1.23392	-7.28597	-1.47544	-1.36091	-4.12621	-3.19901	-2.2893	-3.43808	-3.31037
2010.84	-0.905778	-1.58387	-6.17908	-1.78752	-2.37615	-1.70544	-1.36234	-2.38312	-0.582287	-1.01916	-1.48409	-0.26416	-2.32661	-1.53263	-1.18512	-7.20791	-1.44663	-1.31889	-4.07448	-3.14923	-2.25155	-3.39141	-3.2847
2010.84	-0.886389	-1.55839	-6.14699	-1.76203	-2.34144	-1.67414	-1.32225	-2.33917	-0.554567	-0.994837	-1.43792	-0.25014	-2.29279	-1.4958	-1.13789	-7.13122	-1.41839	-1.27847	-4.0234	-3.0991	-2.21442	-3.34538	-3.25923
2010.84	-0.867415	-1.53389	-6.11541	-1.7369	-2.30724	-1.64403	-1.28283	-2.29603	-0.528241	-0.970735	-1.39326	-0.238128	-2.25972	-1.45944	-1.0922	-7.0558	-1.3907	-1.23958	-3.9733	-3.04976	-2.1779	-3.29997	-3.23395
2010.85	-0.848847	-1.50862	-6.08326	-1.71213	-2.27353	-1.61508	-1.24577	-2.25375	-0.503311	-0.946891	-1.35078	-0.224809	-2.2274	-1.42442	-1.04874	-6.98022	-1.36378	-1.2013	-3.92416	-3.00122	-2.14199	-3.25554	-3.20888
2010.85	-0.830677	-1.48377	-6.05129	-1.68771	-2.2407	-1.58544	-1.20921	-2.21225	-0.479629	-0.924377	-1.31018	-0.212385	-2.19503	-1.38984	-1.00669	-6.90544	-1.3376	-1.1642	-3.87497	-2.95344	-2.10666	-3.21201	-3.18399
2010.85	-0.812896	-1.45933	-6.01949	-1.66365	-2.20867	-1.55697	-1.17321	-2.17152	-0.457136	-0.902413	-1.26979	-0.200798	-2.16312	-1.35696	-0.967059	-6.83198	-1.31149	-1.12825	-3.82639	-2.90642	-2.07192	-3.16841	-3.15931
2010.85	-0.795495	-1.43529	-5.98825	-1.64026	-2.1764	-1.5296	-1.13947	-2.13117	-0.435842	-0.880622	-1.23083	-0.191329	-2.13196	-1.32445	-0.928658	-6.75978	-1.28588	-1.09373	-3.77842	-2.86015	-2.03775	-3.12541	-3.1351
2010.86	-0.778467	-1.41165	-5.95749	-1.61747	-2.14461	-1.50153	-1.10673	-2.09124	-0.41561	-0.859038	-1.19313	-0.183457	-2.10148	-1.29234	-0.891469	-6.68736	-1.26078	-1.06054	-3.73105	-2.81462	-2.00451	-3.08298	-3.11132
2010.86	-0.761803	-1.3884	-5.92618	-1.5944	-2.11328	-1.47398	-1.07436	-2.0528	-0.396392	-0.838705	-1.15665	-0.17391	-2.07093	-1.2614	-0.856109	-6.61625	-1.2364	-1.02779	-3.68428	-2.77042	-1.97211	-3.04114	-3.08719
2010.86	-0.745496	-1.36553	-5.89503	-1.57167	-2.0828	-1.44759	-1.04248	-2.01512	-0.378205	-0.818908	-1.12147	-0.165116	-2.04112	-1.23085	-0.821864	-6.54634	-1.21271	-0.99605	-3.63809	-2.72743	-1.93958	-2.99986	-3.06325
2010.86	-0.729538	-1.34304	-5.86405	-1.54925	-2.05306	-1.42219	-1.01268	-1.97814	-0.36092	-0.799177	-1.08743	-0.156897	-2.01195	-1.20189	-0.789733	-6.47621	-1.18903	-0.965291	-3.59248	-2.68401	-1.9076	-2.95914	-3.0395
2010.87	-0.714349	-1.32155	-5.83362	-1.52716	-2.02307	-1.39609	-0.983759	-1.94185	-0.345232	-0.779624	-1.0551	-0.15044	-1.9827	-1.17553	-0.768257	-6.40844	-1.16606	-0.936127	-3.5478	-2.64128	-1.87614	-2.91898	-3.01593
2010.87	-0.699829	-1.30093	-5.80368	-1.50538	-1.99352	-1.37115	-0.95511	-1.90627	-0.330984	-0.761302	-1.02507	-0.149298	-1.95418	-1.15138	-0.755204	-6.34323	-1.14374	-0.911744	-3.50436	-2.59924	-1.8452	-2.87974	-2.99254
2010.87	-0.684848	-1.2795	-5.77317	-1.48391	-1.96481	-1.34714	-0.926879	-1.87136	-0.316142	-0.743437	-0.995379	-0.148674	-1.92627	-1.1244	-0.725787	-6.27622	-1.12141	-0.889278	-3.46106	-2.55786	-1.81477	-2.84129	-2.96934
2010.88	-0.670188	-1.25842	-5.74283	-1.46311	-1.93677	-1.32241	-0.900572	-1.8371	-0.30203	-0.726002	-0.965546	-0.141611	-1.89827	-1.09806	-0.697544	-6.20898	-1.09951	-0.861816	-3.41767	-2.5178	-1.78524	-2.80272	-2.94631
2010.88	-0.655843	-1.2377	-5.71307	-1.44282	-1.90848	-1.29884	-0.874388	-1.80347	-0.288622	-0.708994	-0.936682	-0.136308	-1.87098	-1.07186	-0.670004	-6.14247	-1.07831	-0.835202	-3.37482	-2.47877	-1.75642	-2.76468	-2.92347
2010.88	-0.641804	-1.21731	-5.68373	-1.42225	-1.8806	-1.27614	-0.848612	-1.77052	-0.275947	-0.691991	-0.90954	-0.132285	-1.84427	-1.04653	-0.648265	-6.07726	-1.05768	-0.809411	-3.33252	-2.43931	-1.72745	-2.72715	-2.90112
2010.88	-0.628065	-1.19796	-5.65386	-1.40196	-1.85355	-1.25344	-0.825357	-1.73862	-0.265507	-0.676044	-0.88498	-0.130403	-1.81778	-1.02866	-0.67389	-6.02247	-1.03838	-0.792248	-3.29353	-2.4025	-1.70016	-2.69134	-2.87912
2010.89	-0.615083	-1.17931	-5.62457	-1.38233	-1.82755	-1.23155	-0.803163	-1.70803	-0.257254	-0.661652	-0.862233	-0.133441	-1.79214	-1.0166	-0.730075	-5.97822	-1.02179	-0.792427	-3.26006	-2.37067	-1.67671	-2.65823	-2.85711
2010.89	-0.602653	-1.15988	-5.59569	-1.36358	-1.80151	-1.20968	-0.780624	-1.67806	-0.248269	-0.646727	-0.840402	-0.134425	-1.76658	-0.999956	-0.731954	-5.92755	-1.00575	-0.803194	-3.22764	-2.34093	-1.65708	-2.62587	-2.83546
2010.89	-0.589753	-1.14078	-5.56672	-1.3447	-1.77563	-1.18857	-0.758741	-1.64816	-0.238859	-0.632383	-0.817818	-0.132456	-1.74122	-0.979866	-0.710992	-5.87092	-0.98818	-0.804086	-3.19224	-2.30846	-1.63563	-2.59246	-2.81348
2010.89	-0.577129	-1.12199	-5.53813	-1.32552	-1.75033	-1.16748	-0.737507	-1.61766	-0.228683	-0.617712	-0.793895	-0.126509	-1.71638	-0.956555	-0.68334	-5.80893	-0.968886	-0.783954	-3.15344	-2.27274	-1.60927	-2.55789	-2.79166
2010.9	-0.564775	-1.10423	-5.50903	-1.30662	-1.72477	-1.14716	-0.716955	-1.5875	-0.219073	-0.602974	-0.770849	-0.122446	-1.69143	-0.933562	-0.656367	-5.7467	-0.95025	-0.760294	-3.1139	-2.23656	-1.58273	-2.52317	-2.77035
2010.9	-0.552685	-1.08709	-5.48007	-1.28798	-1.69957	-1.12611	-0.696291	-1.55862	-0.209924	-0.588376	-0.748521	-0.11925	-1.66717	-0.911921	-0.630258	-5.68575	-0.932104	-0.738657	-3.07528	-2.20165	-1.55704	-2.48934	-2.74935
2010.9	-0.540855	-1.06919	-5.45171	-1.26961	-1.67517	-1.10618	-0.675916	-1.53027	-0.201228	-0.574805	-0.726917	-0.114234	-1.64341	-0.890272	-0.605875	-5.62573	-0.913906	-0.719616	-3.03733	-2.16762	-1.53197	-2.45615	-2.72803
2010.9	-0.529277	-1.05158	-5.42373	-1.25151	-1.65135	-1.08698	-0.657228	-1.50248	-0.193023	-0.561129	-0.70611	-0.109647	-1.61952	-0.868919	-0.58203	-5.56546	-0.896062	-0.699398	-2.99967	-2.13311	-1.5067	-2.42281	-2.70688
2010.91	-0.518443	-1.03426	-5.39522	-1.23366	-1.62723	-1.06703	-0.638359	-1.4752	-0.185205	-0.547585	-0.685947	-0.10533	-1.5963	-0.848318	-0.558939	-5.50646	-0.878852	-0.67833	-2.96266	-2.09916	-1.48185	-2.38993	-2.68589
2010.91	-0.508048	-1.01722	-5.36686	-1.21645	-1.60346	-1.04745	-0.619749	-1.44843	-0.177774	-0.535032	-0.666435	-0.101296	-1.57356	-0.827987	-0.536979	-5.44835	-0.862097	-0.657382	-2.92551	-2.06574	-1.45742	-2.35749	-2.66506
2010.91	-0.497173	-1.00046	-5.33866	-1.19966	-1.58003	-1.029	-0.602761	-1.4222	-0.170768	-0.522818	-0.647651	-0.0990585	-1.55069	-0.808964	-0.517164	-5.39061	-0.845265	-0.637082	-2.88884	-2.03286	-1.43338	-2.32549	-2.64439
2010.92	-0.48653	-0.983986	-5.31107	-1.18255	-1.5574	-1.01117	-0.585527	-1.39644	-0.164088	-0.510415	-0.629441	-0.0974608	-1.52815	-0.790387	-0.500308	-5.33373	-0.828762	-0.617789	-2.85262	-2.00121	-1.40975	-2.29392	-2.62389
2010.92	-0.476116	-0.967778	-5.28379	-1.16569	-1.53528	-0.992615	-0.568529	-1.37116	-0.157738	-0.498138	-0.61182	-0.0939819	-1.50626	-0.77226	-0.482509	-5.27659	-0.812581	-0.599235	-2.81686	-1.97035	-1.3865	-2.26279	-2.60354
2010.92	-0.465924	-0.951838	-5.25602	-1.14906	-1.51285	-0.975183	-0.55309	-1.34588	-0.151756	-0.486844	-0.595602	-0.0908215	-1.48483	-0.755177	-0.469516	-5.22071	-0.79701	-0.58073	-2.78155	-1.93898	-1.36407	-2.23208	-2.58336
2010.92	-0.455951	-0.93692	-5.2284	-1.13268	-1.49075	-0.958331	-0.538091	-1.3209	-0.146927	-0.475815	-0.580117	-0.0892888	-1.46325	-0.738681	-0.45931	-5.16564	-0.781843	-0.562796	-2.74711	-1.90812	-1.34215	-2.20178	-2.56367
2010.93	-0.446191	-0.922505	-5.20092	-1.11652	-1.46897	-0.940745	-0.522804	-1.29754	-0.150421	-0.465055	-0.564146	-0.08834	-1.44231	-0.721827	-0.442983	-5.11093	-0.766578	-0.545416	-2.71325	-1.87774	-1.32002	-2.17232	-2.54426
2010.93	-0.43664	-0.90731	-5.17407	-1.10101	-1.44799	-0.924277	-0.507741	-1.27433	-0.155522	-0.454095	-0.548782	-0.0855771	-1.42181	-0.705415	-0.426867	-5.05704	-0.751911	-0.528968	-2.67924	-1.84785	-1.29825	-2.14343	-2.52454
2010.93	-0.427293	-0.892365	-5.1475	-1.08584	-1.42744	-0.908347	-0.494114	-1.25071	-0.14962	-0.443247	-0.533876	-0.082954	-1.40114	-0.688809	-0.410229	-5.00287	-0.737618	-0.513143	-2.64565	-1.81843	-1.27684	-2.11433	-2.50496
2010.94	-0.418146	-0.877667	-5.12045	-1.07035	-1.40659	-0.891678	-0.480146	-1.22819	-0.144011	-0.4333	-0.519452	-0.0804992	-1.38111	-0.672431	-0.394109	-4.94928	-0.723217	-0.497297	-2.61248	-1.79022	-1.25578	-2.08563	-2.48554
2010.94	-0.409195	-0.86321	-5.09354	-1.05509	-1.38604	-0.875315	-0.466387	-1.20613	-0.138731	-0.423626	-0.505583	-0.0782889	-1.36149	-0.657234	-0.379312	-4.89692	-0.709097	-0.48194	-2.57973	-1.7627	-1.23507	-2.05733	-2.46626
2010.94	-0.400436	-0.848992	-5.06676	-1.04004	-1.3658	-0.860058	-0.45401	-1.18446	-0.133688	-0.413677	-0.492121	-0.0776844	-1.3417	-0.641804	-0.364591	-4.8453	-0.695252	-0.467057	-2.54739	-1.73464	-1.21471	-2.0294	-2.44714
2010.94	-0.391865	-0.835008	-5.04062	-1.02521	-1.34631	-0.845296	-0.441244	-1.1632	-0.128894	-0.403838	-0.479094	-0.0775084	-1.3222	-0.626591	-0.350327	-4.79339	-0.681977	-0.453028	-2.51545	-1.70702	-1.19468	-2.00185	-2.42816
2010.95	-0.383476	-0.821254	-5.01475	-1.01059	-1.32725	-0.829784	-0.428674	-1.14236	-0.124388	-0.394899	-0.466575	-0.0755088	-1.30333	-0.611925	-0.336788	-4.74204	-0.669051	-0.439549	-2.48437	-1.67985	-1.17543	-1.97468	-2.40933
2010.95	-0.375268	-0.807727	-4.98839	-0.996178	-1.30787	-0.815376	-0.417439	-1.1219	-0.120078	-0.385659	-0.454416	-0.0735935	-1.28483	-0.597465	-0.323664	-4.69191	-0.655988	-0.425975	-2.45378	-1.65311	-1.15661	-1.94788	-2.39065
2010.95	-0.367235	-0.795209	-4.96218	-0.981971	-1.28876	-0.80142	-0.406536	-1.10182	-0.11598	-0.376529	-0.442651	-0.0718001	-1.26615	-0.583498	-0.311695	-4.64248	-0.64318	-0.41282	-2.42302	-1.62679	-1.13753	-1.92144	-2.37248
2010.95	-0.359374	-0.783102	-4.9361	-0.967966	-1.26993	-0.786714	-0.395204	-1.08214	-0.112134	-0.368272	-0.43135	-0.0702028	-1.24811	-0.569749	-0.299713	-4.59274	-0.630623	-0.400072	-2.39265	-1.60089	-1.11877	-1.89583	-2.35454
2010.96	-0.351681	-0.770203	-4.91068	-0.954607	-1.25189	-0.773139	-0.384066	-1.06229	-0.108485	-0.359689	-0.420426	-0.0687181	-1.2304	-0.556453	-0.288117	-4.54354	-0.618635	-0.388144	-2.36265	-1.57541	-1.10032	-1.87065	-2.33628
2010.96	-0.344153	-0.757517	-4.88545	-0.941492	-1.23417	-0.759916	-0.374179	-1.04273	-0.104987	-0.351237	-0.409808	-0.0672787	-1.21251	-0.543385	-0.277055	-4.49557	-0.60692	-0.376636	-2.33303	-1.55033	-1.08218	-1.84526	-2.31816
2010.96	-0.336786	-0.745039	-4.85978	-0.928064	-1.21614	-0.745971	-0.363779	-1.02415	-0.101663	-0.343589	-0.399537	-0.065933	-1.19488	-0.530721	-0.266368	-4.44821	-0.59507	-0.365005	-2.30378	-1.52645	-1.06433	-1.82021	-2.30019
2010.97	-0.329577	-0.732767	-4.83423	-0.914829	-1.19838	-0.732282	-0.353604	-1.00594	-0.0985488	-0.336155	-0.389678	-0.0647491	-1.1779	-0.5183	-0.256742	-4.40056	-0.583452	-0.353733	-2.2749	-1.50306	-1.04678	-1.7955	-2.28235
2010.97	-0.322522	-0.720698	-4.80883	-0.901782	-1.18087	-0.719713	-0.34381	-0.988065	-0.0945797	-0.328349	-0.380087	-0.065213	-1.16119	-0.50624	-0.246943	-4.35342	-0.57206	-0.34281	-2.24638	-1.47914	-1.02952	-1.77113	-2.26465
2010.97	-0.315618	-0.708827	-4.78408	-0.888922	-1.16413	-0.707463	-0.334226	-0.970522	-0.0907114	-0.320682	-0.370811	-0.0658017	-1.14431	-0.49441	-0.237483	-4.30748	-0.561216	-0.33265	-2.21822	-1.45559	-1.01254	-1.74709	-2.24709
2010.97	-0.308862	-0.697151	-4.75952	-0.876244	-1.14769	-0.69448	-0.325877	-0.953333	-0.0881578	-0.313819	-0.361912	-0.0646271	-1.12767	-0.482948	-0.229582	-4.26213	-0.550622	-0.322856	-2.1909	-1.43242	-0.996334	-1.72338	-2.22967
2010.98	-0.302251	-0.685668	-4.7345	-0.863748	-1.13093	-0.682618	-0.31775	-0.93645	-0.085698	-0.306563	-0.353249	-0.0634743	-1.11166	-0.471708	-0.22587	-4.21647	-0.539872	-0.312886	-2.16396	-1.40962	-0.980425	-1.69999	-2.21238
2010.98	-0.295781	-0.675225	-4.70962	-0.85143	-1.11441	-0.671036	-0.309866	-0.919884	-0.0833614	-0.299448	-0.344871	-0.0623984	-1.09592	-0.461424	-0.221995	-4.17131	-0.529331	-0.303223	-2.13683	-1.38718	-0.964257	-1.67691	-2.19562
2010.98	-0.28945	-0.66503	-4.68487	-0.839753	-1.09813	-0.658722	-0.302255	-0.903077	-0.0811837	-0.293116	-0.336839	-0.0614636	-1.07999	-0.450764	-0.213603	-4.12736	-0.518996	-0.293859	-2.11004	-1.36509	-0.948355	-1.65465	-2.17902
2010.98	-0.283254	-0.654076	-4.66079	-0.828255	-1.08262	-0.647528	-0.29399	-0.886551	-0.07908	-0.286369	-0.329014	-0.0605329	-1.06429	-0.440324	-0.205514	-4.0839	-0.5092	-0.285228	-2.08359	-1.34336	-0.932716	-1.63271	-2.16212
2010.99	-0.27719	-0.643302	-4.63686	-0.816443	-1.06735	-0.636577	-0.285938	-0.870931	-0.0770824	-0.279766	-0.321447	-0.0596651	-1.04882	-0.430168	-0.19833	-4.04015	-0.499609	-0.276882	-2.05747	-1.32198	-0.917334	-1.61055	-2.14536
2010.99	-0.271257	-0.632706	-4.61249	-0.804799	-1.05176	-0.624896	-0.278181	-0.855628	-0.0752258	-0.273925	-0.314199	-0.058923	-1.03397	-0.420249	-0.190888	-3.99687	-0.489855	-0.268331	-2.03167	-1.30179	-0.902207	-1.58869	-2.12872
2010.99	-0.26545	-0.622285	-4.58825	-0.793322	-1.03639	-0.613429	-0.270626	-0.840594	-0.0734263	-0.26821	-0.306273	-0.0598649	-1.01934	-0.410573	-0.183726	-3.95406	-0.480291	-0.260045	-2.0062	-1.28192	-0.887328	-1.56713	-2.11221
2011	-0.259768	-0.612035	-4.56413	-0.782008	-1.02126	-0.603071	-0.26417	-0.825267	-0.0717184	-0.26208	-0.298599	-0.060763	-1.00452	-0.401126	-0.176863	-3.91243	-0.470913	-0.252014	-1.98105	-1.26151	-0.872695	-1.54585	-2.09584
2011	-0.254208	-0.601954	-4.54071	-0.770856	-1.00688	-0.592931	-0.257058	-0.810235	-0.0690933	-0.256109	-0.292115	-0.0599435	-0.989915	-0.39193	-0.170281	-3.87128	-0.462068	-0.244691	-1.95673	-1.24143	-0.858304	-1.52487	-2.07958
2011	-0.248766	-0.592039	-4.51726	-0.759862	-0.992695	-0.58205	-0.250129	-0.796339	-0.0661112	-0.250853	-0.285277	-0.058205	-0.975525	-0.382934	-0.164442	-3.82981	-0.453458	-0.237635	-1.93262	-1.22167	-0.844658	-1.50417	-2.06346
2011	-0.243441	-0.582287	-4.49352	-0.749025	-0.978194	-0.572295	-0.243398	-0.782707	-0.0638217	-0.245157	-0.278668	-0.0565896	-0.961796	-0.37415	-0.15831	-3.78878	-0.444604	-0.230297	-1.90839	-1.20222	-0.831231	-1.48376	-2.04746
2011.01	-0.23823	-0.574016	-4.4699	-0.738343	-0.963904	-0.562719	-0.2369	-0.769359	-0.0616694	-0.239623	-0.272334	-0.055134	-0.948267	-0.365606	-0.152445	-3.7482	-0.435924	-0.223185	-1.88447	-1.18308	-0.817523	-1.46362	-2.03205
2011.01	-0.23313	-0.565808	-4.44641	-0.728309	-0.949823	-0.552393	-0.231411	-0.756236	-0.0596064	-0.234779	-0.266157	-0.0537337	-0.934483	-0.357234	-0.146787	-3.70829	-0.427412	-0.216293	-1.86084	-1.16425	-0.804042	-1.44424	-2.01674
2011.01	-0.22814	-0.556488	-4.42347	-0.718398	-0.936483	-0.543195	-0.225235	-0.742628	-0.0576498	-0.230056	-0.260189	-0.0524341	-0.920899	-0.349096	-0.141381	-3.66881	-0.41949	-0.210129	-1.83751	-1.14572	-0.790782	-1.42511	-2.0011
2011.02	-0.223257	-0.547322	-4.40065	-0.708152	-0.923324	-0.53414	-0.219299	-0.729324	-0.0558132	-0.224875	-0.254473	-0.0512713	-0.907984	-0.34114	-0.136731	-3.62951	-0.411711	-0.204141	-1.81448	-1.12748	-0.777741	-1.40576	-1.98559
2011.02	-0.218478	-0.538307	-4.37752	-0.698053	-0.909836	-0.524339	-0.214343	-0.716959	-0.0540495	-0.219851	-0.248892	-0.0501426	-0.895217	-0.333411	-0.131702	-3.59063	-0.403673	-0.197837	-1.79173	-1.11055	-0.764916	-1.38668	-1.97019
2011.02	-0.213801	-0.52944	-4.35451	-0.688098	-0.896545	-0.514717	-0.209538	-0.70483	-0.0523773	-0.215502	-0.242746	-0.0503793	-0.882204	-0.325828	-0.126914	-3.55216	-0.395791	-0.191727	-1.76927	-1.09383	-0.752301	-1.36786	-1.95491
2011.02	-0.209827	-0.520719	-4.33162	-0.678285	-0.883448	-0.506251	-0.204909	-0.692957	-0.0508103	-0.210676	-0.236899	-0.0505743	-0.86938	-0.31849	-0.12229	-3.51437	-0.388064	-0.185807	-1.74708	-1.07642	-0.739895	-1.34929	-1.93975
2011.03	-0.205873	-0.512142	-4.30931	-0.668612	-0.871096	-0.497833	-0.199504	-0.68128	-0.0493022	-0.206015	-0.231905	-0.0494941	-0.857216	-0.31126	-0.117894	-3.47695	-0.380924	-0.180601	-1.72562	-1.05929	-0.727694	-1.33098	-1.92471
2011.03	-0.201466	-0.503707	-4.28707	-0.659076	-0.858873	-0.488698	-0.194346	-0.669827	-0.0473023	-0.202011	-0.227083	-0.0484945	-0.845185	-0.304271	-0.114176	-3.43971	-0.373883	-0.175508	-1.70439	-1.04242	-0.71622	-1.31292	-1.90979
2011.03	-0.197154	-0.49541	-4.26453	-0.649677	-0.846327	-0.480722	-0.189273	-0.657839	-0.0454701	-0.197514	-0.222474	-0.0476094	-0.832899	-0.2974	-0.110061	-3.40286	-0.366584	-0.170088	-1.68303	-1.02583	-0.704893	-1.2951	-1.89498
2011.03	-0.192933	-0.488612	-4.24212	-0.640412	-0.833963	-0.47276	-0.184441	-0.646154	-0.0442348	-0.193189	-0.217962	-0.0467375	-0.820792	-0.290764	-0.106167	-3.3664	-0.359426	-0.164836	-1.66193	-1.0095	-0.693269	-1.27752	-1.88077
2011.04	-0.188804	-0.481768	-4.21982	-0.631791	-0.821781	-0.464085	-0.180542	-0.635366	-0.0430652	-0.189506	-0.213607	-0.0459328	-0.80886	-0.284213	-0.102365	-3.3306	-0.352409	-0.159745	-1.64109	-0.993428	-0.681836	-1.26068	-1.86662
2011.04	-0.184762	-0.473833	-4.19811	-0.623239	-0.810349	-0.456574	-0.175875	-0.624808	-0.0419744	-0.185934	-0.209449	-0.0452282	-0.797593	-0.277917	-0.0987955	-3.29515	-0.345981	-0.155364	-1.62052	-0.977614	-0.670592	-1.24402	-1.85214
2011.04	-0.180807	-0.466028	-4.17644	-0.614351	-0.798994	-0.449042	-0.171493	-0.61445	-0.0409394	-0.181814	-0.20543	-0.0445732	-0.786412	-0.271667	-0.0958699	-3.25985	-0.339607	-0.151031	-1.6002	-0.962051	-0.659533	-1.22714	-1.83778
2011.05	-0.176937	-0.458352	-4.15449	-0.60559	-0.787323	-0.440802	-0.16705	-0.603458	-0.039935	-0.177905	-0.201486	-0.0452905	-0.774981	-0.265691	-0.0930411	-3.2252	-0.332977	-0.146367	-1.58014	-0.947831	-0.648657	-1.21048	-1.82353
2011.05	-0.173149	-0.450802	-4.13265	-0.596953	-0.775821	-0.432713	-0.162923	-0.59283	-0.0389861	-0.174604	-0.197684	-0.0457081	-0.763715	-0.260436	-0.0897486	-3.19087	-0.326475	-0.141847	-1.56033	-0.933632	-0.63796	-1.19405	-1.80939
2011.05	-0.169443	-0.443377	-4.11093	-0.58844	-0.764488	-0.425818	-0.159704	-0.583077	-0.038104	-0.170759	-0.194058	-0.0450193	-0.752613	-0.254606	-0.0867128	-3.15669	-0.320101	-0.137466	-1.54077	-0.91877	-0.627439	-1.17784	-1.79536
2011.05	-0.165816	-0.436074	-4.0898	-0.580048	-0.75332	-0.418811	-0.155606	-0.573479	-0.0372443	-0.167134	-0.189672	-0.0443274	-0.742178	-0.249059	-0.083663	-3.12288	-0.314317	-0.133789	-1.52193	-0.904144	-0.617092	-1.16186	-1.78144
2011.06	-0.162266	-0.428891	-4.06869	-0.571776	-0.742904	-0.411125	-0.151837	-0.564069	-0.0364333	-0.164102	-0.185617	-0.0436951	-0.731788	-0.243499	-0.0808656	-3.08942	-0.308548	-0.130106	-1.50322	-0.889751	-0.607479	-1.14609	-1.76763
2011.06	-0.158793	-0.421827	-4.0473	-0.563621	-0.732519	-0.403581	-0.14799	-0.554032	-0.0356817	-0.160511	-0.182395	-0.0431482	-0.721151	-0.238242	-0.0786658	-3.05661	-0.302524	-0.126088	-1.48438	-0.875587	-0.597909	-1.13053	-1.75392
2011.06	-0.155394	-0.41633	-4.02603	-0.555583	-0.721819	-0.397222	-0.144466	-0.544362	-0.0349456	-0.15715	-0.179219	-0.0425875	-0.710668	-0.23293	-0.0759343	-3.02407	-0.296618	-0.122194	-1.46577	-0.861648	-0.588049	-1.11519	-1.74084
2011.06	-0.152067	-0.410588	-4.00487	-0.548208	-0.711274	-0.390738	-0.141779	-0.535504	-0.0342525	-0.154367	-0.176163	-0.0420785	-0.700337	-0.227924	-0.0734573	-2.99168	-0.290826	-0.118421	-1.44739	-0.847931	-0.578351	-1.10059	-1.72774
2011.07	-0.148812	-0.403825	-3.98432	-0.540813	-0.700884	-0.383568	-0.138224	-0.526837	-0.0336124	-0.151011	-0.173257	-0.0416454	-0.69068	-0.222876	-0.0709446	-2.95963	-0.285631	-0.115352	-1.42925	-0.834433	-0.568814	-1.08607	-1.71434
2011.07	-0.145627	-0.397173	-3.96373	-0.5331	-0.69125	-0.376529	-0.135007	-0.518303	-0.0329819	-0.147895	-0.170386	-0.04119	-0.681021	-0.218127	-0.0686783	-2.92792	-0.280405	-0.112218	-1.41133	-0.82115	-0.559433	-1.07133	-1.70105
2011.07	-0.14251	-0.390631	-3.9429	-0.525497	-0.681603	-0.369619	-0.131642	-0.509938	-0.0323894	-0.145344	-0.167627	-0.0407801	-0.671121	-0.213309	-0.0669553	-2.89684	-0.274931	-0.108753	-1.39363	-0.809212	-0.550208	-1.05679	-1.68786
2011.08	-0.139459	-0.384197	-3.92218	-0.518003	-0.671646	-0.363922	-0.128647	-0.500905	-0.0318447	-0.142205	-0.164144	-0.0404386	-0.661365	-0.208814	-0.0646984	-2.86602	-0.269563	-0.105394	-1.37616	-0.797181	-0.541134	-1.04244	-1.67477
2011.08	-0.136474	-0.377869	-3.90157	-0.510615	-0.661835	-0.35801	-0.12643	-0.492261	-0.0313042	-0.139317	-0.160968	-0.0400676	-0.651751	-0.204208	-0.0626922	-2.83531	-0.2643	-0.10214	-1.35891	-0.78449	-0.53221	-1.02829	-1.66178
2011.08	-0.133552	-0.371645	-3.88155	-0.503333	-0.652167	-0.351441	-0.123314	-0.48439	-0.0307979	-0.136319	-0.158525	-0.0397374	-0.6428	-0.199926	-0.0605995	-2.80494	-0.259622	-0.0989855	-1.34236	-0.772002	-0.523434	-1.01434	-1.6489
2011.08	-0.130694	-0.365523	-3.86151	-0.496155	-0.643266	-0.344992	-0.120583	-0.476691	-0.0303345	-0.133593	-0.156209	-0.0394693	-0.633837	-0.195549	-0.0587739	-2.77489	-0.254904	-0.0959287	-1.32589	-0.759712	-0.515401	-1.00057	-1.63611
2011.09	-0.127896	-0.359502	-3.84122	-0.489079	-0.634299	-0.339746	-0.117621	-0.469106	-0.0292289	-0.131393	-0.153906	-0.039166	-0.624623	-0.19149	-0.0574456	-2.74545	-0.249927	-0.0935621	-1.30927	-0.747618	-0.507313	-0.986987	-1.62342
2011.09	-0.125158	-0.355084	-3.82103	-0.482104	-0.625033	-0.334278	-0.115049	-0.460824	-0.0283755	-0.128585	-0.151699	-0.0389	-0.615544	-0.18731	-0.055558	-2.71625	-0.245048	-0.0910934	-1.29285	-0.735717	-0.498947	-0.97359	-1.61137
2011.09	-0.122479	-0.350299	-3.80095	-0.475812	-0.615902	-0.328144	-0.113279	-0.45297	-0.028036	-0.126061	-0.149611	-0.038691	-0.607138	-0.183472	-0.0539441	-2.68715	-0.240263	-0.0882804	-1.27665	-0.724005	-0.490719	-0.960951	-1.59926
2011.1	-0.119857	-0.344529	-3.78148	-0.469414	-0.606905	-0.322122	-0.110526	-0.445833	-0.0276898	-0.124048	-0.146656	-0.0384419	-0.598674	-0.179472	-0.0528111	-2.65836	-0.236067	-0.0855542	-1.26064	-0.71248	-0.482627	-0.948291	-1.58686
2011.1	-0.117292	-0.338854	-3.76195	-0.46272	-0.598039	-0.316211	-0.108181	-0.438842	-0.0273689	-0.121416	-0.144094	-0.0382275	-0.589972	-0.175817	-0.0511039	-2.63017	-0.231797	-0.0829122	-1.24484	-0.701137	-0.474668	-0.935419	-1.57455
2011.1	-0.114781	-0.333273	-3.74218	-0.456121	-0.589944	-0.311533	-0.105595	-0.432005	-0.0270809	-0.119079	-0.142261	-0.0380659	-0.581395	-0.172014	-0.0496778	-2.6022	-0.227271	-0.0803517	-1.22923	-0.691182	-0.46684	-0.922723	-1.56235
2011.1	-0.112324	-0.327783	-3.72251	-0.449616	-0.581741	-0.306544	-0.103411	-0.424395	-0.0261261	-0.116555	-0.140423	-0.0378602	-0.572944	-0.168552	-0.0480823	-2.57432	-0.222834	-0.0778704	-1.21382	-0.680958	-0.459141	-0.910198	-1.55023
2011.11	-0.10992	-0.322384	-3.70295	-0.443204	-0.573243	-0.300918	-0.101969	-0.41723	-0.025447	-0.11433	-0.138668	-0.0376874	-0.565158	-0.164919	-0.0467705	-2.54675	-0.218483	-0.0754656	-1.1986	-0.670118	-0.45157	-0.897844	-1.53821
2011.11	-0.107567	-0.317074	-3.68401	-0.436883	-0.564869	-0.295397	-0.0995583	-0.410802	-0.0252572	-0.112635	-0.136113	-0.0375639	-0.557304	-0.161651	-0.0459511	-2.51977	-0.21473	-0.0737597	-1.1841	-0.65945	-0.444123	-0.885657	-1.52628
2011.11	-0.105264	-0.311851	-3.66498	-0.430652	-0.556617	-0.291099	-0.097569	-0.404464	-0.0250526	-0.110264	-0.133913	-0.0373929	-0.549203	-0.158168	-0.044499	-2.49296	-0.210859	-0.0718738	-1.16958	-0.648952	-0.437412	-0.873636	-1.51445
2011.11	-0.103011	-0.306715	-3.64572	-0.424511	-0.548486	-0.286486	-0.0952801	-0.398257	-0.0248671	-0.108204	-0.132377	-0.0372538	-0.541219	-0.155056	-0.0433398	-2.46625	-0.206742	-0.0696543	-1.15491	-0.638621	-0.430596	-0.861778	-1.5027
2011.12	-0.100806	-0.303258	-3.62655	-0.418457	-0.54113	-0.281229	-0.0934453	-0.391286	-0.0240261	-0.105952	-0.130935	-0.0371607	-0.533352	-0.151746	-0.0420014	-2.43983	-0.202706	-0.0675033	-1.14044	-0.628455	-0.423495	-0.850081	-1.49162
2011.12	-0.0986481	-0.299234	-3.60749	-0.413085	-0.533625	-0.276068	-0.092291	-0.384768	-0.0234695	-0.104008	-0.129474	-0.0370176	-0.526154	-0.1488	-0.0409504	-2.414	-0.198748	-0.0654187	-1.12614	-0.618451	-0.416511	-0.839131	-1.4804
2011.12	-0.0965364	-0.294305	-3.58906	-0.407569	-0.52583	-0.271002	-0.0901503	-0.378934	-0.0233652	-0.102555	-0.127185	-0.0369055	-0.518854	-0.145636	-0.0403515	-2.38833	-0.195379	-0.0633985	-1.11202	-0.608606	-0.409643	-0.828111	-1.46892
2011.12	-0.09447	-0.289458	-3.57052	-0.401756	-0.518148	-0.267193	-0.0884827	-0.373231	-0.0232819	-0.100435	-0.125349	-0.036837	-0.511312	-0.142859	-0.0391266	-2.36274	-0.191887	-0.0614407	-1.09808	-0.598917	-0.402887	-0.816871	-1.45753
2011.13	-0.0924477	-0.28469	-3.55176	-0.396027	-0.510579	-0.262978	-0.0864317	-0.367637	-0.0232029	-0.0986633	-0.124142	-0.0367734	-0.50388	-0.139821	-0.0382236	-2.33743	-0.18814	-0.0595433	-1.08431	-0.59066	-0.396243	-0.805784	-1.44623
2011.13	-0.0904688	-0.280001	-3.53309	-0.390379	-0.50312	-0.258152	-0.0848866	-0.361193	-0.0224071	-0.0966075	-0.122906	-0.0366556	-0.496555	-0.137196	-0.0370536	-2.31239	-0.184467	-0.0577045	-1.07072	-0.581965	-0.389709	-0.794847	-1.43502
2011.13	-0.0885323	-0.275389	-3.51452	-0.384811	-0.496442	-0.253415	-0.0840068	-0.355277	-0.0219576	-0.0949221	-0.121741	-0.0365709	-0.489911	-0.13429	-0.0362265	-2.28793	-0.180865	-0.0565687	-1.0573	-0.572701	-0.383282	-0.784058	-1.42389
2011.14	-0.0866372	-0.270853	-3.49661	-0.379324	-0.489575	-0.248764	-0.0820793	-0.350022	-0.0219463	-0.0937122	-0.119698	-0.036526	-0.483119	-0.131821	-0.035834	-2.2636	-0.177876	-0.0551921	-1.04459	-0.563584	-0.376962	-0.773416	-1.41285
2011.14	-0.0847826	-0.266391	-3.47853	-0.373914	-0.482423	-0.245387	-0.0806775	-0.344832	-0.0219096	-0.0917719	-0.118097	-0.036425	-0.476096	-0.129026	-0.0347533	-2.23935	-0.174695	-0.0534877	-1.03179	-0.554612	-0.371394	-0.762918	-1.40189
2011.14	-0.0829678	-0.262004	-3.46025	-0.368581	-0.475376	-0.241548	-0.0799255	-0.339756	-0.0218862	-0.0902154	-0.117093	-0.0363573	-0.469176	-0.126677	-0.0340268	-2.21536	-0.171284	-0.0518359	-1.01886	-0.545783	-0.365631	-0.752563	-1.39102
2011.14	-0.0811918	-0.259376	-3.44206	-0.363325	-0.468431	-0.237116	-0.0792186	-0.333842	-0.0218786	-0.089123	-0.116162	-0.0363274	-0.46295	-0.124019	-0.0330273	-2.19163	-0.16794	-0.0502352	-1.00608	-0.537095	-0.359602	-0.742348	-1.38084
2011.15	-0.0794538	-0.255982	-3.42397	-0.358773	-0.461588	-0.232765	-0.0784926	-0.328461	-0.0211349	-0.0872892	-0.115192	-0.0362398	-0.45653	-0.1218	-0.0323764	-2.16847	-0.164661	-0.0486838	-0.993471	-0.528545	-0.353672	-0.732893	-1.37045
2011.15	-0.077753	-0.251766	-3.40653	-0.353998	-0.454846	-0.228493	-0.0767108	-0.323695	-0.020766	-0.0858528	-0.113331	-0.0361857	-0.449894	-0.119255	-0.0321261	-2.14541	-0.161988	-0.0471804	-0.981016	-0.520131	-0.347839	-0.723283	-1.35982
2011.15	-0.0760887	-0.247619	-3.38892	-0.348949	-0.448903	-0.225531	-0.0755107	-0.319039	-0.0208157	-0.0841093	-0.112011	-0.036168	-0.443354	-0.117174	-0.031196	-2.12243	-0.159117	-0.046399	-0.968717	-0.51317	-0.342103	-0.713465	-1.34928
2011.15	-0.0744599	-0.24354	-3.37111	-0.343973	-0.442699	-0.222014	-0.0737915	-0.314435	-0.0208362	-0.0827582	-0.111179	-0.0360909	-0.436909	-0.114722	-0.0306265	-2.0997	-0.15601	-0.045307	-0.956573	-0.505666	-0.336462	-0.703781	-1.33881
2011.16	-0.072866	-0.239529	-3.35339	-0.339067	-0.436232	-0.21794	-0.0726669	-0.308982	-0.0208683	-0.0818374	-0.110408	-0.036048	-0.431152	-0.112743	-0.0297517	-2.0772	-0.152965	-0.0439079	-0.944581	-0.497617	-0.330913	-0.694229	-1.32843
2011.16	-0.0713063	-0.235584	-3.33577	-0.334232	-0.42986	-0.21394	-0.0721796	-0.304106	-0.0201768	-0.0801861	-0.108713	-0.0360399	-0.425194	-0.110409	-0.0292583	-2.05528	-0.149978	-0.0425519	-0.932739	-0.489695	-0.325456	-0.684806	-1.31813
2011.16	-0.0697799	-0.231703	-3.3188	-0.329465	-0.42358	-0.210014	-0.0705492	-0.299785	-0.0198701	-0.0789407	-0.107508	-0.0359713	-0.419013	-0.108543	-0.029122	-2.03342	-0.147602	-0.0412379	-0.921605	-0.481899	-0.320758	-0.675511	-1.30791
2011.17	-0.0682862	-0.227887	-3.30165	-0.324767	-0.417393	-0.207391	-0.0695347	-0.295563	-0.0199519	-0.0773561	-0.10686	-0.0359374	-0.412923	-0.106306	-0.0283009	-2.01164	-0.145002	-0.0399644	-0.910336	-0.474228	-0.31581	-0.666342	-1.29777
2011.17	-0.0668245	-0.224133	-3.2843	-0.320135	-0.411295	-0.204207	-0.0679971	-0.290454	-0.0200432	-0.0762008	-0.105274	-0.0359371	-0.40692	-0.104563	-0.0278737	-1.99009	-0.142171	-0.0387303	-0.898924	-0.466679	-0.310602	-0.657297	-1.2877
2011.17	-0.065394	-0.222158	-3.26704	-0.315569	-0.405287	-0.20046	-0.0670677	-0.285925	-0.0201027	-0.07543	-0.104193	-0.0358751	-0.40161	-0.102402	-0.0270852	-1.96877	-0.139395	-0.0375342	-0.887654	-0.45925	-0.30548	-0.648376	-1.27833
2011.17	-0.0639942	-0.219349	-3.24987	-0.311721	-0.399367	-0.196781	-0.0655969	-0.281965	-0.0194375	-0.0739252	-0.103657	-0.0358486	-0.396071	-0.100745	-0.0266993	-1.94801	-0.136673	-0.0363751	-0.876526	-0.451939	-0.300442	-0.640219	-1.26872
2011.18	-0.0626244	-0.215736	-3.23337	-0.307594	-0.394257	-0.19317	-0.0647691	-0.278099	-0.0191949	-0.0728637	-0.102167	-0.0358546	-0.390313	-0.098688	-0.0266925	-1.9273	-0.134577	-0.0352518	-0.865538	-0.444744	-0.295488	-0.631844	-1.25889
2011.18	-0.0612839	-0.212182	-3.21665	-0.303208	-0.388829	-0.190876	-0.0633389	-0.274269	-0.0192975	-0.0714034	-0.1012	-0.0357978	-0.38464	-0.0971274	-0.0259443	-1.90666	-0.132211	-0.0348499	-0.854687	-0.439006	-0.290615	-0.623268	-1.24913
2011.18	-0.059972	-0.208687	-3.19974	-0.298883	-0.383149	-0.187974	-0.0625666	-0.269547	-0.0194091	-0.0703961	-0.100765	-0.0357774	-0.379048	-0.0951542	-0.0256121	-1.88623	-0.12963	-0.0341034	-0.843972	-0.432661	-0.285822	-0.614808	-1.23944
2011.18	-0.0586883	-0.20525	-3.18292	-0.294621	-0.377552	-0.184525	-0.0612159	-0.265448	-0.0195282	-0.0690061	-0.10038	-0.0357884	-0.374165	-0.0937028	-0.0249157	-1.86603	-0.127099	-0.0330503	-0.833391	-0.425773	-0.281109	-0.606463	-1.22983
2011.19	-0.057432	-0.201869	-3.1662	-0.290419	-0.372037	-0.181139	-0.0605148	-0.261858	-0.0188658	-0.0680634	-0.0989305	-0.0357356	-0.369003	-0.0917915	-0.0246295	-1.84637	-0.124617	-0.0320296	-0.822944	-0.418995	-0.276473	-0.598231	-1.22029
2011.19	-0.0562026	-0.198544	-3.15014	-0.286278	-0.366602	-0.179084	-0.0592192	-0.257361	-0.0186519	-0.0675107	-0.0981055	-0.0357202	-0.363639	-0.0904131	-0.0246941	-1.82675	-0.122756	-0.0310405	-0.813205	-0.412325	-0.272607	-0.590111	-1.21083
2011.19	-0.0549996	-0.195274	-3.13385	-0.282195	-0.361247	-0.17638	-0.0586083	-0.253504	-0.0188097	-0.0661847	-0.0978096	-0.0357353	-0.358353	-0.0885925	-0.0240273	-1.80718	-0.120621	-0.030082	-0.803276	-0.405761	-0.268429	-0.582102	-1.20144
2011.2	-0.0538223	-0.192057	-3.11738	-0.27817	-0.355969	-0.173144	-0.0573406	-0.250139	-0.0189314	-0.0653202	-0.0964347	-0.0356856	-0.353144	-0.0872978	-0.0237843	-1.78782	-0.118266	-0.029153	-0.793206	-0.399302	-0.264003	-0.574201	-1.19212
2011.2	-0.0526701	-0.190671	-3.101	-0.274203	-0.350769	-0.169967	-0.0567737	-0.245854	-0.0190623	-0.0640444	-0.095704	-0.0356743	-0.348637	-0.0855489	-0.0231503	-1.76867	-0.115957	-0.0282527	-0.783262	-0.392946	-0.259649	-0.566407	-1.18352
2011.2	-0.0515427	-0.18832	-3.0847	-0.270979	-0.345645	-0.166848	-0.0567674	-0.242225	-0.0184242	-0.063254	-0.0954885	-0.0356926	-0.343847	-0.0843521	-0.0229617	-1.75007	-0.113693	-0.0273802	-0.773442	-0.38669	-0.255367	-0.559397	-1.17462
2011.2	-0.0504394	-0.185218	-3.06908	-0.267399	-0.341331	-0.165075	-0.0555435	-0.239073	-0.0182447	-0.0628053	-0.0952043	-0.0356453	-0.338848	-0.0826526	-0.022342	-1.73146	-0.112054	-0.0265347	-0.763746	-0.380534	-0.251156	-0.552084	-1.16551
2011.21	-0.0493597	-0.182167	-3.05321	-0.263586	-0.336666	-0.162609	-0.0550429	-0.236003	-0.0191775	-0.0623845	-0.0960012	-0.0373836	-0.333923	-0.0815173	-0.0229188	-1.71291	-0.110119	-0.0264264	-0.754171	-0.375865	-0.247014	-0.544591	-1.15647
2011.21	-0.0483031	-0.179167	-3.03716	-0.259827	-0.331748	-0.160948	-0.055089	-0.233006	-0.0196375	-0.061987	-0.097268	-0.0398137	-0.329715	-0.0808144	-0.0233831	-1.69491	-0.107969	-0.0259156	-0.744717	-0.370478	-0.242941	-0.537199	-1.14751
2011.21	-0.0472691	-0.176216	-3.02183	-0.256829	-0.326902	-0.158523	-0.0551337	-0.230067	-0.0197449	-0.0607658	-0.0974203	-0.0420726	-0.32518	-0.0801288	-0.0235107	-1.6769	-0.106469	-0.0251153	-0.735996	-0.36458	-0.239671	-0.529907	-1.13861
2011.21	-0.0462573	-0.173313	-3.00617	-0.253429	-0.322883	-0.156942	-0.0551322	-0.227144	-0.0198177	-0.0600686	-0.0970692	-0.0422499	-0.320453	-0.0794259	-0.0243642	-1.65893	-0.104616	-0.0243397	-0.726998	-0.358777	-0.235993	-0.522715	-1.12978
2011.22	-0.0452671	-0.170458	-2.99037	-0.249815	-0.318465	-0.154586	-0.0551579	-0.225348	-0.0199044	-0.059717	-0.0978382	-0.0435791	-0.316447	-0.0778348	-0.0247403	-1.64152	-0.102574	-0.0243214	-0.717884	-0.353065	-0.232101	-0.51562	-1.12102
2011.22	-0.0442981	-0.167651	-2.97466	-0.246252	-0.313813	-0.151749	-0.0552006	-0.221889	-0.0199981	-0.0593862	-0.0979609	-0.0437355	-0.312099	-0.076865	-0.0240336	-1.62407	-0.100571	-0.0238534	-0.708884	-0.348906	-0.228273	-0.508621	-1.11233
2011.22	-0.0433499	-0.166748	-2.95964	-0.24274	-0.309229	-0.150306	-0.0539752	-0.218738	-0.0200577	-0.058205	-0.0965261	-0.0431187	-0.307562	-0.0753125	-0.0238271	-1.60667	-0.0992111	-0.0231168	-0.699997	-0.343875	-0.224509	-0.501718	-1.1037
2011.23	-0.0424219	-0.164709	-2.94433	-0.239279	-0.304712	-0.148059	-0.0535709	-0.216054	-0.0201324	-0.0575847	-0.0958472	-0.0425869	-0.303091	-0.0743949	-0.0239258	-1.58946	-0.0975042	-0.022403	-0.691222	-0.338401	-0.220807	-0.494908	-1.09581
2011.23	-0.0415139	-0.161996	-2.92885	-0.235866	-0.30026	-0.145342	-0.0524078	-0.212357	-0.0194001	-0.0573071	-0.0956268	-0.0421181	-0.299357	-0.0729131	-0.0232445	-1.57243	-0.0956005	-0.0217111	-0.682556	-0.333014	-0.217165	-0.488903	-1.08756
2011.23	-0.0406252	-0.159328	-2.91346	-0.233212	-0.295874	-0.142674	-0.0520548	-0.209397	-0.0192087	-0.0561697	-0.0942593	-0.0416147	-0.295238	-0.0720575	-0.0230772	-1.55594	-0.0937339	-0.0210407	-0.674616	-0.327713	-0.213584	-0.482513	-1.07913
2011.23	-0.0397556	-0.156704	-2.89814	-0.230148	-0.292329	-0.140056	-0.0509336	-0.20689	-0.0193271	-0.0556083	-0.093667	-0.0411895	-0.290946	-0.0706302	-0.0224278	-1.53941	-0.0919039	-0.0203909	-0.666386	-0.322496	-0.210806	-0.475963	-1.07076
2011.24	-0.0389046	-0.154122	-2.88355	-0.226865	-0.288337	-0.138876	-0.0506581	-0.204445	-0.0194504	-0.054522	-0.0935196	-0.0408191	-0.286717	-0.0698558	-0.0223142	-1.52292	-0.0907351	-0.0197612	-0.658032	-0.317362	-0.207596	-0.469503	-1.06246
2011.24	-0.0380718	-0.151584	-2.86861	-0.22363	-0.284125	-0.13679	-0.0495463	-0.200936	-0.0195374	-0.0540042	-0.0932967	-0.0404067	-0.282549	-0.0684576	-0.021675	-1.5066	-0.0891717	-0.019151	-0.649783	-0.31231	-0.204173	-0.46313	-1.05422
2011.24	-0.0372569	-0.149087	-2.85353	-0.220441	-0.279975	-0.134279	-0.0493	-0.198209	-0.0188255	-0.0538049	-0.0920407	-0.0382136	-0.279113	-0.0677269	-0.0215838	-1.49046	-0.0874307	-0.0185596	-0.641637	-0.307338	-0.200806	-0.456844	-1.04605
2011.24	-0.0373231	-0.146631	-2.83854	-0.217297	-0.275885	-0.131815	-0.0482421	-0.195929	-0.0186926	-0.0527555	-0.0915693	-0.037411	-0.275288	-0.0663908	-0.0209823	-1.47487	-0.0857237	-0.0187563	-0.633593	-0.302446	-0.197494	-0.450643	-1.03794
2011.25	-0.0368007	-0.144216	-2.82362	-0.214198	-0.271855	-0.129396	-0.0480383	-0.193651	-0.0204497	-0.0522897	-0.0914109	-0.037238	-0.271286	-0.0657133	-0.0209211	-1.45919	-0.08405	-0.0184236	-0.625649	-0.299109	-0.194238	-0.444527	-1.02989
2011.25	-0.036013	-0.143765	-2.80942	-0.211143	-0.267883	-0.128411	-0.0482804	-0.190355	-0.0202432	-0.0521335	-0.0902082	-0.0371225	-0.267343	-0.0644244	-0.0203444	-1.44356	-0.0830342	-0.0178547	-0.617806	-0.294854	-0.191034	-0.438493	-1.0219
2011.25	-0.0352421	-0.14204	-2.79487	-0.208132	-0.26397	-0.126518	-0.0472414	-0.18786	-0.0200456	-0.0511177	-0.0898086	-0.0370388	-0.264148	-0.063821	-0.0203302	-1.42809	-0.0816215	-0.0173033	-0.610061	-0.290161	-0.187884	-0.432541	-1.01468
2011.26	-0.0344877	-0.1397	-2.78018	-0.205164	-0.260114	-0.124196	-0.0470795	-0.185735	-0.0201016	-0.0507006	-0.0897083	-0.0368914	-0.260521	-0.062553	-0.0197563	-1.41279	-0.0800279	-0.016769	-0.602413	-0.285542	-0.184786	-0.427391	-1.00703
2011.26	-0.0337494	-0.137399	-2.76557	-0.202973	-0.257113	-0.121917	-0.0460741	-0.183677	-0.0201752	-0.0497188	-0.0885529	-0.036801	-0.256734	-0.0619858	-0.0197578	-1.39803	-0.0784654	-0.0162511	-0.5955	-0.280996	-0.181738	-0.421828	-0.999218
2011.26	-0.033027	-0.135136	-2.75103	-0.200314	-0.253614	-0.11968	-0.0459816	-0.180552	-0.0202551	-0.0493597	-0.088219	-0.0367399	-0.253002	-0.0607727	-0.0192152	-1.38317	-0.0769334	-0.0157493	-0.58824	-0.276523	-0.179522	-0.416102	-0.99147
2011.26	-0.03232	-0.13291	-2.73722	-0.197457	-0.249909	-0.118888	-0.0449754	-0.178234	-0.0203001	-0.0492554	-0.0881711	-0.036613	-0.249324	-0.0602511	-0.01924	-1.36835	-0.0760636	-0.0152629	-0.580865	-0.272121	-0.176792	-0.410454	-0.983782
2011.27	-0.0316282	-0.130721	-2.72304	-0.194641	-0.246259	-0.117154	-0.0449033	-0.176318	-0.0195267	-0.0483018	-0.0881811	-0.0365428	-0.246391	-0.059079	-0.0187169	-1.3537	-0.07478	-0.0147916	-0.573583	-0.267789	-0.173876	-0.404883	-0.976154
2011.27	-0.0309512	-0.128567	-2.70873	-0.191865	-0.242661	-0.115004	-0.0439425	-0.173322	-0.0193812	-0.0479862	-0.0870718	-0.0364999	-0.243022	-0.0586252	-0.0187836	-1.3392	-0.07332	-0.0151264	-0.566392	-0.263526	-0.171009	-0.399387	-0.968584
2011.27	-0.0302886	-0.12645	-2.69449	-0.189129	-0.239116	-0.112893	-0.0439035	-0.171151	-0.0194707	-0.0470409	-0.0867362	-0.0344797	-0.23949	-0.0574669	-0.0182573	-1.32522	-0.0718885	-0.0148841	-0.559292	-0.259331	-0.168189	-0.393966	-0.961074
2011.28	-0.0296403	-0.124367	-2.68033	-0.186432	-0.235623	-0.110822	-0.0429711	-0.16937	-0.0195771	-0.0467482	-0.0867949	-0.0339745	-0.236008	-0.057043	-0.0183346	-1.31114	-0.0704849	-0.0144245	-0.55228	-0.256733	-0.165415	-0.388619	-0.953621
2011.28	-0.0290058	-0.124336	-2.66624	-0.183773	-0.232181	-0.110244	-0.0429965	-0.167635	-0.0196876	-0.0467411	-0.0857215	-0.0341125	-0.232577	-0.0559334	-0.0178345	-1.2971	-0.069764	-0.013979	-0.545356	-0.2531	-0.162688	-0.383344	-0.946227
2011.28	-0.0283849	-0.122837	-2.65223	-0.181152	-0.22879	-0.108617	-0.0420566	-0.164772	-0.0189153	-0.0458188	-0.0854407	-0.0341695	-0.229895	-0.0555483	-0.0179298	-1.2832	-0.0685804	-0.0135473	-0.538519	-0.249071	-0.160005	-0.378141	-0.939598
2011.28	-0.0277773	-0.120814	-2.63829	-0.178569	-0.225447	-0.106624	-0.0420969	-0.162781	-0.0188005	-0.0455647	-0.0843989	-0.0342728	-0.226759	-0.0544744	-0.0174452	-1.26946	-0.0672414	-0.013129	-0.531768	-0.245106	-0.157366	-0.373754	-0.932522
2011.29	-0.0271827	-0.118824	-2.6251	-0.176792	-0.222991	-0.104667	-0.041197	-0.161171	-0.0189507	-0.0455872	-0.0842353	-0.0343898	-0.223463	-0.0541522	-0.0175784	-1.25625	-0.0659286	-0.0127235	-0.525771	-0.241204	-0.154771	-0.368894	-0.925291
2011.29	-0.0266008	-0.116867	-2.61148	-0.174472	-0.219952	-0.102747	-0.0413129	-0.159592	-0.0190932	-0.0446856	-0.0844032	-0.0344987	-0.220214	-0.0530856	-0.0170859	-1.24289	-0.0646413	-0.0123306	-0.519355	-0.237365	-0.153035	-0.363887	-0.918116
2011.29	-0.0260314	-0.114942	-2.59776	-0.171984	-0.216739	-0.10233	-0.0403871	-0.156849	-0.0191963	-0.0444766	-0.0833128	-0.0345265	-0.217013	-0.0527976	-0.0172337	-1.22958	-0.0640405	-0.0119498	-0.512844	-0.233586	-0.150706	-0.358947	-0.910996
2011.3	-0.0254742	-0.113048	-2.58411	-0.169531	-0.213573	-0.100835	-0.0405147	-0.15504	-0.0184413	-0.0436027	-0.0831847	-0.0346066	-0.214582	-0.0517643	-0.0167551	-1.2164	-0.0629626	-0.0115808	-0.506414	-0.229868	-0.148221	-0.354075	-0.903932
2011.3	-0.0249289	-0.113278	-2.57122	-0.167113	-0.210453	-0.100494	-0.0410004	-0.153577	-0.0192835	-0.0434456	-0.0833878	-0.0347001	-0.211643	-0.0515368	-0.0169393	-1.20377	-0.0617333	-0.0120514	-0.500066	-0.226208	-0.145776	-0.34927	-0.896923
2011.3	-0.0243953	-0.111887	-2.55855	-0.165507	-0.208223	-0.100474	-0.0427708	-0.153259	-0.0204558	-0.0444019	-0.0846733	-0.0367094	-0.20929	-0.0515335	-0.0172964	-1.19097	-0.0611949	-0.0118674	-0.493797	-0.224195	-0.143372	-0.344529	-0.889968
2011.3	-0.0238731	-0.110044	-2.54527	-0.16334	-0.205393	-0.100496	-0.0435133	-0.152109	-0.0207324	-0.0437508	-0.085099	-0.0371356	-0.207158	-0.0505225	-0.0185171	-1.17821	-0.060167	-0.011501	-0.488288	-0.221023	-0.141008	-0.339852	-0.883067
2011.31	-0.0233621	-0.108232	-2.5326	-0.161809	-0.20326	-0.0990088	-0.0452947	-0.150702	-0.0216843	-0.044538	-0.0864468	-0.0391021	-0.204321	-0.0503346	-0.0190457	-1.16599	-0.0589923	-0.0119812	-0.482329	-0.217505	-0.139514	-0.336027	-0.87622
2011.31	-0.022862	-0.106449	-2.51944	-0.159674	-0.200479	-0.098686	-0.0445249	-0.149277	-0.0218494	-0.0447556	-0.0879013	-0.0392487	-0.20208	-0.0503605	-0.0201713	-1.15359	-0.0578405	-0.0117922	-0.476282	-0.214042	-0.137393	-0.331637	-0.870166
2011.31	-0.0223726	-0.106786	-2.5069	-0.157397	-0.19841	-0.100249	-0.0459248	-0.149094	-0.0227279	-0.0447902	-0.0906049	-0.0430616	-0.199318	-0.0514604	-0.021488	-1.14163	-0.0573901	-0.0122558	-0.470999	-0.210635	-0.135127	-0.327136	-0.863596
2011.31	-0.0218937	-0.105504	-2.49388	-0.155957	-0.195708	-0.100633	-0.0479585	-0.148013	-0.023789	-0.04578	-0.0947637	-0.045555	-0.19717	-0.0517353	-0.0236441	-1.12949	-0.0571156	-0.012066	-0.465251	-0.208927	-0.132899	-0.322695	-0.856899
2011.32	-0.0223528	-0.103766	-2.48147	-0.153899	-0.193708	-0.100609	-0.049829	-0.14782	-0.0256211	-0.0468885	-0.0988349	-0.0513198	-0.194458	-0.0527709	-0.0249525	-1.11779	-0.056143	-0.0125204	-0.459419	-0.205941	-0.13153	-0.318315	-0.850255
2011.32	-0.0220868	-0.102056	-2.46929	-0.152502	-0.191075	-0.100629	-0.0503357	-0.147946	-0.0267232	-0.0470833	-0.101733	-0.0557136	-0.192374	-0.0530057	-0.0260761	-1.10631	-0.0557317	-0.0123232	-0.454353	-0.202662	-0.129549	-0.313995	-0.843661
2011.32	-0.021614	-0.100376	-2.45718	-0.150501	-0.189166	-0.100662	-0.0547555	-0.149302	-0.0284959	-0.048024	-0.10553	-0.0593844	-0.191251	-0.0530042	-0.0280541	-1.09454	-0.0547925	-0.0127925	-0.448807	-0.201096	-0.127413	-0.310534	-0.83712
2011.33	-0.0211514	-0.100828	-2.44511	-0.149151	-0.187442	-0.102157	-0.0583564	-0.15076	-0.0302738	-0.050014	-0.109239	-0.0625689	-0.189509	-0.0540171	-0.0283073	-1.08322	-0.0544067	-0.012564	-0.443874	-0.19822	-0.126141	-0.306476	-0.831381
2011.33	-0.0206986	-0.0996282	-2.43312	-0.148003	-0.186643	-0.104016	-0.0616919	-0.151091	-0.0320388	-0.0512759	-0.111781	-0.0657068	-0.187666	-0.0542127	-0.0291055	-1.07211	-0.0541849	-0.0130182	-0.438461	-0.196709	-0.124243	-0.302316	-0.8251
2011.33	-0.0212171	-0.100152	-2.42697	-0.146877	-0.186949	-0.105866	-0.0649602	-0.152399	-0.0337353	-0.0523161	-0.114012	-0.0686733	-0.18738	-0.0541816	-0.0300756	-1.06071	-0.05327	-0.0136475	-0.433676	-0.193918	-0.122194	-0.299021	-0.818702
2011.33	-0.0209417	-0.0989043	-2.42533	-0.145738	-0.187335	-0.106036	-0.0679745	-0.152597	-0.034338	-0.0523143	-0.114772	-0.0712013	-0.186577	-0.0551739	-0.0309416	-1.04975	-0.0529197	-0.0133854	-0.428371	-0.192473	-0.121015	-0.295113	-0.812353
2011.34	-0.0204934	-0.09942	-2.4218	-0.146261	-0.187792	-0.107505	-0.0696107	-0.153846	-0.0347913	-0.0531165	-0.116612	-0.0716473	-0.184932	-0.0553326	-0.0318238	-1.039	-0.0527271	-0.0138214	-0.423707	-0.189751	-0.119194	-0.291107	-0.806054
2011.34	-0.0200547	-0.0982043	-2.42503	-0.147131	-0.18916	-0.107716	-0.0723621	-0.154116	-0.0361669	-0.0541107	-0.117431	-0.073785	-0.184699	-0.0552739	-0.0326838	-1.02795	-0.0518347	-0.0135617	-0.418534	-0.186731	-0.118088	-0.287156	-0.800584
2011.34	-0.0205766	-0.0987278	-2.43412	-0.147898	-0.191432	-0.109106	-0.073744	-0.154053	-0.036637	-0.0540557	-0.119072	-0.0738692	-0.183928	-0.0562479	-0.0325606	-1.01734	-0.0515181	-0.0139907	-0.413991	-0.185414	-0.116292	-0.284057	-0.794514
2011.34	-0.0203252	-0.0996904	-2.45833	-0.152	-0.193959	-0.11084	-0.0763367	-0.155286	-0.0443593	-0.0557864	-0.122263	-0.0779037	-0.18384	-0.0563717	-0.03231	-1.00653	-0.0506506	-0.0137272	-0.408941	-0.182791	-0.115226	-0.280361	-0.788353
2011.35	-0.0198902	-0.100653	-2.48094	-0.156728	-0.197387	-0.112564	-0.0791619	-0.155519	-0.0475713	-0.0568938	-0.124375	-0.0804031	-0.183145	-0.0562874	-0.0329839	-0.996165	-0.0503765	-0.0141748	-0.404538	-0.181584	-0.113485	-0.276555	-0.783027
2011.35	-0.0204234	-0.0993609	-2.50444	-0.161178	-0.198958	-0.112584	-0.0831625	-0.156649	-0.0494487	-0.0577225	-0.127239	-0.0821008	-0.182261	-0.0572449	-0.0328407	-0.985975	-0.050213	-0.0147368	-0.399587	-0.178976	-0.112464	-0.273608	-0.777086
2011.35	-0.0201675	-0.0999056	-2.53144	-0.165736	-0.200312	-0.11396	-0.0860195	-0.158074	-0.0522718	-0.0595601	-0.129153	-0.0838678	-0.182204	-0.0573357	-0.0334788	-0.975907	-0.0493652	-0.0144434	-0.395295	-0.177814	-0.11077	-0.270046	-0.77106
2011.36	-0.0197358	-0.100864	-2.55673	-0.171108	-0.205322	-0.115627	-0.0885516	-0.159498	-0.0532626	-0.0605651	-0.130803	-0.083397	-0.182308	-0.0572277	-0.0342718	-0.965526	-0.0491221	-0.0148761	-0.390466	-0.175281	-0.109818	-0.267209	-0.765081
2011.36	-0.0202801	-0.0995508	-2.54911	-0.170543	-0.203466	-0.115578	-0.089418	-0.159528	-0.0537705	-0.0613016	-0.130967	-0.0824277	-0.180791	-0.0570821	-0.0349662	-0.955598	-0.0489829	-0.0154161	-0.386287	-0.174174	-0.109001	-0.263712	-0.759149
2011.36	-0.0200195	-0.0979111	-2.53658	-0.169091	-0.202303	-0.116913	-0.0901166	-0.16068	-0.0533983	-0.0620786	-0.1323	-0.083794	-0.17985	-0.0569731	-0.0356871	-0.945435	-0.0481534	-0.0150947	-0.381573	-0.171703	-0.107357	-0.260133	-0.754049
2011.36	-0.019591	-0.0985357	-2.52412	-0.167665	-0.19965	-0.116911	-0.0908131	-0.159525	-0.0538457	-0.0618524	-0.133845	-0.0833106	-0.179071	-0.0568741	-0.035468	-0.935734	-0.0479399	-0.0155146	-0.377526	-0.1707	-0.105587	-0.256602	-0.748333
2011.37	-0.0191716	-0.0972421	-2.52193	-0.167058	-0.198539	-0.118169	-0.0942652	-0.160411	-0.054323	-0.0624093	-0.13641	-0.0866122	-0.178245	-0.0567368	-0.0359776	-0.925773	-0.0471109	-0.0151659	-0.372901	-0.168237	-0.10471	-0.253938	-0.74253
2011.37	-0.0197464	-0.0956404	-2.53937	-0.167474	-0.196857	-0.118139	-0.0938506	-0.15926	-0.0539155	-0.0621712	-0.13927	-0.0862715	-0.176698	-0.0566367	-0.0357433	-0.916279	-0.0469115	-0.0155758	-0.368226	-0.165559	-0.10313	-0.250631	-0.737565
2011.37	-0.0194788	-0.0963206	-2.55312	-0.168042	-0.195053	-0.119478	-0.0956871	-0.158992	-0.0543443	-0.0627839	-0.140783	-0.0874494	-0.176636	-0.057674	-0.0353704	-0.90696	-0.046109	-0.015233	-0.364352	-0.164667	-0.102318	-0.247229	-0.731971
2011.37	-0.0190618	-0.0973386	-2.5818	-0.171203	-0.195161	-0.121044	-0.0979266	-0.160223	-0.0539212	-0.0635368	-0.142044	-0.0888837	-0.17682	-0.0577133	-0.0359585	-0.897741	-0.0459536	-0.0156707	-0.360641	-0.162287	-0.100753	-0.244729	-0.731216
2011.38	-0.0196524	-0.0960087	-2.61184	-0.175334	-0.19727	-0.122461	-0.0999343	-0.160194	-0.0542753	-0.0641967	-0.143073	-0.089974	-0.176914	-0.0586787	-0.0365825	-0.888605	-0.0458754	-0.0161852	-0.35621	-0.161441	-0.0999768	-0.24151	-0.726132
2011.38	-0.0193734	-0.0967011	-2.64079	-0.178839	-0.201591	-0.123955	-0.100528	-0.162663	-0.05579	-0.0659167	-0.146837	-0.0934066	-0.177082	-0.0598285	-0.0381779	-0.87958	-0.0458218	-0.0167121	-0.352492	-0.160876	-0.0984537	-0.239081	-0.721315
2011.38	-0.0189587	-0.0977128	-2.67099	-0.183074	-0.207095	-0.127107	-0.103947	-0.165473	-0.0573835	-0.0687814	-0.148231	-0.0969534	-0.178074	-0.0609618	-0.0379482	-0.870213	-0.0457732	-0.0172274	-0.34893	-0.158542	-0.0977406	-0.235945	-0.715827
2011.38	-0.0195593	-0.098624	-2.70282	-0.187138	-0.212364	-0.13023	-0.105939	-0.16932	-0.0606862	-0.0715555	-0.151648	-0.0999239	-0.179037	-0.0619833	-0.0393201	-0.861323	-0.0456983	-0.0176935	-0.344639	-0.15777	-0.0971217	-0.233588	-0.711086
2011.39	-0.0192745	-0.0973008	-2.73387	-0.192203	-0.217795	-0.1318	-0.107847	-0.173444	-0.0632459	-0.07439	-0.158119	-0.102968	-0.180088	-0.0630525	-0.0409371	-0.852591	-0.0456484	-0.0181741	-0.341073	-0.155491	-0.0956388	-0.23053	-0.70568
2011.39	-0.0198969	-0.0980279	-2.77087	-0.199106	-0.224142	-0.134821	-0.109718	-0.176205	-0.0655698	-0.0761358	-0.163435	-0.105841	-0.18196	-0.0652718	-0.0425024	-0.843955	-0.0456032	-0.0186443	-0.337654	-0.154818	-0.0949793	-0.228271	-0.700208
2011.39	-0.0195763	-0.0989332	-2.80062	-0.203208	-0.230196	-0.137801	-0.112867	-0.179857	-0.0695433	-0.0796366	-0.166769	-0.108183	-0.183753	-0.0663051	-0.0448413	-0.835394	-0.0462729	-0.0181624	-0.33425	-0.154302	-0.0944057	-0.225261	-0.695595
2011.4	-0.0201835	-0.0998977	-2.83857	-0.210674	-0.237386	-0.140888	-0.114752	-0.18509	-0.0727511	-0.0823969	-0.171434	-0.110647	-0.185651	-0.0684241	-0.0473055	-0.827381	-0.0470546	-0.0185163	-0.330913	-0.152065	-0.0938707	-0.223066	-0.690302
2011.4	-0.0198654	-0.103205	-2.87121	-0.214955	-0.243665	-0.14394	-0.117958	-0.189092	-0.077705	-0.0849807	-0.176148	-0.112979	-0.187539	-0.0706486	-0.051624	-0.819959	-0.0485905	-0.0199057	-0.327621	-0.15146	-0.0933486	-0.220134	-0.685789
2011.4	-0.0204622	-0.104243	-2.89534	-0.21856	-0.25227	-0.146752	-0.121012	-0.192633	-0.102954	-0.087348	-0.180362	-0.117052	-0.19006	-0.0738411	-0.0595639	-0.813055	-0.0508441	-0.0203753	-0.324343	-0.150997	-0.0918954	-0.218005	-0.68055
2011.4	-0.0201425	-0.105121	-2.91603	-0.220552	-0.258518	-0.149675	-0.125701	-0.198952	-0.121855	-0.0918651	-0.19541	-0.125944	-0.19196	-0.0795444	-0.0784181	-0.807213	-0.0547352	-0.0263058	-0.322662	-0.156001	-0.0977176	-0.216884	-0.676105
2011.41	-0.0207625	-0.105994	-2.94892	-0.224123	-0.268275	-0.154273	-0.130456	-0.205492	-0.135939	-0.0975871	-0.203126	-0.134795	-0.19459	-0.090137	-0.109513	-0.804254	-0.0595111	-0.0308391	-0.321188	-0.159745	-0.100585	-0.215002	-0.671794
2011.41	-0.021437	-0.109085	-2.98514	-0.230226	-0.275917	-0.157039	-0.136308	-0.210257	-0.149327	-0.101972	-0.215963	-0.1492	-0.198717	-0.102835	-0.154659	-0.801403	-0.0700997	-0.0468073	-0.322697	-0.164837	-0.104722	-0.214755	-0.667485
2011.41	-0.0231736	-0.112478	-3.03013	-0.240311	-0.287489	-0.164854	-0.145502	-0.221712	-0.171753	-0.109499	-0.232249	-0.173045	-0.209754	-0.118229	-0.196009	-0.807261	-0.100432	-0.0935979	-0.334664	-0.181129	-0.111902	-0.215623	-0.664916
2011.41	-0.0260509	-0.118219	-3.07823	-0.253383	-0.305242	-0.174825	-0.159493	-0.236406	-0.193078	-0.121456	-0.255191	-0.205576	-0.224743	-0.143098	-0.250091	-0.824017	-0.155547	-0.178157	-0.367215	-0.214981	-0.124926	-0.221928	-0.66426
2011.42	-0.0298868	-0.128497	-3.10548	-0.27303	-0.324454	-0.184334	-0.17287	-0.250435	-0.212223	-0.133006	-0.279632	-0.244241	-0.239214	-0.168452	-0.303168	-0.841088	-0.209762	-0.274277	-0.401425	-0.253974	-0.139584	-0.234422	-0.675305
2011.42	-0.0359612	-0.144091	-3.13637	-0.297264	-0.34719	-0.195769	-0.186406	-0.264771	-0.232296	-0.143666	-0.299071	-0.27106	-0.254024	-0.190621	-0.352305	-0.84844	-0.249329	-0.341722	-0.427972	-0.290437	-0.155598	-0.260079	-0.701237
2011.42	-0.0442686	-0.157546	-3.16844	-0.323414	-0.370959	-0.205477	-0.199594	-0.280257	-0.249492	-0.154002	-0.320178	-0.299679	-0.269526	-0.213186	-0.403236	-0.857041	-0.289102	-0.394883	-0.449501	-0.318663	-0.170553	-0.277724	-0.720665
2011.43	-0.0543585	-0.177115	-3.21369	-0.351882	-0.397367	-0.221212	-0.221032	-0.306847	-0.279736	-0.170953	-0.354593	-0.341081	-0.289201	-0.237912	-0.452188	-0.868286	-0.335203	-0.462135	-0.478828	-0.355655	-0.192941	-0.302479	-0.746057
2011.43	-0.0700239	-0.197568	-3.25536	-0.376734	-0.425651	-0.244639	-0.249619	-0.345576	-0.332232	-0.200341	-0.419019	-0.426709	-0.310531	-0.276338	-0.516095	-0.897096	-0.428309	-0.637792	-0.554244	-0.449455	-0.247332	-0.364909	-0.78385
2011.43	-0.0783524	-0.215333	-3.29562	-0.401834	-0.454708	-0.266591	-0.278011	-0.384676	-0.393466	-0.230147	-0.477164	-0.501178	-0.330851	-0.313922	-0.581986	-0.921223	-0.515355	-0.822978	-0.63457	-0.550775	-0.316183	-0.411894	-0.806029
2011.43	-0.0845663	-0.229549	-3.33446	-0.429202	-0.4832	-0.287121	-0.301216	-0.413456	-0.433421	-0.251698	-0.52499	-0.556963	-0.349141	-0.350181	-0.651304	-0.942609	-0.583758	-0.935803	-0.690785	-0.610433	-0.35433	-0.431265	-0.844531
2011.44	-0.100434	-0.251153	-3.37494	-0.462918	-0.510487	-0.309821	-0.329267	-0.443691	-0.480428	-0.276392	-0.579793	-0.618152	-0.37208	-0.390634	-0.721347	-0.972495	-0.674347	-1.06287	-0.755752	-0.674574	-0.382943	-0.449655	-0.90596
2011.44	-0.11463	-0.273062	-3.42513	-0.501324	-0.548346	-0.337603	-0.366579	-0.485982	-0.534223	-0.307338	-0.637721	-0.680626	-0.401983	-0.431744	-0.798883	-1.00002	-0.761277	-1.19751	-0.82403	-0.747786	-0.430662	-0.479702	-0.975766
2011.44	-0.123581	-0.298501	-3.471	-0.533437	-0.589746	-0.365808	-0.408064	-0.529263	-0.58621	-0.338781	-0.705046	-0.744695	-0.433226	-0.477367	-0.885091	-1.03261	-0.858367	-1.34374	-0.903165	-0.843457	-0.503424	-0.526724	-1.05057
2011.44	-0.143226	-0.341697	-3.52664	-0.569782	-0.636402	-0.396456	-0.453532	-0.574949	-0.646548	-0.370829	-0.777917	-0.810759	-0.467918	-0.525303	-0.976473	-1.06756	-0.956488	-1.48011	-0.981019	-0.944403	-0.579991	-0.576737	-1.13481
2011.45	-0.189501	-0.417501	-3.58687	-0.604132	-0.688874	-0.432084	-0.506081	-0.62557	-0.717228	-0.405463	-0.855945	-0.884589	-0.504129	-0.578445	-1.09923	-1.10607	-1.04728	-1.62348	-1.05783	-1.04797	-0.663326	-0.630871	-1.22794
2011.45	-0.238889	-0.507959	-3.6347	-0.645533	-0.744755	-0.467634	-0.56947	-0.681609	-0.791741	-0.444353	-0.939239	-0.965801	-0.540985	-0.640409	-1.21346	-1.15185	-1.1549	-1.77758	-1.1425	-1.16652	-0.763406	-0.696789	-1.33027
2011.45	-0.303266	-0.610688	-3.71084	-0.7124	-0.818322	-0.509327	-0.643824	-0.741972	-0.866602	-0.484193	-1.02816	-1.05155	-0.584896	-0.701495	-1.35345	-1.19901	-1.26096	-1.94722	-1.23632	-1.29804	-0.868406	-0.781333	-1.39252
2011.46	-0.399248	-0.7151	-3.78611	-0.792246	-0.89105	-0.557864	-0.737924	-0.811338	-0.946351	-0.527567	-1.11891	-1.13913	-0.638277	-0.763568	-1.48987	-1.24625	-1.36815	-2.11982	-1.33127	-1.42843	-0.975972	-0.859557	-1.46309
2011.46	-0.52945	-0.838027	-3.86336	-0.883948	-0.975067	-0.607696	-0.825322	-0.882742	-1.03212	-0.574566	-1.21117	-1.22093	-0.694921	-0.835557	-1.65601	-1.29397	-1.46443	-2.27352	-1.41684	-1.55674	-1.08593	-0.942952	-1.54269
2011.46	-0.66743	-0.984441	-3.93853	-0.983268	-1.05793	-0.658126	-0.907681	-0.949859	-1.10599	-0.616252	-1.29173	-1.29128	-0.752893	-0.88577	-1.75496	-1.31701	-1.55022	-2.48251	-1.52094	-1.69866	-1.19852	-1.03865	-1.6408
2011.46	-0.82014	-1.16958	-4.01915	-1.06268	-1.14815	-0.715243	-1.00442	-1.02425	-1.18999	-0.663234	-1.38513	-1.36696	-0.820385	-0.940557	-1.86062	-1.35249	-1.65199	-2.7002	-1.63095	-1.85999	-1.31987	-1.15767	-1.76387
2011.47	-1.03446	-1.40157	-4.11142	-1.16791	-1.2416	-0.778955	-1.10397	-1.10907	-1.28761	-0.718352	-1.50076	-1.46483	-0.892705	-1.012	-2.00222	-1.40507	-1.77065	-2.94387	-1.75404	-2.03928	-1.45863	-1.30546	-1.91336
2011.47	-1.25982	-1.63213	-4.19376	-1.24286	-1.33908	-0.842569	-1.20909	-1.19732	-1.3857	-0.77644	-1.6217	-1.59308	-0.965517	-1.10734	-2.22351	-1.46512	-1.89746	-3.19195	-1.88397	-2.23572	-1.60657	-1.47404	-2.06642
2011.47	-1.51841	-1.92072	-4.2826	-1.34145	-1.45278	-0.918686	-1.32601	-1.29214	-1.489	-0.841448	-1.75635	-1.73574	-1.05097	-1.21128	-2.42505	-1.52635	-2.02526	-3.42872	-2.01202	-2.43166	-1.75243	-1.6323	-2.22075
2011.47	-1.8193	-2.24254	-4.39502	-1.47622	-1.58119	-1.00495	-1.44832	-1.39123	-1.60044	-0.906274	-1.87838	-1.85679	-1.14826	-1.29774	-2.58223	-1.5904	-2.14572	-3.64188	-2.13174	-2.61866	-1.89389	-1.79953	-2.37032
2011.48	-1.94104	-2.39753	-4.48675	-1.58831	-1.7048	-1.08079	-1.56953	-1.49123	-1.70939	-0.972017	-2.01117	-1.97497	-1.24304	-1.38263	-2.71398	-1.64622	-2.25562	-3.84866	-2.24797	-2.80226	-2.03184	-1.97011	-2.51542
2011.48	-2.11649	-2.58362	-4.55754	-1.69005	-1.80064	-1.14945	-1.69137	-1.60106	-1.81424	-1.0427	-2.15972	-2.11842	-1.32262	-1.47849	-2.9114	-1.70402	-2.36713	-4.04251	-2.3637	-2.99496	-2.18755	-2.16716	-2.69421
2011.48	-2.32524	-2.80363	-4.64876	-1.78815	-1.926	-1.22595	-1.82484	-1.70479	-1.9105	-1.11181	-2.30241	-2.26024	-1.40608	-1.57109	-3.08699	-1.76812	-2.48659	-4.26782	-2.48731	-3.18891	-2.33621	-2.34991	-2.87079
2011.49	-2.53208	-3.06637	-4.74656	-1.8966	-2.05075	-1.31037	-1.95943	-1.81165	-2.01862	-1.18362	-2.43552	-2.38666	-1.51568	-1.64297	-3.19819	-1.8263	-2.6118	-4.50002	-2.61559	-3.37897	-2.47576	-2.51681	-3.02186
2011.49	-2.73135	-3.33597	-4.84912	-2.00354	-2.18655	-1.40263	-2.11191	-1.94458	-2.15694	-1.27088	-2.61121	-2.56408	-1.63827	-1.76298	-3.37441	-1.91727	-2.74501	-4.74936	-2.75726	-3.60232	-2.63553	-2.70958	-3.18169
2011.49	-2.85062	-3.53807	-4.94069	-2.09027	-2.3162	-1.4969	-2.28036	-2.08851	-2.29761	-1.36079	-2.77879	-2.71993	-1.76646	-1.84877	-3.47584	-1.99357	-2.91067	-5.11749	-2.94554	-3.90034	-2.83977	-2.96675	-3.35899
2011.49	-2.8387	-3.57272	-5.0018	-2.16211	-2.41769	-1.55822	-2.40612	-2.1952	-2.40415	-1.42863	-2.89884	-2.82127	-1.86286	-1.9289	-3.59305	-2.05317	-3.01374	-5.33837	-3.07386	-4.11792	-3.00762	-3.18904	-3.53322
2011.5	-2.81627	-3.57939	-5.0418	-2.17838	-2.51735	-1.6161	-2.53519	-2.31102	-2.50794	-1.4962	-3.01971	-2.9137	-1.97226	-2.03346	-3.7922	-2.11018	-3.12813	-5.57542	-3.20744	-4.31445	-3.12695	-3.28661	-3.66661
2011.5	-2.80723	-3.62793	-5.0853	-2.212	-2.63094	-1.68446	-2.66432	-2.41773	-2.59779	-1.55878	-3.12478	-2.9944	-2.08968	-2.13213	-3.97083	-2.16434	-3.20638	-5.65298	-3.28377	-4.45231	-3.23705	-3.38092	-3.71659
2011.5	-2.82077	-3.72388	-5.16574	-2.28876	-2.76915	-1.77133	-2.81973	-2.54233	-2.69755	-1.63063	-3.23326	-3.06176	-2.2203	-2.24172	-4.15708	-2.23551	-3.32243	-5.87822	-3.41776	-4.66304	-3.3855	-3.53102	-3.77848
2011.51	-2.93206	-3.88628	-5.26439	-2.38995	-2.90547	-1.86843	-2.99109	-2.67091	-2.77554	-1.70939	-3.44652	-3.26239	-2.35403	-2.35961	-4.30356	-2.32161	-3.4779	-6.19071	-3.59122	-4.92659	-3.56526	-3.71908	-3.89793
2011.51	-3.04288	-4.08344	-5.36953	-2.49512	-3.04181	-1.96758	-3.16932	-2.80909	-2.87217	-1.79202	-3.63122	-3.39322	-2.48577	-2.45781	-4.41581	-2.39099	-3.60747	-6.44602	-3.74021	-5.16359	-3.72461	-3.9028	-4.04049
2011.51	-3.20535	-4.31002	-5.47275	-2.61439	-3.17092	-2.06557	-3.34246	-2.95751	-2.99435	-1.87259	-3.74148	-3.45201	-2.61152	-2.55059	-4.55712	-2.45351	-3.71243	-6.6418	-3.86517	-5.36106	-3.86402	-4.07675	-4.20406
2011.51	-3.40162	-4.55652	-5.57846	-2.7267	-3.30019	-2.16855	-3.5269	-3.11183	-3.12336	-1.96254	-3.90994	-3.58787	-2.74312	-2.65664	-4.67449	-2.51661	-3.82168	-6.84172	-3.99099	-5.56333	-3.99524	-4.22248	-4.32659
2011.52	-3.58847	-4.77996	-5.6765	-2.82544	-3.42083	-2.26554	-3.68697	-3.24714	-3.22967	-2.03627	-4.04568	-3.66601	-2.86169	-2.72304	-4.71303	-2.54175	-3.85839	-6.941	-4.07806	-5.73243	-4.12242	-4.41386	-4.48245
2011.52	-3.74831	-4.96504	-5.76468	-2.91247	-3.52591	-2.34728	-3.83466	-3.37602	-3.30463	-2.09963	-4.15509	-3.71306	-2.96969	-2.7943	-4.78829	-2.56518	-3.88306	-7.00618	-4.13538	-5.82613	-4.18435	-4.49513	-4.58539
2011.52	-3.92362	-5.16194	-5.84654	-3.001	-3.64578	-2.44151	-3.99635	-3.51992	-3.37761	-2.17278	-4.27022	-3.78383	-3.09048	-2.87712	-4.84076	-2.64357	-3.98015	-7.08241	-4.22589	-5.98935	-4.29403	-4.65645	-4.73044
2011.53	-4.08673	-5.35542	-5.93548	-3.08877	-3.76209	-2.53921	-4.17194	-3.67111	-3.48083	-2.25606	-4.39879	-3.8811	-3.19771	-2.97861	-5.00358	-2.72304	-4.1273	-7.37228	-4.39728	-6.24806	-4.45483	-4.84219	-4.87034
2011.53	-4.23239	-5.54124	-6.01989	-3.16259	-3.85606	-2.62683	-4.30664	-3.81753	-3.55581	-2.32288	-4.51637	-3.95177	-3.3	-3.05133	-5.07277	-2.77493	-4.1981	-7.40637	-4.471	-6.3828	-4.55111	-4.97308	-4.99901
2011.53	-4.37205	-5.74334	-6.10903	-3.24078	-3.9614	-2.72176	-4.44896	-3.97085	-3.62771	-2.39409	-4.62603	-4.01251	-3.41265	-3.14514	-5.17168	-2.83399	-4.30254	-7.60117	-4.60208	-6.60071	-4.68821	-5.14935	-5.14719
2011.53	-4.51007	-5.91221	-6.20156	-3.32317	-4.06262	-2.82622	-4.60429	-4.13495	-3.70967	-2.48082	-4.87282	-4.24018	-3.52665	-3.30736	-5.45377	-2.90551	-4.44494	-7.88603	-4.774	-6.86169	-4.852	-5.34733	-5.28533
2011.54	-4.67526	-6.14595	-6.30461	-3.41661	-4.1749	-2.93572	-4.77083	-4.3473	-3.87765	-2.62416	-5.14185	-4.42368	-3.64634	-3.37443	-5.51593	-2.97679	-4.59591	-8.20351	-4.96298	-7.15346	-5.0369	-5.57696	-5.42687
2011.54	-4.81518	-6.35681	-6.40761	-3.51944	-4.29296	-3.04708	-4.9567	-4.59987	-4.01677	-2.73405	-5.20691	-4.41928	-3.77495	-3.39082	-5.43744	-3.01842	-4.71847	-8.50826	-5.1527	-7.4792	-5.25231	-5.90349	-5.61972
2011.54	-4.96459	-6.54866	-6.5049	-3.61634	-4.41328	-3.15269	-5.1322	-4.74204	-4.04109	-2.78257	-5.22164	-4.37221	-3.90066	-3.41877	-5.41704	-3.03297	-4.74507	-8.60733	-5.24632	-7.64705	-5.37567	-6.15677	-5.79046
2011.54	-5.09052	-6.67745	-6.59736	-3.71493	-4.52499	-3.25246	-5.27511	-4.84496	-4.03518	-2.82176	-5.25369	-4.34925	-4.0183	-3.457	-5.41378	-3.05978	-4.78946	-8.68599	-5.3279	-7.78373	-5.46645	-6.30639	-5.94044
2011.55	-5.17429	-6.7617	-6.662	-3.77535	-4.58134	-3.31966	-5.41744	-4.94458	-4.02478	-2.85479	-5.31745	-4.35048	-4.08196	-3.4755	-5.37052	-3.07453	-4.78316	-8.56613	-5.33285	-7.80824	-5.4928	-6.3905	-6.03772
2011.55	-5.24655	-6.86051	-6.72034	-3.84291	-4.67296	-3.38812	-5.51704	-5.06681	-4.0595	-2.90006	-5.39682	-4.35585	-4.16591	-3.53532	-5.44392	-3.09356	-4.77828	-8.45914	-5.33706	-7.81067	-5.49364	-6.39387	-6.12711
2011.55	-5.26639	-6.90685	-6.80044	-3.91345	-4.76313	-3.48179	-5.63975	-5.17739	-4.0994	-2.95303	-5.55247	-4.4113	-4.26646	-3.60601	-5.52786	-3.1431	-4.82827	-8.45354	-5.38953	-7.88766	-5.55422	-6.51348	-6.23519
2011.56	-5.3408	-7.03524	-6.88079	-3.98709	-4.85253	-3.57294	-5.74319	-5.29165	-4.1324	-3.00596	-5.64768	-4.46601	-4.36216	-3.67572	-5.61146	-3.20156	-4.92548	-8.66094	-5.52334	-8.09411	-5.69895	-6.7351	-6.34312
2011.56	-5.54052	-7.33125	-6.98783	-4.08275	-4.97862	-3.6819	-5.87664	-5.41829	-4.17218	-3.06201	-5.71719	-4.50295	-4.47756	-3.74665	-5.66714	-3.26226	-5.01505	-8.83825	-5.64926	-8.29327	-5.83726	-6.92645	-6.45461
2011.56	-5.76535	-7.6513	-7.09114	-4.17216	-5.09797	-3.78416	-5.99111	-5.54229	-4.22125	-3.11534	-5.78442	-4.52949	-4.57706	-3.81236	-5.72625	-3.31517	-5.08188	-8.93203	-5.7428	-8.45084	-5.94614	-7.07831	-6.62247
2011.56	-5.84466	-7.78647	-7.16561	-4.23492	-5.18134	-3.87057	-6.07671	-5.64498	-4.22888	-3.15158	-5.81706	-4.51789	-4.67778	-3.86378	-5.78713	-3.34939	-5.11557	-8.95925	-5.80394	-8.55375	-6.01587	-7.16858	-6.73256
2011.57	-5.89905	-7.87754	-7.23177	-4.29114	-5.25946	-3.95326	-6.15323	-5.75253	-4.2281	-3.18568	-5.85224	-4.50753	-4.74857	-3.90605	-5.78882	-3.38778	-5.16025	-9.02814	-5.87906	-8.66173	-6.07687	-7.25313	-6.82207
2011.57	-5.96774	-7.97306	-7.29222	-4.33766	-5.32913	-4.00483	-6.25005	-5.86894	-4.23944	-3.22172	-5.90168	-4.51559	-4.8207	-3.95239	-5.82033	-3.42255	-5.1917	-9.05387	-5.93691	-8.74673	-6.12472	-7.33502	-6.90055
2011.57	-6.01545	-8.05171	-7.34693	-4.37649	-5.38381	-4.05821	-6.31577	-5.97019	-4.24831	-3.25295	-5.92355	-4.48714	-4.88241	-3.97534	-5.76729	-3.45761	-5.22642	-9.07316	-5.99088	-8.82433	-6.16478	-7.4008	-6.97843
2011.57	-6.04992	-8.11402	-7.40228	-4.41403	-5.44146	-4.13608	-6.41062	-6.09984	-4.27988	-3.2965	-5.97505	-4.48728	-4.96774	-4.01222	-5.77256	-3.49818	-5.2831	-9.13104	-6.06223	-8.92028	-6.21251	-7.48459	-7.04626
2011.58	-6.08305	-8.17034	-7.44882	-4.44332	-5.48606	-4.1903	-6.46003	-6.18441	-4.28777	-3.32957	-6.03908	-4.50826	-5.03139	-4.067	-5.83762	-3.54436	-5.34146	-9.20271	-6.13907	-9.02051	-6.25343	-7.57062	-7.11214
2011.58	-6.0997	-8.22462	-7.49043	-4.45936	-5.50786	-4.23086	-6.47802	-6.2235	-4.23219	-3.3337	-6.0247	-4.45617	-5.06881	-4.09324	-5.83069	-3.57646	-5.36352	-9.20909	-6.18393	-9.08427	-6.28109	-7.63745	-7.1729
2011.58	-6.12592	-8.2825	-7.53724	-4.48279	-5.53899	-4.28898	-6.50266	-6.28038	-4.21817	-3.35227	-6.02002	-4.40214	-5.11706	-4.12669	-5.86914	-3.59671	-5.37094	-9.20124	-6.22077	-9.13885	-6.3088	-7.72255	-7.24298
2011.59	-6.15305	-8.32035	-7.58504	-4.50843	-5.57052	-4.32922	-6.52225	-6.32892	-4.20293	-3.36595	-6.04247	-4.36731	-5.16299	-4.14508	-5.87983	-3.61055	-5.35592	-9.15742	-6.24177	-9.16605	-6.31186	-7.7626	-7.28219
2011.59	-6.12923	-8.37234	-7.62162	-4.52318	-5.59038	-4.35569	-6.51492	-6.35808	-4.16034	-3.36714	-6.03323	-4.30297	-5.19987	-4.16193	-5.90708	-3.62134	-5.34147	-9.07484	-6.2497	-9.16809	-6.29941	-7.7749	-7.32257
2011.59	-6.03399	-8.33955	-7.64966	-4.52727	-5.59616	-4.36835	-6.48815	-6.36658	-4.10331	-3.35679	-5.98858	-4.20392	-5.2191	-4.15616	-5.88197	-3.62743	-5.31225	-8.96252	-6.2406	-9.14938	-6.28132	-7.77773	-7.33809
2011.59	-5.9296	-8.28908	-7.66244	-4.51595	-5.58479	-4.36489	-6.43466	-6.35116	-4.03615	-3.33998	-5.93189	-4.10011	-5.22087	-4.13969	-5.82823	-3.63003	-5.2811	-8.85107	-6.22962	-9.11326	-6.24802	-7.7436	-7.33829
2011.6	-5.8217	-8.22407	-7.66146	-4.48897	-5.55312	-4.3428	-6.36111	-6.31635	-3.94783	-3.31148	-5.85392	-3.98156	-5.2045	-4.12149	-5.77275	-3.63051	-5.24961	-8.73935	-6.21599	-9.06822	-6.20306	-7.6906	-7.31696
2011.6	-5.71664	-8.14565	-7.66809	-4.46652	-5.52662	-4.32229	-6.29952	-6.28553	-3.86599	-3.28471	-5.7744	-3.86658	-5.19195	-4.09851	-5.71049	-3.632	-5.22587	-8.65761	-6.21175	-9.03484	-6.16714	-7.65563	-7.29225
2011.6	-5.61359	-8.06596	-7.66689	-4.4446	-5.51014	-4.30974	-6.26233	-6.25938	-3.78918	-3.26085	-5.70979	-3.76894	-5.18482	-4.07981	-5.65123	-3.63524	-5.20341	-8.57229	-6.20726	-9.00356	-6.13732	-7.63371	-7.27167
2011.6	-5.52001	-7.9872	-7.66607	-4.41068	-5.49322	-4.29151	-6.21986	-6.23408	-3.72157	-3.23819	-5.64596	-3.67652	-5.1684	-4.07188	-5.63298	-3.64137	-5.18173	-8.48732	-6.20097	-8.97149	-6.10044	-7.61353	-7.25515
2011.61	-5.43748	-7.92501	-7.6665	-4.37723	-5.4702	-4.28278	-6.16182	-6.20423	-3.64505	-3.21095	-5.56266	-3.56751	-5.16443	-4.05842	-5.65192	-3.64315	-5.1591	-8.41612	-6.19741	-8.94209	-6.06274	-7.57979	-7.23267
2011.61	-5.35503	-7.87746	-7.66557	-4.34245	-5.43209	-4.26089	-6.08829	-6.16831	-3.57839	-3.18381	-5.50192	-3.48909	-5.13994	-4.03923	-5.60531	-3.6423	-5.12281	-8.28818	-6.17226	-8.87977	-6.00947	-7.51062	-7.20441
2011.61	-5.27554	-7.8253	-7.66023	-4.30131	-5.38643	-4.22817	-5.99353	-6.09643	-3.46696	-3.1388	-5.42911	-3.38337	-5.10295	-4.0088	-5.55412	-3.61949	-5.04506	-8.11017	-6.11818	-8.78539	-5.94581	-7.44745	-7.17504
2011.62	-5.18254	-7.74762	-7.65286	-4.25978	-5.33822	-4.1984	-5.91962	-6.0461	-3.38697	-3.10257	-5.33411	-3.26927	-5.06446	-3.96574	-5.47163	-3.60097	-4.97195	-7.93262	-6.06633	-8.69544	-5.88104	-7.38905	-7.14353
2011.62	-5.09236	-7.66313	-7.64441	-4.21926	-5.29292	-4.17354	-5.84149	-5.98713	-3.29718	-3.06076	-5.23002	-3.14569	-5.03195	-3.92068	-5.37857	-3.58613	-4.90812	-7.76921	-6.01638	-8.60411	-5.81303	-7.33885	-7.12559
2011.62	-4.99567	-7.57165	-7.63337	-4.17657	-5.23749	-4.13314	-5.74171	-5.9262	-3.20484	-3.01827	-5.12784	-3.03511	-4.99187	-3.8819	-5.2867	-3.57431	-4.85351	-7.63215	-5.97588	-8.52042	-5.74903	-7.29391	-7.10191
2011.62	-4.90132	-7.47726	-7.62073	-4.13734	-5.18416	-4.09277	-5.63986	-5.86376	-3.11424	-2.97851	-5.03386	-2.94126	-4.94731	-3.86237	-5.25904	-3.56448	-4.8048	-7.49962	-5.93934	-8.4452	-5.69506	-7.25832	-7.07199
2011.63	-4.80736	-7.37719	-7.60562	-4.0962	-5.1295	-4.05225	-5.54361	-5.79388	-3.00259	-2.93223	-4.939	-2.8534	-4.90102	-3.83722	-5.2126	-3.55978	-4.77369	-7.42052	-5.91986	-8.37739	-5.63542	-7.20946	-7.0423
2011.63	-4.71202	-7.27715	-7.58934	-4.05669	-5.08076	-4.01849	-5.46683	-5.7528	-2.94268	-2.91145	-4.90154	-2.8485	-4.86291	-3.88672	-5.32799	-3.60587	-4.79665	-7.42446	-5.93833	-8.35684	-5.59955	-7.15847	-7.01377
2011.63	-4.62251	-7.18317	-7.57534	-4.02012	-5.03749	-3.99351	-5.39925	-5.71452	-2.87541	-2.89564	-4.89328	-2.90003	-4.83967	-3.98977	-5.48237	-3.65947	-4.84422	-7.47866	-5.98086	-8.38	-5.61231	-7.13173	-6.99085
2011.63	-4.53613	-7.09538	-7.56654	-3.99292	-5.00799	-3.97877	-5.36506	-5.71235	-2.8619	-2.90306	-4.93464	-2.98724	-4.83723	-4.07318	-5.6228	-3.70986	-4.90716	-7.53466	-6.04027	-8.45529	-5.68932	-7.14536	-6.96752
2011.64	-4.45001	-7.00284	-7.55638	-3.96311	-4.97367	-3.95435	-5.29617	-5.70038	-2.85327	-2.91132	-5.00737	-3.05403	-4.82458	-4.08681	-5.64063	-3.70957	-4.88514	-7.46935	-6.03817	-8.46881	-5.75108	-7.14971	-6.93984
2011.64	-4.36214	-6.90229	-7.54499	-3.92984	-4.9395	-3.92762	-5.23726	-5.68357	-2.82603	-2.89697	-4.98441	-3.01999	-4.81496	-4.06161	-5.58201	-3.69392	-4.82134	-7.32234	-5.99162	-8.37593	-5.69001	-7.08464	-6.91264
2011.64	-4.2734	-6.80085	-7.5217	-3.88715	-4.89269	-3.89202	-5.1896	-5.66326	-2.79099	-2.87359	-4.91237	-2.93641	-4.79349	-4.03965	-5.53507	-3.67407	-4.74504	-7.13404	-5.93018	-8.26586	-5.61096	-7.00933	-6.87574
2011.64	-4.18652	-6.69701	-7.49784	-3.84264	-4.83809	-3.8502	-5.11514	-5.61304	-2.71567	-2.83292	-4.80323	-2.8127	-4.75487	-3.98382	-5.42341	-3.64165	-4.66041	-6.94379	-5.86436	-8.15167	-5.52933	-6.93694	-6.82841
2011.65	-4.10107	-6.59643	-7.47333	-3.79874	-4.78254	-3.80608	-5.06105	-5.56832	-2.6458	-2.79833	-4.70388	-2.68855	-4.71038	-3.91233	-5.26701	-3.60774	-4.57551	-6.75905	-5.79902	-8.03557	-5.4471	-6.86203	-6.78294
2011.65	-4.01577	-6.49519	-7.44381	-3.75321	-4.72653	-3.75908	-4.99518	-5.51632	-2.59596	-2.76531	-4.6439	-2.60522	-4.6621	-3.84524	-5.1058	-3.58011	-4.49582	-6.57477	-5.73443	-7.92206	-5.36634	-6.78497	-6.73392
2011.65	-3.93326	-6.39423	-7.41979	-3.71226	-4.67613	-3.71376	-4.91096	-5.45283	-2.52406	-2.72642	-4.56449	-2.51472	-4.62427	-3.78821	-4.98902	-3.55781	-4.42305	-6.40337	-5.67234	-7.81163	-5.28584	-6.708	-6.68433
2011.66	-3.85243	-6.29786	-7.39304	-3.67005	-4.62292	-3.66454	-4.82083	-5.39431	-2.47963	-2.69194	-4.49147	-2.43801	-4.5847	-3.72455	-4.84683	-3.53093	-4.34641	-6.22669	-5.60858	-7.70035	-5.20563	-6.63986	-6.63431
2011.66	-3.77325	-6.19757	-7.36432	-3.62477	-4.56877	-3.61106	-4.72829	-5.3248	-2.39665	-2.64617	-4.40526	-2.35483	-4.54205	-3.65897	-4.69888	-3.50039	-4.27086	-6.06075	-5.54498	-7.58817	-5.1268	-6.57376	-6.58457
2011.66	-3.69478	-6.10281	-7.33439	-3.58057	-4.51726	-3.5616	-4.63819	-5.25612	-2.32831	-2.60313	-4.30876	-2.26963	-4.50017	-3.59395	-4.56516	-3.47194	-4.19701	-5.89589	-5.48216	-7.47938	-5.04855	-6.50342	-6.5346
2011.66	-3.61794	-6.00734	-7.30483	-3.53539	-4.46254	-3.51265	-4.54265	-5.1811	-2.24714	-2.55536	-4.1983	-2.15819	-4.45512	-3.52795	-4.4321	-3.44515	-4.12808	-5.76339	-5.42645	-7.37546	-4.974	-6.43941	-6.48574
2011.67	-3.54281	-5.9136	-7.27455	-3.49254	-4.4086	-3.46479	-4.45054	-5.11075	-2.17562	-2.51187	-4.11191	-2.07997	-4.40611	-3.47699	-4.34724	-3.42239	-4.07271	-5.68506	-5.3871	-7.29126	-4.91009	-6.37114	-6.43731
2011.67	-3.46927	-5.82183	-7.24565	-3.45314	-4.35766	-3.41614	-4.35668	-5.0471	-2.12301	-2.47159	-4.03219	-2.00662	-4.3583	-3.42773	-4.27317	-3.396	-4.01276	-5.58709	-5.34079	-7.20178	-4.8447	-6.30637	-6.38924
2011.67	-3.39725	-5.73309	-7.21585	-3.41234	-4.30526	-3.36803	-4.26442	-4.98129	-2.06745	-2.42882	-3.93066	-1.9209	-4.30992	-3.36615	-4.15645	-3.36894	-3.95042	-5.47192	-5.29032	-7.10667	-4.77659	-6.2401	-6.3415
2011.67	-3.32684	-5.64387	-7.18559	-3.37156	-4.25308	-3.32093	-4.17415	-4.91616	-2.01633	-2.38673	-3.81968	-1.81472	-4.26179	-3.30072	-4.01104	-3.34089	-3.88738	-5.36568	-5.23982	-7.01333	-4.70892	-6.1764	-6.29419
2011.68	-3.25772	-5.5556	-7.15456	-3.33076	-4.2012	-3.27271	-4.08196	-4.84843	-1.96064	-2.34408	-3.71825	-1.72484	-4.21266	-3.23916	-3.882	-3.31303	-3.82284	-5.24028	-5.1857	-6.91746	-4.64032	-6.10563	-6.24707
2011.68	-3.1891	-5.46662	-7.12285	-3.2882	-4.14814	-3.22391	-3.98617	-4.77116	-1.8948	-2.29549	-3.62181	-1.64773	-4.16125	-3.17947	-3.75963	-3.28299	-3.75366	-5.08864	-5.12333	-6.81287	-4.56778	-6.02854	-6.19953
2011.68	-3.122	-5.37918	-7.09118	-3.24686	-4.09612	-3.17756	-3.90323	-4.69944	-1.8252	-2.24872	-3.51931	-1.55811	-4.11494	-3.11984	-3.66214	-3.25152	-3.6846	-4.94322	-5.06253	-6.70918	-4.49675	-5.94991	-6.15239
2011.69	-3.05654	-5.29366	-7.05888	-3.20485	-4.0452	-3.13224	-3.84791	-4.64391	-1.77392	-2.21091	-3.42978	-1.49009	-4.06854	-3.05904	-3.54297	-3.21963	-3.61719	-4.80447	-5.00279	-6.61076	-4.42788	-5.87709	-6.1056
2011.69	-2.99335	-5.21198	-7.02951	-3.1654	-3.99669	-3.09482	-3.83718	-4.60651	-1.73801	-2.18375	-3.34707	-1.42684	-4.02882	-3.0054	-3.47605	-3.1897	-3.55201	-4.67012	-4.94476	-6.51459	-4.36029	-5.80153	-6.05917
2011.69	-2.93137	-5.13296	-7.00076	-3.12837	-3.95009	-3.05834	-3.83609	-4.56957	-1.7188	-2.16023	-3.28206	-1.38587	-3.989	-2.9479	-3.38504	-3.15872	-3.48657	-4.53047	-4.88604	-6.41654	-4.29147	-5.72473	-6.01311
2011.69	-2.86977	-5.05151	-6.97051	-3.08845	-3.90303	-3.01977	-3.79857	-4.51317	-1.67351	-2.12472	-3.19068	-1.32089	-3.94614	-2.88908	-3.29064	-3.12666	-3.42085	-4.39262	-4.827	-6.318	-4.22335	-5.64877	-5.96741
2011.7	-2.80968	-4.97288	-6.94262	-3.04841	-3.85225	-2.97643	-3.72505	-4.44808	-1.62272	-2.08455	-3.104	-1.2593	-3.8984	-2.82986	-3.20409	-3.09431	-3.35571	-4.25897	-4.76747	-6.21974	-4.1547	-5.57304	-5.92204
2011.7	-2.75162	-4.89306	-6.91552	-3.00928	-3.80219	-2.93047	-3.63803	-4.37918	-1.57088	-2.04226	-3.01961	-1.20094	-3.85055	-2.77405	-3.12508	-3.06305	-3.29171	-4.12931	-4.70925	-6.12436	-4.08721	-5.49837	-5.87687
2011.7	-2.69363	-4.813	-6.88452	-2.96852	-3.75175	-2.88267	-3.54663	-4.30765	-1.51702	-1.99817	-2.93698	-1.14492	-3.80167	-2.71691	-3.04262	-3.03162	-3.22846	-4.00281	-4.65106	-6.02887	-4.02082	-5.4245	-5.83149
2011.7	-2.63597	-4.73625	-6.85407	-2.92906	-3.70131	-2.83672	-3.45857	-4.23638	-1.46387	-1.95504	-2.85383	-1.0878	-3.75264	-2.65941	-2.95381	-3.00011	-3.16691	-3.8804	-4.59359	-5.93447	-3.95551	-5.35106	-5.787
2011.71	-2.57978	-4.66031	-6.82238	-2.88984	-3.65194	-2.7903	-3.37613	-4.16734	-1.40699	-1.91271	-2.77509	-1.03843	-3.70414	-2.60438	-2.87257	-2.96896	-3.10592	-3.76242	-4.53685	-5.8404	-3.89131	-5.2792	-5.74212
2011.71	-2.52547	-4.58412	-6.78739	-2.84961	-3.60073	-2.74432	-3.28862	-4.09695	-1.35022	-1.86984	-2.69489	-0.98266	-3.65448	-2.54637	-2.77966	-2.93826	-3.04613	-3.64726	-4.48083	-5.74945	-3.82794	-5.20776	-5.6978
2011.71	-2.4714	-4.51061	-6.75257	-2.80995	-3.55002	-2.69727	-3.20061	-4.02701	-1.2978	-1.8289	-2.62025	-0.939091	-3.60409	-2.49335	-2.71395	-2.90826	-2.98768	-3.53565	-4.42551	-5.65992	-3.76504	-5.13782	-5.65433
2011.72	-2.41875	-4.43631	-6.71793	-2.77083	-3.49943	-2.65	-3.11301	-3.95965	-1.2451	-1.78887	-2.55098	-0.900517	-3.55418	-2.44367	-2.64089	-2.87855	-2.93081	-3.42747	-4.37086	-5.57177	-3.70395	-5.06829	-5.61049
2011.72	-2.36787	-4.36383	-6.68329	-2.7323	-3.45021	-2.60513	-3.02605	-3.89432	-1.1976	-1.75001	-2.48571	-0.86516	-3.50435	-2.3954	-2.56149	-2.8491	-2.87444	-3.32266	-4.31692	-5.48464	-3.64366	-5.00025	-5.56719
2011.72	-2.31718	-4.29393	-6.64837	-2.69431	-3.40087	-2.56105	-2.94296	-3.82788	-1.15042	-1.71206	-2.41443	-0.824275	-3.45565	-2.34361	-2.4707	-2.81944	-2.81916	-3.22107	-4.26346	-5.39779	-3.58381	-4.9326	-5.52473
2011.72	-2.26783	-4.22377	-6.61446	-2.65685	-3.35223	-2.5177	-2.86223	-3.76256	-1.10455	-1.6747	-2.34562	-0.78588	-3.40858	-2.29272	-2.38607	-2.78983	-2.76494	-3.12261	-4.21019	-5.31338	-3.52571	-4.86639	-5.48189
2011.73	-2.22018	-4.1562	-6.58103	-2.61971	-3.30433	-2.47482	-2.78457	-3.69868	-1.06114	-1.63752	-2.27958	-0.750168	-3.36087	-2.24783	-2.32982	-2.76083	-2.7118	-3.02697	-4.15827	-5.22927	-3.46835	-4.80056	-5.43938
2011.73	-2.17265	-4.08774	-6.54664	-2.58258	-3.25712	-2.43127	-2.70927	-3.63489	-1.01661	-1.6004	-2.21223	-0.713666	-3.31361	-2.19836	-2.2501	-2.73174	-2.65949	-2.93374	-4.10678	-5.14754	-3.41116	-4.73613	-5.39743
2011.73	-2.12614	-4.02041	-6.51288	-2.54649	-3.21034	-2.38806	-2.63151	-3.5686	-0.966531	-1.56157	-2.14562	-0.673404	-3.26613	-2.14749	-2.17185	-2.70285	-2.60757	-2.84391	-4.0553	-5.06559	-3.35514	-4.67185	-5.35627
2011.74	-2.08063	-3.95419	-6.47865	-2.51017	-3.1637	-2.34469	-2.55359	-3.5025	-0.919544	-1.52374	-2.07722	-0.629087	-3.21887	-2.09596	-2.08443	-2.6739	-2.55686	-2.75609	-4.00466	-4.98495	-3.30058	-4.60844	-5.31474
2011.74	-2.03609	-3.88905	-6.4446	-2.47438	-3.11829	-2.30306	-2.4776	-3.43764	-0.877764	-1.48684	-2.01183	-0.589153	-3.17277	-2.04568	-2.00191	-2.64537	-2.50757	-2.67097	-3.9551	-4.90609	-3.24616	-4.54588	-5.27353
2011.74	-1.99251	-3.825	-6.41093	-2.43909	-3.07273	-2.2608	-2.40302	-3.37399	-0.834212	-1.45084	-1.94746	-0.550097	-3.12665	-1.99662	-1.9229	-2.6174	-2.45861	-2.58873	-3.90551	-4.82948	-3.19262	-4.48418	-5.23264
2011.74	-1.94986	-3.76263	-6.37789	-2.4043	-3.02785	-2.21978	-2.33202	-3.31157	-0.793498	-1.41549	-1.88532	-0.513863	-3.08142	-1.94848	-1.84962	-2.58936	-2.41061	-2.50957	-3.85655	-4.7526	-3.13997	-4.42332	-5.19206
2011.75	-1.90812	-3.70258	-6.34437	-2.37001	-2.98362	-2.18043	-2.26315	-3.25033	-0.754018	-1.38044	-1.82524	-0.480159	-3.03731	-1.90087	-1.7766	-2.56175	-2.36354	-2.43207	-3.80821	-4.67694	-3.08819	-4.36352	-5.1518
2011.75	-1.86755	-3.6416	-6.31103	-2.33645	-2.94029	-2.14042	-2.19592	-3.19022	-0.716537	-1.34709	-1.76711	-0.44939	-2.99315	-1.85537	-1.70597	-2.53467	-2.3176	-2.35696	-3.76046	-4.60249	-3.03727	-4.30501	-5.11185
2011.75	-1.82844	-3.58161	-6.27786	-2.30386	-2.89814	-2.10114	-2.1299	-3.13129	-0.681003	-1.31462	-1.71101	-0.422144	-2.94964	-1.81069	-1.63878	-2.50752	-2.27298	-2.28418	-3.71332	-4.52922	-2.98718	-4.24658	-5.07221
2011.76	-1.7893	-3.52262	-6.24509	-2.27101	-2.8558	-2.06307	-2.06715	-3.07345	-0.647276	-1.28264	-1.65675	-0.394902	-2.907	-1.76648	-1.57322	-2.48079	-2.2286	-2.21391	-3.66699	-4.45712	-2.93792	-4.18894	-5.03312
2011.76	-1.751	-3.4646	-6.2129	-2.23862	-2.81408	-2.02658	-2.00584	-3.01669	-0.615254	-1.2509	-1.60426	-0.369537	-2.86541	-1.72397	-1.50979	-2.45457	-2.18509	-2.14629	-3.62164	-4.38617	-2.88947	-4.13208	-4.99477
2011.76	-1.71352	-3.40753	-6.18024	-2.20669	-2.77297	-1.98939	-1.94559	-2.96104	-0.5849	-1.22082	-1.5536	-0.346028	-2.82376	-1.68189	-1.44974	-2.42828	-2.14243	-2.08001	-3.57624	-4.31635	-2.84208	-4.07599	-4.95604
2011.76	-1.67684	-3.3514	-6.14776	-2.17522	-2.73275	-1.95338	-1.88841	-2.90644	-0.556088	-1.19118	-1.5046	-0.32415	-2.78296	-1.6418	-1.39182	-2.40227	-2.10082	-2.01577	-3.5314	-4.24817	-2.79596	-4.02067	-4.91761
2011.77	-1.64094	-3.2962	-6.11545	-2.1442	-2.6936	-1.91889	-1.83293	-2.85284	-0.52873	-1.16173	-1.4572	-0.303771	-2.74316	-1.60235	-1.33574	-2.37666	-2.06041	-1.95352	-3.48713	-4.18199	-2.74985	-3.9661	-4.87948
2011.77	-1.60582	-3.24191	-6.08354	-2.11362	-2.65425	-1.88368	-1.77872	-2.80029	-0.502801	-1.13388	-1.41146	-0.284896	-2.70329	-1.56327	-1.28245	-2.35156	-2.02019	-1.89347	-3.44342	-4.11542	-2.7045	-3.91226	-4.84164
2011.77	-1.57144	-3.18922	-6.05219	-2.08375	-2.61548	-1.84962	-1.72536	-2.74873	-0.478187	-1.10672	-1.36721	-0.267326	-2.66399	-1.5261	-1.23199	-2.32637	-1.98074	-1.83574	-3.40025	-4.0499	-2.6599	-3.85916	-4.8041
2011.77	-1.53781	-3.13855	-6.02038	-2.05473	-2.57727	-1.81702	-1.67482	-2.69812	-0.454814	-1.07991	-1.3244	-0.251611	-2.6255	-1.49016	-1.18902	-2.30158	-1.94207	-1.77905	-3.35762	-3.98543	-2.61604	-3.80703	-4.76685
2011.78	-1.5052	-3.08685	-5.98874	-2.02543	-2.53992	-1.78368	-1.62585	-2.6485	-0.432665	-1.05326	-1.2831	-0.238249	-2.588	-1.45539	-1.14975	-2.27728	-1.90439	-1.72411	-3.31553	-3.92199	-2.5729	-3.75606	-4.72988
2011.78	-1.47381	-3.036	-5.95726	-1.99655	-2.50358	-1.75147	-1.57787	-2.59981	-0.411638	-1.02811	-1.24315	-0.223965	-2.55038	-1.41995	-1.10426	-2.25289	-1.86781	-1.67087	-3.2742	-3.85955	-2.53075	-3.70508	-4.69321
2011.78	-1.44226	-2.986	-5.92618	-1.96807	-2.467	-1.72066	-1.53058	-2.55202	-0.391668	-1.00357	-1.20449	-0.210648	-2.51331	-1.38593	-1.06031	-2.22889	-1.83134	-1.61955	-3.23376	-3.79811	-2.48974	-3.65479	-4.65706
2011.79	-1.41139	-2.93681	-5.89566	-1.94	-2.43097	-1.68908	-1.48598	-2.50475	-0.372749	-0.979345	-1.1672	-0.198336	-2.47703	-1.3522	-1.01769	-2.20537	-1.79558	-1.57027	-3.19322	-3.73765	-2.44869	-3.60519	-4.62162
2011.79	-1.38118	-2.88844	-5.86467	-1.91234	-2.39545	-1.65809	-1.44222	-2.45777	-0.354798	-0.955234	-1.13115	-0.187641	-2.44167	-1.31985	-0.97724	-2.18174	-1.76052	-1.52178	-3.15319	-3.67875	-2.4083	-3.55625	-4.58578
2011.79	-1.35161	-2.84086	-5.83385	-1.88506	-2.36078	-1.62822	-1.39909	-2.41268	-0.337419	-0.932529	-1.09628	-0.178668	-2.40618	-1.28777	-0.937997	-2.15852	-1.72641	-1.47479	-3.11366	-3.62157	-2.36859	-3.50798	-4.55023
2011.79	-1.32268	-2.79407	-5.80319	-1.85818	-2.32703	-1.59963	-1.35842	-2.36844	-0.320483	-0.91004	-1.0621	-0.168545	-2.3712	-1.25698	-0.901068	-2.13574	-1.69328	-1.42925	-3.07462	-3.56392	-2.32953	-3.46037	-4.51494
2011.8	-1.29436	-2.74805	-5.77295	-1.83198	-2.29304	-1.57028	-1.31902	-2.32506	-0.305204	-0.887668	-1.02853	-0.159199	-2.33701	-1.22645	-0.865336	-2.11286	-1.66022	-1.38542	-3.03608	-3.50719	-2.29111	-3.4134	-4.47993
2011.8	-1.26666	-2.70358	-5.7432	-1.80653	-2.25954	-1.54204	-1.28028	-2.28249	-0.290695	-0.86665	-0.99709	-0.150484	-2.30366	-1.19717	-0.83063	-2.09022	-1.6278	-1.34334	-2.99802	-3.45136	-2.25333	-3.36707	-4.44519
2011.8	-1.23954	-2.66082	-5.71302	-1.78076	-2.22653	-1.51502	-1.24204	-2.24071	-0.276912	-0.845798	-0.966659	-0.142347	-2.27018	-1.1681	-0.797731	-2.06783	-1.59602	-1.30186	-2.96043	-3.39641	-2.21617	-3.32165	-4.41073
2011.8	-1.21337	-2.61699	-5.68299	-1.75537	-2.19434	-1.48722	-1.20617	-2.19976	-0.263861	-0.825038	-0.937321	-0.134848	-2.23718	-1.14026	-0.765767	-2.04583	-1.56512	-1.26165	-2.92332	-3.34235	-2.17962	-3.27724	-4.37652
2011.81	-1.18818	-2.57388	-5.65312	-1.73033	-2.16301	-1.46051	-1.17083	-2.15956	-0.251466	-0.805584	-0.908928	-0.127848	-2.20466	-1.11261	-0.735825	-2.02426	-1.53514	-1.22269	-2.88694	-3.28914	-2.144	-3.23276	-4.34288
2011.81	-1.16274	-2.53149	-5.62367	-1.70566	-2.13141	-1.43498	-1.13592	-2.12011	-0.239689	-0.786599	-0.881446	-0.121308	-2.17289	-1.08611	-0.706757	-2.00257	-1.50517	-1.18525	-2.85132	-3.23678	-2.10933	-3.18888	-4.30983
2011.81	-1.13785	-2.48979	-5.59471	-1.68133	-2.10027	-1.40864	-1.10326	-2.08097	-0.228542	-0.76775	-0.854957	-0.115291	-2.14193	-1.05981	-0.678484	-1.98112	-1.47578	-1.14935	-2.81557	-3.18525	-2.07455	-3.14559	-4.27641
2011.82	-1.1135	-2.44878	-5.5653	-1.65735	-2.06959	-1.38279	-1.07102	-2.04204	-0.217953	-0.748951	-0.829318	-0.110478	-2.11079	-1.0346	-0.651733	-1.96005	-1.44696	-1.11386	-2.78028	-3.13519	-2.04034	-3.1029	-4.24325
2011.82	-1.08966	-2.40844	-5.53605	-1.63372	-2.03969	-1.358	-1.03914	-2.00481	-0.207546	-0.731381	-0.804498	-0.106849	-2.08011	-1.00955	-0.625679	-1.93939	-1.41898	-1.07946	-2.74542	-3.08662	-2.00669	-3.06078	-4.21035
2011.82	-1.06634	-2.36877	-5.50696	-1.61042	-2.01062	-1.33435	-1.0094	-1.96832	-0.197292	-0.713903	-0.780098	-0.101851	-2.04987	-0.985595	-0.601422	-1.91861	-1.39184	-1.04612	-2.711	-3.03749	-1.9736	-3.01924	-4.1777
2011.82	-1.04351	-2.32976	-5.4783	-1.58777	-1.98125	-1.30987	-0.98055	-1.93251	-0.1883	-0.696455	-0.755974	-0.0971754	-2.02037	-0.961771	-0.577783	-1.89806	-1.36467	-1.01415	-2.67702	-2.98913	-1.94105	-2.97826	-4.1453
2011.83	-1.02117	-2.29221	-5.45008	-1.56578	-1.95231	-1.28642	-0.952007	-1.89735	-0.179755	-0.680197	-0.733608	-0.0927978	-1.99161	-0.938968	-0.554731	-1.87788	-1.33802	-0.983516	-2.64346	-2.94155	-1.90904	-2.93783	-4.11316
2011.83	-0.999314	-2.25619	-5.42143	-1.54345	-1.92379	-1.26407	-0.923766	-1.8629	-0.171673	-0.664372	-0.712062	-0.0887905	-1.96266	-0.916297	-0.53299	-1.8581	-1.3119	-0.953144	-2.61032	-2.89472	-1.87756	-2.89828	-4.08127
2011.83	-0.977923	-2.21903	-5.39294	-1.52144	-1.89604	-1.24088	-0.897503	-1.82908	-0.163992	-0.648542	-0.6912	-0.0850344	-1.93413	-0.894607	-0.511769	-1.83819	-1.28657	-0.92371	-2.57788	-2.84864	-1.8466	-2.85957	-4.04962
2011.83	-0.957364	-2.18248	-5.36459	-1.49974	-1.86904	-1.21871	-0.872015	-1.79588	-0.156689	-0.632724	-0.671	-0.081513	-1.90631	-0.873018	-0.492098	-1.8185	-1.262	-0.895185	-2.54612	-2.80329	-1.81648	-2.82076	-4.01852
2011.84	-0.937637	-2.14653	-5.33669	-1.47835	-1.84174	-1.19759	-0.846761	-1.76335	-0.149788	-0.618085	-0.651043	-0.078301	-1.8792	-0.852402	-0.472886	-1.79919	-1.23736	-0.867889	-2.5142	-2.75867	-1.7872	-2.78247	-3.98797
2011.84	-0.917566	-2.11117	-5.30921	-1.45727	-1.81484	-1.17562	-0.821719	-1.73142	-0.143225	-0.603797	-0.631761	-0.0761442	-1.85189	-0.832316	-0.454471	-1.78159	-1.21349	-0.841755	-2.48268	-2.71543	-1.75773	-2.74471	-3.95705
2011.84	-0.897925	-2.0764	-5.2813	-1.43681	-1.78868	-1.15467	-0.798525	-1.70007	-0.137352	-0.589853	-0.614513	-0.0748848	-1.82527	-0.813951	-0.438168	-1.76556	-1.19118	-0.829396	-2.45325	-2.67484	-1.7301	-2.7081	-3.92637
2011.85	-0.878704	-2.0422	-5.25384	-1.41697	-1.76325	-1.13471	-0.776073	-1.66935	-0.131784	-0.575884	-0.59695	-0.0721398	-1.79934	-0.795228	-0.421836	-1.74762	-1.16959	-0.831161	-2.42587	-2.63559	-1.70425	-2.67261	-3.89592
2011.85	-0.859895	-2.00947	-5.22679	-1.39676	-1.73749	-1.11389	-0.753686	-1.6392	-0.12543	-0.561906	-0.579935	-0.0695558	-1.77318	-0.776498	-0.405129	-1.7289	-1.14675	-0.806155	-2.39546	-2.59492	-1.67615	-2.63634	-3.86571
2011.85	-0.841488	-1.97803	-5.19932	-1.37684	-1.71211	-1.09408	-0.731457	-1.6096	-0.122352	-0.549008	-0.563457	-0.0679812	-1.74771	-0.757834	-0.389776	-1.71038	-1.12465	-0.78126	-2.36542	-2.55362	-1.64851	-2.60055	-3.83574
2011.85	-0.823475	-1.94545	-5.17199	-1.3572	-1.6871	-1.07522	-0.711034	-1.58111	-0.123876	-0.537277	-0.548651	-0.0673637	-1.7229	-0.740033	-0.374692	-1.69223	-1.10324	-0.757133	-2.33577	-2.51296	-1.62168	-2.56526	-3.80599
2011.86	-0.805848	-1.9134	-5.14481	-1.33785	-1.66284	-1.05549	-0.691208	-1.55356	-0.123649	-0.526066	-0.535142	-0.0651156	-1.69786	-0.722286	-0.359901	-1.67442	-1.0817	-0.733752	-2.30649	-2.47296	-1.59559	-2.53044	-3.77681
2011.86	-0.788997	-1.88189	-5.11806	-1.31877	-1.63922	-1.03677	-0.671374	-1.52558	-0.119817	-0.51333	-0.520162	-0.0629999	-1.67318	-0.705339	-0.346379	-1.65648	-1.06058	-0.711448	-2.27757	-2.43359	-1.56928	-2.49642	-3.74811
2011.86	-0.772849	-1.85089	-5.09172	-1.29996	-1.61528	-1.01895	-0.651672	-1.49817	-0.114801	-0.501672	-0.505754	-0.0610925	-1.64885	-0.688454	-0.333044	-1.63892	-1.03987	-0.690139	-2.24933	-2.39485	-1.5434	-2.46316	-3.71905
2011.86	-0.756306	-1.8204	-5.06496	-1.28178	-1.59168	-1.00025	-0.633641	-1.47126	-0.110026	-0.489872	-0.491787	-0.0601978	-1.62522	-0.672332	-0.319948	-1.62167	-1.01987	-0.668827	-2.22166	-2.35673	-1.51795	-2.42973	-3.69021
2011.87	-0.740116	-1.79042	-5.03834	-1.26411	-1.56843	-0.981894	-0.615538	-1.44484	-0.105485	-0.478048	-0.477733	-0.0600128	-1.60217	-0.656249	-0.307666	-1.6043	-1.00049	-0.648173	-2.19381	-2.31921	-1.49291	-2.39675	-3.6616
2011.87	-0.724274	-1.76093	-5.01186	-1.24608	-1.54591	-0.964564	-0.597538	-1.41895	-0.100795	-0.467271	-0.463797	-0.0583159	-1.57888	-0.640929	-0.295603	-1.58711	-0.980957	-0.628156	-2.16631	-2.28303	-1.46829	-2.36422	-3.6332
2011.87	-0.70877	-1.73192	-4.98585	-1.22831	-1.52399	-0.948027	-0.580517	-1.39356	-0.0960633	-0.456322	-0.451274	-0.0567386	-1.55593	-0.625656	-0.284709	-1.57011	-0.961804	-0.608758	-2.13915	-2.24793	-1.44408	-2.33213	-3.60503
2011.88	-0.693598	-1.70439	-4.96017	-1.2108	-1.50173	-0.930631	-0.563603	-1.36806	-0.0922464	-0.44537	-0.439126	-0.0552367	-1.53331	-0.611051	-0.273832	-1.55348	-0.943026	-0.589959	-2.11233	-2.21215	-1.42027	-2.30048	-3.57708
2011.88	-0.678751	-1.67789	-4.9341	-1.19353	-1.47979	-0.914254	-0.548221	-1.34271	-0.0886155	-0.435383	-0.427361	-0.0538197	-1.51136	-0.596503	-0.263147	-1.53714	-0.92493	-0.572125	-2.08585	-2.17693	-1.39684	-2.26925	-3.54934
2011.88	-0.664222	-1.65025	-4.90817	-1.17651	-1.45817	-0.898628	-0.53268	-1.31876	-0.0851952	-0.425223	-0.415477	-0.0525593	-1.48995	-0.582626	-0.253151	-1.52067	-0.907389	-0.555089	-2.0597	-2.14228	-1.37421	-2.23845	-3.52182
2011.88	-0.650003	-1.62307	-4.88237	-1.15973	-1.43729	-0.882138	-0.517225	-1.29524	-0.0819338	-0.415054	-0.403633	-0.0513513	-1.46829	-0.568796	-0.243318	-1.50438	-0.889673	-0.537947	-2.03388	-2.10818	-1.35216	-2.20807	-3.49487
2011.89	-0.63609	-1.59634	-4.85704	-1.14319	-1.41693	-0.866664	-0.502597	-1.27215	-0.0784081	-0.405384	-0.393055	-0.0502087	-1.44695	-0.555581	-0.234517	-1.48827	-0.872303	-0.521335	-2.00838	-2.07461	-1.32986	-2.17847	-3.46833
2011.89	-0.622474	-1.57004	-4.83204	-1.12688	-1.39623	-0.851898	-0.488064	-1.24896	-0.0748367	-0.39572	-0.382897	-0.0492028	-1.42592	-0.542426	-0.225673	-1.47252	-0.855272	-0.505235	-1.98354	-2.04159	-1.30793	-2.14948	-3.44143
2011.89	-0.609149	-1.54418	-4.80664	-1.1112	-1.37584	-0.836265	-0.474982	-1.22589	-0.0721048	-0.386982	-0.372446	-0.0482307	-1.40555	-0.529851	-0.21696	-1.45704	-0.838907	-0.489633	-1.95918	-2.00909	-1.28636	-2.12031	-3.41474
2011.89	-0.59611	-1.51875	-4.78138	-1.09594	-1.35574	-0.820919	-0.46162	-1.20412	-0.0695046	-0.378005	-0.362029	-0.0473087	-1.38566	-0.517319	-0.208811	-1.44143	-0.823028	-0.474513	-1.93462	-1.9771	-1.26515	-2.09153	-3.38827
2011.9	-0.583349	-1.49373	-4.75625	-1.08031	-1.33593	-0.80661	-0.448339	-1.18279	-0.0670616	-0.369032	-0.352908	-0.0465071	-1.36552	-0.505371	-0.200789	-1.42599	-0.806959	-0.460273	-1.91037	-1.94644	-1.24428	-2.06314	-3.36199
2011.9	-0.570862	-1.46913	-4.7316	-1.0649	-1.31685	-0.792905	-0.435772	-1.16185	-0.0642812	-0.36096	-0.344048	-0.0457243	-1.34567	-0.49346	-0.193718	-1.41091	-0.791204	-0.446662	-1.88642	-1.91663	-1.22376	-2.03514	-3.33592
2011.9	-0.558643	-1.44595	-4.70724	-1.04971	-1.29824	-0.778355	-0.42326	-1.14129	-0.0614317	-0.352625	-0.334875	-0.0449796	-1.32611	-0.482081	-0.186502	-1.39609	-0.775756	-0.432868	-1.86277	-1.88612	-1.20358	-2.00751	-3.31006
2011.9	-0.546684	-1.42368	-4.6825	-1.03474	-1.27927	-0.76484	-0.412164	-1.12055	-0.0594016	-0.344294	-0.32578	-0.0443421	-1.3072	-0.470753	-0.17939	-1.38114	-0.760955	-0.419501	-1.83942	-1.8561	-1.18373	-1.98027	-3.28439
2011.91	-0.534982	-1.40023	-4.65789	-1.01999	-1.26059	-0.751889	-0.400679	-1.09993	-0.0574586	-0.336366	-0.317826	-0.0437113	-1.28873	-0.459922	-0.172747	-1.36634	-0.746587	-0.406546	-1.81636	-1.82655	-1.16463	-1.95339	-3.25892
2011.91	-0.52353	-1.37716	-4.63341	-1.00544	-1.24217	-0.738091	-0.389241	-1.08055	-0.0556079	-0.328432	-0.309521	-0.0431091	-1.27	-0.449129	-0.166184	-1.3517	-0.73201	-0.393991	-1.79359	-1.79747	-1.14602	-1.92687	-3.23402
2011.91	-0.512324	-1.35448	-4.60942	-0.991102	-1.22402	-0.725327	-0.378463	-1.06156	-0.0534138	-0.321392	-0.301283	-0.0426034	-1.25154	-0.438841	-0.16053	-1.33743	-0.717718	-0.381825	-1.7711	-1.76886	-1.12712	-1.90112	-3.20949
2011.92	-0.501357	-1.33217	-4.58568	-0.976968	-1.20659	-0.713088	-0.36772	-1.04291	-0.051143	-0.314028	-0.294148	-0.0420945	-1.23334	-0.428584	-0.154643	-1.32339	-0.703705	-0.370033	-1.74925	-1.7407	-1.10853	-1.87587	-3.1846
2011.92	-0.490625	-1.31023	-4.56158	-0.963437	-1.18957	-0.700003	-0.358269	-1.024	-0.0496156	-0.30666	-0.286625	-0.0416068	-1.21579	-0.418784	-0.148821	-1.30921	-0.690311	-0.358606	-1.72781	-1.71299	-1.09025	-1.85041	-3.15991
2011.92	-0.480123	-1.28865	-4.53761	-0.950266	-1.1722	-0.687157	-0.348416	-1.00524	-0.0481898	-0.299673	-0.279163	-0.041207	-1.19865	-0.409031	-0.143416	-1.29518	-0.677322	-0.347532	-1.70615	-1.68572	-1.07227	-1.8253	-3.13541
2011.92	-0.469845	-1.26742	-4.51376	-0.936714	-1.15507	-0.67534	-0.338594	-0.98765	-0.0468196	-0.292679	-0.272767	-0.0407959	-1.18122	-0.399701	-0.138062	-1.28131	-0.664097	-0.337234	-1.68476	-1.65973	-1.05459	-1.80052	-3.1111
2011.93	-0.459788	-1.24654	-4.4904	-0.923355	-1.1382	-0.664007	-0.329314	-0.970391	-0.0450523	-0.286507	-0.266568	-0.0404004	-1.16405	-0.390408	-0.133524	-1.26779	-0.651131	-0.327402	-1.66364	-1.63445	-1.0372	-1.77608	-3.08697
2011.93	-0.449946	-1.22713	-4.46729	-0.910187	-1.12203	-0.651822	-0.320084	-0.95349	-0.0432257	-0.280014	-0.259998	-0.0400856	-1.14713	-0.381546	-0.128731	-1.25449	-0.638418	-0.317292	-1.64278	-1.60843	-1.02009	-1.75198	-3.06303
2011.93	-0.440314	-1.20836	-4.44381	-0.897206	-1.10624	-0.640665	-0.312083	-0.936255	-0.0421091	-0.273519	-0.253412	-0.0397529	-1.13085	-0.372716	-0.123979	-1.24105	-0.626316	-0.307493	-1.62219	-1.58282	-1.00327	-1.72819	-3.03928
2011.94	-0.430889	-1.18846	-4.42045	-0.884411	-1.09008	-0.629956	-0.303593	-0.919148	-0.0410443	-0.267336	-0.247861	-0.0394315	-1.11492	-0.364272	-0.119559	-1.22776	-0.614559	-0.297998	-1.60185	-1.55763	-0.987159	-1.70474	-3.01572
2011.94	-0.421666	-1.16888	-4.39722	-0.871798	-1.07415	-0.618396	-0.295153	-0.903217	-0.0400568	-0.261167	-0.241906	-0.039185	-1.09871	-0.355879	-0.115187	-1.21461	-0.60256	-0.288795	-1.58177	-1.53283	-0.971458	-1.6816	-2.99274
2011.94	-0.412639	-1.14963	-4.37449	-0.859365	-1.05846	-0.607865	-0.287162	-0.887564	-0.039102	-0.255788	-0.235935	-0.0389151	-1.08274	-0.347839	-0.11158	-1.20181	-0.590796	-0.279877	-1.56194	-1.50843	-0.955437	-1.6592	-2.97004
2011.94	-0.403807	-1.1307	-4.35198	-0.847109	-1.043	-0.597745	-0.279207	-0.872201	-0.0377144	-0.250039	-0.230969	-0.0386534	-1.067	-0.33984	-0.107655	-1.18921	-0.579261	-0.271234	-1.54273	-1.48442	-0.939681	-1.63721	-2.94701
2011.95	-0.395163	-1.11207	-4.3291	-0.835465	-1.02824	-0.586777	-0.272469	-0.857158	-0.0362786	-0.244311	-0.225569	-0.0384617	-1.0519	-0.332781	-0.103772	-1.17647	-0.568326	-0.262858	-1.52386	-1.46079	-0.924185	-1.61499	-2.92416
2011.95	-0.386704	-1.09375	-4.30635	-0.824084	-1.0138	-0.576009	-0.265152	-0.841727	-0.0355167	-0.238839	-0.220153	-0.0382422	-1.0371	-0.3253	-0.100153	-1.16387	-0.557689	-0.25474	-1.50476	-1.43753	-0.908944	-1.59307	-2.90149
2011.95	-0.378426	-1.07574	-4.28371	-0.812332	-0.998989	-0.566258	-0.257875	-0.826431	-0.0347896	-0.233381	-0.215716	-0.0380285	-1.02203	-0.317865	-0.0965668	-1.1514	-0.5468	-0.247323	-1.48589	-1.41552	-0.893955	-1.57145	-2.87899
2011.95	-0.370326	-1.05802	-4.26159	-0.800747	-0.984396	-0.556899	-0.251012	-0.812255	-0.0341221	-0.228714	-0.211488	-0.0378809	-1.00717	-0.31076	-0.0932475	-1.13929	-0.536125	-0.240253	-1.46727	-1.3941	-0.879213	-1.55012	-2.85666
2011.96	-0.362399	-1.0418	-4.23966	-0.789327	-0.970016	-0.54668	-0.244212	-0.798348	-0.0329718	-0.223624	-0.206707	-0.0377437	-0.992532	-0.30372	-0.0899718	-1.12735	-0.52605	-0.232833	-1.44887	-1.3719	-0.864714	-1.52908	-2.83451
2011.96	-0.354641	-1.026	-4.21738	-0.77807	-0.956341	-0.537517	-0.238505	-0.784679	-0.0317995	-0.218576	-0.201952	-0.0375728	-0.978528	-0.296926	-0.087385	-1.11527	-0.51622	-0.225643	-1.43071	-1.35007	-0.850453	-1.50832	-2.81253
2011.96	-0.347579	-1.0091	-4.19521	-0.766974	-0.942932	-0.529496	-0.232183	-0.770591	-0.0312634	-0.213725	-0.198125	-0.0374082	-0.964784	-0.290217	-0.084409	-1.10333	-0.506141	-0.218675	-1.41277	-1.32857	-0.836898	-1.48785	-2.79072
2011.97	-0.34075	-0.992478	-4.17316	-0.756036	-0.929157	-0.520772	-0.225965	-0.756696	-0.0307762	-0.208936	-0.193781	-0.0373043	-0.950759	-0.283764	-0.0814987	-1.09151	-0.496259	-0.211922	-1.39506	-1.30742	-0.823638	-1.46765	-2.76952
2011.97	-0.333456	-0.976131	-4.15163	-0.745254	-0.915584	-0.511215	-0.220006	-0.743815	-0.0302946	-0.204859	-0.189467	-0.0359758	-0.936939	-0.277394	-0.0787507	-1.08005	-0.48657	-0.205378	-1.37797	-1.28661	-0.810056	-1.44819	-2.74853
2011.97	-0.326318	-0.960052	-4.13026	-0.734625	-0.902209	-0.501834	-0.214144	-0.731175	-0.0298357	-0.200343	-0.186059	-0.0346167	-0.923319	-0.271242	-0.0760614	-1.06873	-0.477463	-0.199035	-1.36114	-1.26613	-0.796697	-1.42904	-2.72721
2011.97	-0.319333	-0.944239	-4.10855	-0.724621	-0.889543	-0.493526	-0.209376	-0.718803	-0.028889	-0.195896	-0.182108	-0.0347096	-0.910336	-0.265193	-0.0735416	-1.05729	-0.468582	-0.192889	-1.34408	-1.24597	-0.783559	-1.40964	-2.70607
2011.98	-0.312497	-0.928686	-4.08696	-0.714785	-0.877091	-0.485421	-0.203907	-0.705939	-0.0279406	-0.191592	-0.178195	-0.0347512	-0.897568	-0.259328	-0.0710754	-1.04596	-0.459433	-0.187423	-1.32723	-1.2271	-0.770637	-1.39051	-2.68508
2011.98	-0.305808	-0.913389	-4.06548	-0.704592	-0.864278	-0.476513	-0.198544	-0.693266	-0.0276023	-0.187355	-0.175164	-0.0347868	-0.88452	-0.253562	-0.0687453	-1.03475	-0.450463	-0.182161	-1.31059	-1.20859	-0.757929	-1.37163	-2.66426
2011.98	-0.299262	-0.898344	-4.04453	-0.694543	-0.851653	-0.468682	-0.193416	-0.681612	-0.0273024	-0.183837	-0.171567	-0.0348676	-0.871663	-0.247993	-0.0664841	-1.02391	-0.441668	-0.176536	-1.29416	-1.18935	-0.74543	-1.35301	-2.6436
2011.98	-0.292856	-0.884804	-4.02371	-0.684638	-0.839212	-0.46102	-0.188389	-0.670152	-0.0269979	-0.179826	-0.168016	-0.0348975	-0.858992	-0.24252	-0.064329	-1.01319	-0.433453	-0.171084	-1.27793	-1.17042	-0.733137	-1.33465	-2.6231
2011.99	-0.286587	-0.87154	-4.00256	-0.674874	-0.826952	-0.45256	-0.184368	-0.658908	-0.0261762	-0.175891	-0.164612	-0.0349233	-0.846944	-0.237209	-0.0622386	-1.00234	-0.425416	-0.165801	-1.26191	-1.15178	-0.721047	-1.31653	-2.60276
2011.99	-0.280452	-0.857185	-3.98153	-0.66525	-0.8154	-0.444256	-0.179657	-0.647178	-0.0253855	-0.172088	-0.161336	-0.0349946	-0.835097	-0.232015	-0.0602634	-0.991599	-0.41711	-0.16068	-1.24609	-1.13345	-0.709662	-1.29866	-2.58258
2011.99	-0.274449	-0.843065	-3.9606	-0.655762	-0.804017	-0.437023	-0.175058	-0.635645	-0.0251788	-0.168358	-0.158872	-0.0350149	-0.822958	-0.226948	-0.0583493	-0.980977	-0.408966	-0.155718	-1.23047	-1.11541	-0.698464	-1.28104	-2.56301
2012	-0.268574	-0.829179	-3.94021	-0.64641	-0.792271	-0.429936	-0.17061	-0.625055	-0.0249824	-0.165293	-0.155765	-0.0338036	-0.810995	-0.221997	-0.0565199	-0.970709	-0.400981	-0.15091	-1.21546	-1.09765	-0.686945	-1.26412	-2.5436
2012	-0.262825	-0.815521	-3.91993	-0.637192	-0.780698	-0.422046	-0.166301	-0.61469	-0.0248149	-0.161746	-0.152791	-0.0326842	-0.799206	-0.217187	-0.0547672	-0.960559	-0.393574	-0.146249	-1.20065	-1.08018	-0.675617	-1.24745	-2.52387
2012	-0.257207	-0.802106	-3.89936	-0.628636	-0.769309	-0.414312	-0.162693	-0.604443	-0.0245034	-0.158313	-0.149813	-0.0336528	-0.788124	-0.212545	-0.0530987	-0.950283	-0.386351	-0.141739	-1.18562	-1.063	-0.66449	-1.23054	-2.50433
2012	-0.251716	-0.78893	-3.87892	-0.620215	-0.758101	-0.40673	-0.158498	-0.593723	-0.0242071	-0.155565	-0.146941	-0.0345563	-0.77722	-0.208026	-0.0514991	-0.940131	-0.378828	-0.137979	-1.1708	-1.04726	-0.653562	-1.21388	-2.48496
2012.01	-0.246342	-0.775971	-3.85859	-0.611394	-0.747651	-0.400453	-0.154435	-0.583211	-0.0249304	-0.152301	-0.144932	-0.0354573	-0.765953	-0.203624	-0.0499799	-0.930087	-0.371452	-0.134352	-1.15616	-1.03179	-0.642813	-1.19745	-2.46575
2012.01	-0.241083	-0.763224	-3.83892	-0.602698	-0.737341	-0.39427	-0.15048	-0.573575	-0.025581	-0.149108	-0.142225	-0.0362343	-0.754849	-0.199317	-0.0485123	-0.920776	-0.364219	-0.130214	-1.1417	-1.01541	-0.632242	-1.18124	-2.44668
2012.01	-0.235937	-0.75143	-3.81935	-0.594126	-0.726599	-0.387055	-0.146641	-0.56412	-0.0261983	-0.145998	-0.139604	-0.0369562	-0.743906	-0.19511	-0.0471078	-0.911569	-0.357575	-0.126204	-1.12743	-0.999292	-0.621843	-1.16525	-2.42776
2012.02	-0.2309	-0.739855	-3.79934	-0.585676	-0.716014	-0.379971	-0.143659	-0.55487	-0.0258457	-0.142967	-0.13712	-0.0376885	-0.733646	-0.19103	-0.0457619	-0.90183	-0.351077	-0.122317	-1.11333	-0.983427	-0.612093	-1.14948	-2.40899
2012.02	-0.225971	-0.727701	-3.77942	-0.577346	-0.705583	-0.373018	-0.140032	-0.54508	-0.0254892	-0.140602	-0.134677	-0.0383088	-0.723527	-0.187034	-0.0444626	-0.892196	-0.344241	-0.11855	-1.09942	-0.967814	-0.602495	-1.13392	-2.39036
2012.02	-0.221147	-0.715747	-3.75961	-0.569135	-0.695303	-0.367325	-0.136506	-0.535467	-0.026111	-0.137705	-0.133024	-0.0388847	-0.713038	-0.183144	-0.043209	-0.882664	-0.337538	-0.114899	-1.08567	-0.952449	-0.592586	-1.11857	-2.37229
2012.02	-0.216426	-0.70399	-3.74046	-0.56104	-0.685174	-0.361781	-0.133113	-0.526757	-0.0267372	-0.13488	-0.130762	-0.0394815	-0.702701	-0.179349	-0.0420273	-0.873865	-0.330966	-0.11136	-1.07265	-0.937328	-0.58284	-1.10385	-2.35438
2012.03	-0.211805	-0.692426	-3.72141	-0.553061	-0.675192	-0.35516	-0.129804	-0.518187	-0.0272958	-0.132119	-0.128529	-0.0383441	-0.692514	-0.175641	-0.0408782	-0.865154	-0.324974	-0.10793	-1.05979	-0.922447	-0.573255	-1.08933	-2.33617
2012.03	-0.207284	-0.681051	-3.70191	-0.545703	-0.665355	-0.348661	-0.127304	-0.509779	-0.0268789	-0.129417	-0.126382	-0.0372587	-0.682984	-0.172012	-0.0403249	-0.855911	-0.319105	-0.104606	-1.04654	-0.907803	-0.563827	-1.07458	-2.31811
2012.03	-0.202859	-0.669864	-3.6825	-0.538473	-0.656252	-0.343439	-0.124191	-0.50086	-0.0264775	-0.127411	-0.124329	-0.0379697	-0.673615	-0.168502	-0.039261	-0.846767	-0.312892	-0.102	-1.03346	-0.894539	-0.554554	-1.06004	-2.30018
2012.03	-0.198528	-0.65886	-3.6632	-0.530814	-0.647278	-0.338308	-0.121149	-0.492088	-0.0270495	-0.124838	-0.123022	-0.0385705	-0.663849	-0.165055	-0.0382223	-0.837721	-0.3068	-0.0994704	-1.02054	-0.881481	-0.545434	-1.04569	-2.28239
2012.04	-0.19429	-0.648037	-3.64454	-0.523265	-0.637848	-0.332116	-0.118214	-0.484172	-0.0275916	-0.122316	-0.12106	-0.0391278	-0.654226	-0.161708	-0.0372371	-0.829384	-0.300826	-0.0964069	-1.00778	-0.867487	-0.536463	-1.03153	-2.26474
2012.04	-0.190142	-0.638147	-3.62601	-0.515822	-0.628556	-0.326038	-0.115359	-0.476431	-0.027175	-0.119886	-0.119183	-0.0397074	-0.644741	-0.158436	-0.0362858	-0.821166	-0.295424	-0.0934378	-0.995179	-0.853714	-0.52764	-1.01757	-2.24723
2012.04	-0.186083	-0.628421	-3.607	-0.508486	-0.619399	-0.320071	-0.112591	-0.468837	-0.0267793	-0.117516	-0.117368	-0.0402464	-0.635927	-0.155244	-0.0353731	-0.812393	-0.290128	-0.0905601	-0.982736	-0.840161	-0.519447	-1.00379	-2.22985
2012.05	-0.182111	-0.618098	-3.5881	-0.501254	-0.610375	-0.315382	-0.109914	-0.46066	-0.0273351	-0.115783	-0.115595	-0.0406859	-0.627217	-0.152137	-0.0345028	-0.803714	-0.284479	-0.087771	-0.97045	-0.826823	-0.511365	-0.990207	-2.21261
2012.05	-0.178223	-0.607944	-3.56929	-0.494125	-0.601483	-0.310755	-0.107303	-0.452652	-0.0278634	-0.113495	-0.114579	-0.0410958	-0.618124	-0.149093	-0.0336564	-0.795128	-0.27894	-0.0850678	-0.958317	-0.813696	-0.502955	-0.976803	-2.19592
2012.05	-0.174418	-0.597958	-3.55115	-0.487097	-0.59272	-0.305068	-0.104794	-0.445507	-0.0284002	-0.111283	-0.11292	-0.0415371	-0.609163	-0.146145	-0.0328616	-0.787274	-0.273508	-0.0824479	-0.946901	-0.800778	-0.494683	-0.96401	-2.17937
2012.05	-0.170695	-0.588135	-3.53308	-0.480169	-0.584085	-0.299485	-0.10233	-0.43847	-0.0278985	-0.1091	-0.111293	-0.0402279	-0.600332	-0.143239	-0.0320753	-0.779478	-0.268642	-0.0799086	-0.935605	-0.788065	-0.486548	-0.951372	-2.16251
2012.06	-0.167051	-0.578474	-3.51456	-0.473857	-0.576161	-0.294004	-0.0999512	-0.430878	-0.027438	-0.106981	-0.10971	-0.0390374	-0.592147	-0.140417	-0.0313297	-0.771151	-0.263864	-0.0774476	-0.923907	-0.775553	-0.478546	-0.938494	-2.14579
2012.06	-0.163485	-0.568971	-3.49614	-0.46764	-0.568358	-0.289802	-0.0976518	-0.423447	-0.0279965	-0.105534	-0.108225	-0.0396234	-0.584086	-0.13767	-0.0306199	-0.762912	-0.258726	-0.0756876	-0.912356	-0.764408	-0.470675	-0.92579	-2.1292
2012.06	-0.159994	-0.559625	-3.47782	-0.460989	-0.560078	-0.285633	-0.0954221	-0.416828	-0.0284904	-0.103496	-0.107454	-0.040107	-0.575619	-0.134992	-0.0299389	-0.754762	-0.253688	-0.0739587	-0.900949	-0.753397	-0.462935	-0.913258	-2.11273
2012.06	-0.156579	-0.550432	-3.46014	-0.454432	-0.551919	-0.280405	-0.0932519	-0.410333	-0.0279994	-0.101515	-0.106	-0.0405573	-0.567274	-0.132371	-0.0292793	-0.747321	-0.248749	-0.0716809	-0.889685	-0.741436	-0.455321	-0.900896	-2.09639
2012.07	-0.153236	-0.542158	-3.44256	-0.447969	-0.543878	-0.275274	-0.0911629	-0.403987	-0.0275545	-0.0995926	-0.104637	-0.0410365	-0.559579	-0.12983	-0.0286585	-0.73997	-0.244369	-0.0694732	-0.878562	-0.729665	-0.447833	-0.888701	-2.08018
2012.07	-0.149965	-0.533996	-3.42452	-0.441598	-0.535955	-0.270236	-0.0891134	-0.39704	-0.0280711	-0.0977155	-0.103269	-0.0414209	-0.551979	-0.127329	-0.0280447	-0.732065	-0.240059	-0.0673336	-0.867578	-0.718081	-0.440942	-0.876672	-2.0641
2012.07	-0.146763	-0.525224	-3.40657	-0.435317	-0.528147	-0.266435	-0.0871304	-0.390228	-0.0285616	-0.0964767	-0.101952	-0.0417786	-0.543977	-0.124204	-0.0274592	-0.724244	-0.235385	-0.0652598	-0.856731	-0.706681	-0.434161	-0.864804	-2.04813
2012.08	-0.14363	-0.516596	-3.38871	-0.429126	-0.520452	-0.262727	-0.0852215	-0.384262	-0.0280818	-0.0946813	-0.100719	-0.042172	-0.536091	-0.121862	-0.0269083	-0.716506	-0.230801	-0.06325	-0.84602	-0.695461	-0.427021	-0.853098	-2.03273
2012.08	-0.140564	-0.50811	-3.37151	-0.423022	-0.513459	-0.257919	-0.0833636	-0.378382	-0.0276176	-0.0929251	-0.0994943	-0.0424767	-0.528841	-0.119558	-0.0263746	-0.70948	-0.226307	-0.061302	-0.835997	-0.68442	-0.419998	-0.841971	-2.01743
2012.08	-0.137563	-0.499764	-3.35439	-0.417519	-0.506566	-0.253199	-0.0815606	-0.371929	-0.0281312	-0.0912117	-0.0983093	-0.0411352	-0.521694	-0.117311	-0.0258615	-0.702527	-0.222351	-0.059414	-0.826098	-0.673555	-0.41309	-0.830994	-2.00183
2012.08	-0.134627	-0.491554	-3.33681	-0.412107	-0.499186	-0.249735	-0.0798209	-0.365607	-0.0276757	-0.0895485	-0.0971991	-0.0399082	-0.514131	-0.115137	-0.025376	-0.695022	-0.218483	-0.0582049	-0.81577	-0.662861	-0.406297	-0.819745	-1.98635
2012.09	-0.131753	-0.483479	-3.31932	-0.406245	-0.491914	-0.246308	-0.0781172	-0.36008	-0.02723	-0.0885129	-0.0960831	-0.0403722	-0.506678	-0.113006	-0.0248974	-0.687597	-0.214229	-0.0570189	-0.805571	-0.653482	-0.399614	-0.808649	-1.97098
2012.09	-0.12894	-0.475537	-3.30192	-0.400468	-0.484748	-0.2418	-0.0764626	-0.353974	-0.0277632	-0.0869108	-0.0950018	-0.0408034	-0.499333	-0.11093	-0.0244363	-0.680251	-0.210058	-0.0552628	-0.795499	-0.644255	-0.393042	-0.797702	-1.95574
2012.09	-0.126187	-0.467726	-3.28518	-0.394772	-0.477686	-0.237375	-0.075599	-0.347989	-0.028305	-0.0853532	-0.0940042	-0.0412653	-0.492619	-0.10891	-0.0240101	-0.673617	-0.205968	-0.0535608	-0.785553	-0.634027	-0.386578	-0.786905	-1.94062
2012.09	-0.123494	-0.460795	-3.26851	-0.389157	-0.470726	-0.233031	-0.0740245	-0.342794	-0.0278199	-0.0838234	-0.0930002	-0.041634	-0.485994	-0.106926	-0.0235909	-0.667668	-0.202411	-0.0519113	-0.775732	-0.623961	-0.380691	-0.776253	-1.92561
2012.1	-0.120857	-0.453985	-3.25138	-0.383622	-0.464447	-0.229903	-0.0724917	-0.337698	-0.0273517	-0.0823268	-0.0927371	-0.0419764	-0.478948	-0.104986	-0.0237357	-0.661782	-0.198928	-0.0503125	-0.766033	-0.614055	-0.374905	-0.765745	-1.91072
2012.1	-0.118277	-0.446527	-3.23434	-0.378166	-0.458279	-0.226872	-0.0710297	-0.332723	-0.0279146	-0.0814933	-0.0918167	-0.0423559	-0.472005	-0.103118	-0.0233392	-0.65535	-0.195055	-0.048763	-0.757014	-0.604306	-0.368739	-0.755379	-1.89595
2012.1	-0.115752	-0.439192	-3.21738	-0.372788	-0.451602	-0.22272	-0.0695951	-0.327128	-0.0284132	-0.0800611	-0.090884	-0.0426481	-0.46568	-0.101279	-0.0229457	-0.648349	-0.191257	-0.047871	-0.7481	-0.594713	-0.362675	-0.745154	-1.88171
2012.11	-0.113281	-0.431978	-3.20106	-0.367486	-0.445023	-0.218644	-0.0682126	-0.32163	-0.0279374	-0.0786567	-0.0899911	-0.042919	-0.459453	-0.0994933	-0.022575	-0.642038	-0.18798	-0.0470141	-0.738746	-0.585271	-0.35671	-0.73548	-1.86758
2012.11	-0.110863	-0.424882	-3.18485	-0.362781	-0.43854	-0.215804	-0.0668706	-0.316959	-0.027484	-0.0779147	-0.0891531	-0.0432322	-0.452792	-0.0977505	-0.0222182	-0.635819	-0.184784	-0.0455662	-0.72951	-0.575979	-0.350843	-0.725953	-1.85314
2012.11	-0.108496	-0.417902	-3.16816	-0.358139	-0.432151	-0.213006	-0.0655629	-0.31235	-0.0280046	-0.076573	-0.0883107	-0.043463	-0.446228	-0.0960445	-0.0218711	-0.629026	-0.181186	-0.0441628	-0.72039	-0.566835	-0.345073	-0.716126	-1.83881
2012.11	-0.10618	-0.411037	-3.15155	-0.353045	-0.425855	-0.209108	-0.064282	-0.307151	-0.028498	-0.0752541	-0.0874832	-0.0436765	-0.439759	-0.0936879	-0.0215281	-0.622306	-0.177658	-0.0428027	-0.711383	-0.558957	-0.339398	-0.706432	-1.82459
2012.12	-0.103913	-0.404285	-3.13504	-0.348024	-0.419651	-0.205281	-0.0630712	-0.302045	-0.0280332	-0.0739945	-0.0867416	-0.0439365	-0.433905	-0.0920858	-0.0212234	-0.615658	-0.174199	-0.0414845	-0.702489	-0.551254	-0.333816	-0.69687	-1.81048
2012.12	-0.101695	-0.397644	-3.11915	-0.343074	-0.413538	-0.201524	-0.0618734	-0.297718	-0.0275602	-0.0727464	-0.0859749	-0.0424906	-0.428135	-0.0905205	-0.0209128	-0.609701	-0.171258	-0.0402068	-0.693706	-0.542502	-0.328326	-0.687436	-1.79648
2012.12	-0.0995239	-0.391849	-3.10337	-0.338194	-0.408087	-0.198964	-0.0607274	-0.292797	-0.0280762	-0.0715426	-0.0852489	-0.0411091	-0.421928	-0.0889779	-0.0206268	-0.603822	-0.168385	-0.0389685	-0.685033	-0.53389	-0.323388	-0.678131	-1.78259
2012.12	-0.0973993	-0.386187	-3.0871	-0.333384	-0.402744	-0.196507	-0.0596077	-0.28796	-0.0276353	-0.0703618	-0.0845656	-0.0415495	-0.415811	-0.0875071	-0.020346	-0.597371	-0.165106	-0.0377684	-0.676468	-0.525414	-0.318553	-0.668952	-1.7688
2012.13	-0.09532	-0.379843	-3.07092	-0.328643	-0.396877	-0.192911	-0.0585227	-0.283925	-0.0272157	-0.0692111	-0.0839059	-0.041959	-0.409783	-0.08536	-0.0200771	-0.590989	-0.161891	-0.0366052	-0.668578	-0.517072	-0.313314	-0.659896	-1.75513
2012.13	-0.0932851	-0.373603	-3.05482	-0.323969	-0.391095	-0.189381	-0.0574769	-0.27924	-0.0277493	-0.0680947	-0.083248	-0.0422782	-0.404369	-0.0839678	-0.0198242	-0.584676	-0.158739	-0.0360975	-0.66076	-0.508863	-0.308161	-0.650964	-1.74198
2012.13	-0.0912937	-0.367466	-3.03881	-0.319361	-0.385397	-0.185915	-0.0564488	-0.274658	-0.0272919	-0.0675936	-0.0825987	-0.0425761	-0.399022	-0.0825962	-0.0195707	-0.579055	-0.156103	-0.0355934	-0.652499	-0.500784	-0.303093	-0.642571	-1.72893
2012.13	-0.0893447	-0.36143	-3.02345	-0.315349	-0.379783	-0.183693	-0.0554736	-0.270873	-0.0268875	-0.0665133	-0.082019	-0.0429134	-0.393237	-0.0812795	-0.0193444	-0.573499	-0.153521	-0.0344972	-0.644341	-0.492834	-0.298108	-0.634295	-1.71556
2012.14	-0.0874374	-0.355493	-3.00815	-0.311373	-0.37425	-0.181464	-0.054498	-0.267135	-0.0274379	-0.0654626	-0.0814023	-0.0431656	-0.387537	-0.0799661	-0.0191041	-0.567372	-0.150531	-0.0334348	-0.636285	-0.48501	-0.293206	-0.625709	-1.7023
2012.14	-0.0855708	-0.349653	-2.99238	-0.306944	-0.368798	-0.178143	-0.0535629	-0.262778	-0.0279608	-0.0644291	-0.0808175	-0.043401	-0.381918	-0.078004	-0.0188821	-0.56131	-0.1476	-0.032405	-0.62833	-0.47845	-0.288384	-0.617239	-1.68913
2012.14	-0.083744	-0.343909	-2.9767	-0.302579	-0.363425	-0.174882	-0.0526638	-0.258522	-0.0275074	-0.0634369	-0.0802863	-0.0420048	-0.376912	-0.0767983	-0.0186751	-0.555314	-0.144726	-0.031407	-0.620474	-0.472006	-0.283641	-0.608884	-1.67607
2012.15	-0.0819562	-0.33826	-2.96109	-0.298275	-0.35813	-0.171682	-0.0517915	-0.255016	-0.0270767	-0.0624473	-0.0797459	-0.040706	-0.371959	-0.0755966	-0.0184762	-0.550012	-0.142367	-0.0304397	-0.612717	-0.464512	-0.278976	-0.600642	-1.66311
2012.15	-0.0802066	-0.333453	-2.94613	-0.294033	-0.353496	-0.169687	-0.0509383	-0.25089	-0.0276179	-0.0614886	-0.0792166	-0.0411142	-0.366567	-0.0744316	-0.0182797	-0.54476	-0.140048	-0.0295023	-0.605056	-0.457138	-0.274857	-0.592511	-1.65025
2012.15	-0.0784944	-0.328738	-2.93125	-0.289851	-0.348939	-0.167747	-0.0501259	-0.246856	-0.0271843	-0.0605633	-0.0787463	-0.0415542	-0.361253	-0.0733063	-0.0181028	-0.538941	-0.137321	-0.0285936	-0.597491	-0.44988	-0.270813	-0.584491	-1.63749
2012.15	-0.0768187	-0.323337	-2.91588	-0.285729	-0.343856	-0.164678	-0.0493152	-0.243571	-0.0267678	-0.0596579	-0.0782423	-0.0419023	-0.356016	-0.0722049	-0.0179154	-0.533183	-0.134647	-0.027713	-0.590577	-0.442738	-0.266359	-0.576579	-1.62482
2012.16	-0.0751788	-0.318026	-2.9006	-0.281665	-0.338846	-0.161664	-0.048533	-0.239663	-0.0273247	-0.0587718	-0.0777593	-0.0422262	-0.35137	-0.0711268	-0.0177387	-0.527487	-0.132026	-0.0274668	-0.583746	-0.435709	-0.261978	-0.568774	-1.61268
2012.16	-0.0735738	-0.312802	-2.88539	-0.277659	-0.33391	-0.158705	-0.0477891	-0.235839	-0.0269084	-0.0579176	-0.0773335	-0.0409205	-0.346802	-0.0693816	-0.0175805	-0.522488	-0.129917	-0.0272409	-0.576447	-0.428792	-0.25767	-0.561501	-1.60064
2012.16	-0.0720032	-0.307663	-2.87027	-0.27423	-0.329045	-0.156958	-0.0470606	-0.232762	-0.0265037	-0.0570683	-0.0768884	-0.0396903	-0.341775	-0.0683749	-0.0174232	-0.517525	-0.127837	-0.026402	-0.56924	-0.421984	-0.253432	-0.554315	-1.58826
2012.16	-0.0704661	-0.302609	-2.85522	-0.270849	-0.324252	-0.155241	-0.0463535	-0.229059	-0.027074	-0.0562407	-0.0764576	-0.0401695	-0.33682	-0.0673924	-0.0172718	-0.511996	-0.125348	-0.0255888	-0.562123	-0.415285	-0.249264	-0.546811	-1.57598
2012.17	-0.0689618	-0.297639	-2.84082	-0.266996	-0.319528	-0.1524	-0.045676	-0.225435	-0.0276511	-0.055449	-0.0760758	-0.040676	-0.331937	-0.066442	-0.0171329	-0.506526	-0.122907	-0.0248007	-0.555095	-0.409851	-0.245165	-0.539409	-1.56379
2012.17	-0.0674896	-0.292749	-2.82648	-0.263199	-0.314873	-0.149611	-0.0450031	-0.222554	-0.0271974	-0.0546681	-0.0756645	-0.041086	-0.327645	-0.0654994	-0.0169873	-0.501115	-0.120514	-0.0240369	-0.548155	-0.404477	-0.241132	-0.532108	-1.5517
2012.17	-0.0660488	-0.28794	-2.81167	-0.259456	-0.310286	-0.146873	-0.0443475	-0.219728	-0.0267629	-0.0539091	-0.0752638	-0.0398467	-0.323416	-0.0638923	-0.0168454	-0.496379	-0.118617	-0.0232966	-0.541302	-0.398056	-0.237167	-0.524905	-1.5397
2012.18	-0.0646388	-0.283973	-2.79693	-0.255765	-0.306358	-0.145352	-0.0437334	-0.216282	-0.0273558	-0.053173	-0.0749248	-0.0387056	-0.318728	-0.0630261	-0.016726	-0.491714	-0.11677	-0.0225791	-0.534534	-0.391736	-0.233743	-0.517799	-1.52779
2012.18	-0.0632589	-0.280057	-2.78227	-0.252128	-0.302478	-0.143838	-0.043124	-0.212888	-0.0269195	-0.0524448	-0.0745568	-0.0392543	-0.314107	-0.062169	-0.0166006	-0.486461	-0.114496	-0.0218837	-0.527851	-0.385517	-0.230367	-0.51079	-1.51598
2012.18	-0.0619084	-0.275457	-2.76769	-0.248542	-0.298072	-0.141206	-0.0425391	-0.210244	-0.0264968	-0.0517294	-0.0742069	-0.0397639	-0.309554	-0.0613268	-0.0164851	-0.481264	-0.112267	-0.0212098	-0.521796	-0.379397	-0.226579	-0.503876	-1.50425
2012.18	-0.0605868	-0.270932	-2.75318	-0.245007	-0.293729	-0.138621	-0.0419732	-0.206979	-0.0271033	-0.051053	-0.0738967	-0.0402989	-0.30559	-0.0605297	-0.0163753	-0.476122	-0.110081	-0.0211741	-0.515836	-0.373373	-0.222852	-0.497055	-1.49305
2012.19	-0.0592934	-0.266481	-2.73875	-0.241522	-0.28945	-0.136084	-0.0414154	-0.203759	-0.0266822	-0.0503788	-0.0735616	-0.0391014	-0.301677	-0.0590446	-0.016263	-0.471659	-0.108391	-0.0211318	-0.509387	-0.367446	-0.219187	-0.490745	-1.48193
2012.19	-0.0580276	-0.262104	-2.72439	-0.238596	-0.285233	-0.134727	-0.0408647	-0.201288	-0.0262693	-0.0497294	-0.0725275	-0.0379654	-0.297304	-0.0582773	-0.0161476	-0.467252	-0.106739	-0.0204809	-0.503018	-0.361612	-0.215582	-0.484525	-1.47047
2012.19	-0.0567889	-0.257798	-2.71011	-0.235733	-0.281078	-0.133441	-0.0410754	-0.198193	-0.0268874	-0.0490945	-0.0722716	-0.0386268	-0.292994	-0.0575567	-0.016059	-0.46226	-0.104661	-0.0198502	-0.496729	-0.355871	-0.212037	-0.477966	-1.4591
2012.19	-0.0555765	-0.253563	-2.69646	-0.23238	-0.276983	-0.130999	-0.0405465	-0.195137	-0.0274385	-0.0484708	-0.0719925	-0.0391813	-0.288746	-0.0568337	-0.015958	-0.457322	-0.102623	-0.0192388	-0.490519	-0.351357	-0.20855	-0.471496	-1.44781
2012.2	-0.0543901	-0.249398	-2.68289	-0.229075	-0.272948	-0.128602	-0.0400202	-0.192829	-0.027015	-0.0478514	-0.071709	-0.0396957	-0.285069	-0.0561409	-0.015871	-0.452436	-0.100625	-0.0186463	-0.484386	-0.346935	-0.20512	-0.465114	-1.43662
2012.2	-0.0532289	-0.245302	-2.66883	-0.225817	-0.26956	-0.127406	-0.0395419	-0.19059	-0.0266059	-0.0478765	-0.0714936	-0.0402355	-0.281469	-0.0554598	-0.0157833	-0.448231	-0.099122	-0.018072	-0.47833	-0.341427	-0.201746	-0.458818	-1.42551
2012.2	-0.0520926	-0.242019	-2.65484	-0.222605	-0.266221	-0.126229	-0.0397593	-0.188368	-0.0281279	-0.0478789	-0.0712352	-0.040677	-0.277389	-0.0547934	-0.0162437	-0.444069	-0.0976474	-0.0175154	-0.47235	-0.336007	-0.198896	-0.452607	-1.41448
2012.21	-0.0509805	-0.238808	-2.64092	-0.219439	-0.262342	-0.123919	-0.0406981	-0.186862	-0.0295933	-0.0478808	-0.072394	-0.0426905	-0.273875	-0.0541271	-0.016685	-0.439325	-0.095746	-0.0175744	-0.466985	-0.330672	-0.196103	-0.446481	-1.40355
2012.21	-0.0498922	-0.234885	-2.62708	-0.216318	-0.25852	-0.122807	-0.0409138	-0.185446	-0.0300419	-0.0479052	-0.0736033	-0.044706	-0.270439	-0.0542065	-0.0171292	-0.435259	-0.0938817	-0.0176621	-0.461714	-0.325423	-0.192878	-0.440437	-1.39269
2012.21	-0.0488271	-0.231026	-2.61388	-0.213773	-0.255356	-0.121717	-0.0418527	-0.183346	-0.0304675	-0.047314	-0.0740401	-0.0448936	-0.266518	-0.0535726	-0.0175555	-0.431237	-0.0925202	-0.0171181	-0.455941	-0.320256	-0.189705	-0.434475	-1.38236
2012.21	-0.0477848	-0.227232	-2.60072	-0.21124	-0.25221	-0.119489	-0.0419839	-0.180561	-0.0308353	-0.0467426	-0.074409	-0.0466672	-0.262654	-0.05296	-0.0179439	-0.42663	-0.0911643	-0.0165909	-0.450241	-0.315172	-0.186585	-0.429018	-1.37208
2012.22	-0.0474099	-0.223499	-2.58709	-0.208236	-0.248536	-0.118455	-0.0414278	-0.178532	-0.031185	-0.0467732	-0.0754784	-0.0499261	-0.259366	-0.0530425	-0.0188675	-0.422698	-0.0893892	-0.0160799	-0.444612	-0.31131	-0.183517	-0.423627	-1.36147
2012.22	-0.0470474	-0.219827	-2.57353	-0.205274	-0.244915	-0.117448	-0.0408935	-0.177259	-0.0315523	-0.0468252	-0.0772984	-0.0530766	-0.256128	-0.0531485	-0.0197778	-0.418812	-0.0876486	-0.0162109	-0.439053	-0.307518	-0.180499	-0.417893	-1.35094
2012.22	-0.0460431	-0.216216	-2.5606	-0.202355	-0.241939	-0.116463	-0.0403778	-0.175288	-0.0328391	-0.0468534	-0.0789778	-0.0575398	-0.252415	-0.0532259	-0.0206328	-0.414337	-0.0864012	-0.0163128	-0.434122	-0.302636	-0.178006	-0.412236	-1.3405
2012.22	-0.0450602	-0.212665	-2.54773	-0.199993	-0.238999	-0.116629	-0.0405769	-0.174043	-0.0340472	-0.0468812	-0.0806022	-0.0600323	-0.249274	-0.0546845	-0.0258388	-0.410535	-0.0851717	-0.0158104	-0.429244	-0.297831	-0.175548	-0.406656	-1.33013
2012.23	-0.0440982	-0.209941	-2.53438	-0.197672	-0.235517	-0.116835	-0.0415225	-0.172856	-0.0352534	-0.0469304	-0.0815242	-0.0608175	-0.246714	-0.0568572	-0.0432914	-0.407419	-0.0839775	-0.0159482	-0.423878	-0.29427	-0.172661	-0.401151	-1.31984
2012.23	-0.0431568	-0.207234	-2.52165	-0.19486	-0.232677	-0.115833	-0.0423874	-0.171664	-0.0372992	-0.0475601	-0.083079	-0.0647331	-0.243648	-0.0589239	-0.0606658	-0.403683	-0.0827902	-0.0160596	-0.418578	-0.290723	-0.169821	-0.395721	-1.30964
2012.23	-0.0422355	-0.20383	-2.50899	-0.192604	-0.229872	-0.11486	-0.0425258	-0.171863	-0.0392414	-0.0487648	-0.0852775	-0.0699908	-0.240633	-0.0623133	-0.0823405	-0.399993	-0.0816304	-0.015565	-0.413894	-0.286108	-0.167497	-0.390781	-1.29951
2012.24	-0.0419914	-0.200482	-2.4964	-0.190916	-0.227718	-0.116273	-0.0441354	-0.173527	-0.0441033	-0.051205	-0.0911234	-0.0817445	-0.238198	-0.0876019	-0.239321	-0.410377	-0.0832797	-0.0169553	-0.410967	-0.283893	-0.166179	-0.386342	-1.28989
2012.24	-0.0417323	-0.197946	-2.48442	-0.188713	-0.225558	-0.116422	-0.0456255	-0.175062	-0.0495247	-0.0541048	-0.0972772	-0.0939328	-0.23578	-0.11779	-0.402108	-0.424619	-0.0884657	-0.021321	-0.408575	-0.28394	-0.165798	-0.381947	-1.28034
2012.24	-0.0408414	-0.195448	-2.47196	-0.186542	-0.222854	-0.115435	-0.0456661	-0.174515	-0.0508512	-0.0551515	-0.0990037	-0.0987791	-0.232881	-0.124607	-0.421682	-0.425093	-0.0908379	-0.0237255	-0.405121	-0.281719	-0.164954	-0.377196	-1.27086
2012.24	-0.0399695	-0.192238	-2.459	-0.184415	-0.220202	-0.114491	-0.0457319	-0.172622	-0.0502155	-0.0549948	-0.0993154	-0.098492	-0.230033	-0.122957	-0.406332	-0.421187	-0.0895312	-0.0229948	-0.400616	-0.278407	-0.162719	-0.372091	-1.26146
2012.25	-0.0391163	-0.18908	-2.44667	-0.181792	-0.216994	-0.113552	-0.0457692	-0.170739	-0.0495763	-0.0548198	-0.0988419	-0.0964835	-0.227212	-0.122018	-0.391575	-0.417307	-0.0882379	-0.0222866	-0.395607	-0.275118	-0.160043	-0.367054	-1.25171
2012.25	-0.0382812	-0.185974	-2.4344	-0.179206	-0.213833	-0.112631	-0.0451014	-0.168891	-0.0489698	-0.0540558	-0.0983842	-0.0946162	-0.223918	-0.120414	-0.376868	-0.412849	-0.0865198	-0.0216002	-0.390661	-0.27075	-0.157411	-0.362085	-1.24203
2012.25	-0.037464	-0.182919	-2.42164	-0.176657	-0.210718	-0.11057	-0.0444614	-0.166404	-0.04843	-0.0533173	-0.0972726	-0.0896329	-0.220672	-0.11746	-0.36221	-0.408438	-0.0848351	-0.0215552	-0.385777	-0.266452	-0.154822	-0.357184	-1.23242
2012.26	-0.0366642	-0.179914	-2.40895	-0.174145	-0.207648	-0.108546	-0.0438254	-0.163953	-0.0469168	-0.0525842	-0.0954481	-0.0849744	-0.217992	-0.115272	-0.348131	-0.404701	-0.0836382	-0.0214984	-0.380954	-0.262222	-0.152275	-0.352768	-1.22289
2012.26	-0.0358815	-0.177703	-2.39632	-0.171668	-0.204623	-0.10656	-0.0432051	-0.162233	-0.0454761	-0.0518666	-0.0943874	-0.0822706	-0.215354	-0.11314	-0.334618	-0.401006	-0.0824668	-0.0208363	-0.376191	-0.258059	-0.149771	-0.348414	-1.21343
2012.26	-0.0351155	-0.175551	-2.38376	-0.16975	-0.202235	-0.105775	-0.0426258	-0.159873	-0.0451145	-0.0511855	-0.0934109	-0.0798179	-0.212232	-0.111065	-0.321667	-0.396722	-0.080861	-0.0201946	-0.372046	-0.253962	-0.147785	-0.343698	-1.20405
2012.26	-0.0343659	-0.172667	-2.37182	-0.167851	-0.199872	-0.104986	-0.0427595	-0.158233	-0.0447357	-0.0505092	-0.0924261	-0.077477	-0.209674	-0.10903	-0.309779	-0.392484	-0.0797405	-0.0195727	-0.367944	-0.251071	-0.145823	-0.339046	-1.19474
2012.27	-0.034268	-0.169831	-2.36049	-0.165464	-0.19696	-0.104201	-0.0429027	-0.157318	-0.0443759	-0.0504457	-0.0921821	-0.0769157	-0.207157	-0.107038	-0.298923	-0.388907	-0.0790938	-0.0195725	-0.363344	-0.248236	-0.143425	-0.334456	-1.1855
2012.27	-0.0341955	-0.167041	-2.34869	-0.163111	-0.194682	-0.103471	-0.0423255	-0.155053	-0.0440704	-0.0498015	-0.0912808	-0.0765143	-0.204154	-0.105819	-0.287971	-0.385392	-0.0784767	-0.0195944	-0.358801	-0.244295	-0.141066	-0.329929	-1.17676
2012.27	-0.0334655	-0.164297	-2.33637	-0.161307	-0.192431	-0.101577	-0.0417574	-0.152813	-0.0437449	-0.0491583	-0.0903655	-0.0744057	-0.201194	-0.103914	-0.276892	-0.381274	-0.077402	-0.0189909	-0.354866	-0.240417	-0.138746	-0.325463	-1.16808
2012.28	-0.0327511	-0.161598	-2.32413	-0.159536	-0.189627	-0.0997184	-0.0411961	-0.151303	-0.0424879	-0.0485395	-0.0894903	-0.0708329	-0.198788	-0.102045	-0.266253	-0.377201	-0.0758949	-0.0184061	-0.350987	-0.2366	-0.136464	-0.321057	-1.15905
2012.28	-0.032052	-0.158944	-2.31195	-0.157267	-0.186865	-0.0990539	-0.0406809	-0.149153	-0.0412915	-0.047934	-0.0886684	-0.0675052	-0.196437	-0.100251	-0.256066	-0.373801	-0.0744171	-0.0178392	-0.346598	-0.232844	-0.134694	-0.316711	-1.15009
2012.28	-0.0313677	-0.157081	-2.29983	-0.15503	-0.184142	-0.0983935	-0.0401599	-0.147023	-0.0411079	-0.0473394	-0.0878428	-0.06603	-0.19359	-0.0977913	-0.246274	-0.370433	-0.0734198	-0.0172898	-0.342265	-0.229147	-0.13295	-0.312841	-1.14119
2012.28	-0.0306981	-0.155264	-2.28777	-0.152825	-0.18146	-0.0965928	-0.0396681	-0.145623	-0.0399876	-0.046748	-0.0863324	-0.0646573	-0.190783	-0.0960714	-0.236887	-0.366476	-0.0724506	-0.0167573	-0.337986	-0.226629	-0.130763	-0.30903	-1.13237
2012.29	-0.0300427	-0.152713	-2.27578	-0.150651	-0.178816	-0.0948251	-0.0391851	-0.143582	-0.0389164	-0.0461987	-0.0856141	-0.0634426	-0.188017	-0.0944254	-0.227875	-0.362561	-0.0710399	-0.0168555	-0.33376	-0.224203	-0.128613	-0.304847	-1.12361
2012.29	-0.0294014	-0.150205	-2.26443	-0.148509	-0.176211	-0.0942749	-0.0394464	-0.142291	-0.0388894	-0.0456644	-0.0856504	-0.0623133	-0.185825	-0.0928213	-0.219792	-0.35933	-0.0696566	-0.0169494	-0.329587	-0.220644	-0.126497	-0.30072	-1.11492
2012.29	-0.0287737	-0.147737	-2.2531	-0.146922	-0.174239	-0.0936773	-0.0396732	-0.141655	-0.0398059	-0.0457214	-0.0863544	-0.0628656	-0.183639	-0.0919252	-0.213132	-0.356104	-0.0687615	-0.0164274	-0.325467	-0.217141	-0.124895	-0.29665	-1.1063
2012.29	-0.0281594	-0.145311	-2.24184	-0.145346	-0.172282	-0.0931177	-0.0398937	-0.140357	-0.0406546	-0.0457776	-0.0870199	-0.0649862	-0.181497	-0.0917461	-0.206716	-0.352926	-0.0678735	-0.0165343	-0.321951	-0.213693	-0.123308	-0.292634	-1.09817
2012.3	-0.0275583	-0.142924	-2.23065	-0.143279	-0.169772	-0.0925716	-0.0401336	-0.139817	-0.0415282	-0.0458543	-0.0877397	-0.0704427	-0.179387	-0.0923099	-0.201181	-0.35556	-0.0674845	-0.0166396	-0.318481	-0.211473	-0.12128	-0.288673	-1.09011
2012.3	-0.02697	-0.141338	-2.21952	-0.141765	-0.167892	-0.0932111	-0.0410595	-0.140629	-0.0432536	-0.0471198	-0.0897914	-0.0769048	-0.177312	-0.0928079	-0.19689	-0.357917	-0.067062	-0.0167463	-0.315058	-0.209235	-0.119763	-0.285189	-1.08168
2012.3	-0.0263942	-0.139765	-2.20844	-0.140264	-0.166615	-0.0937973	-0.0426558	-0.141413	-0.0448924	-0.0489315	-0.0931865	-0.0813078	-0.175258	-0.0967583	-0.20764	-0.356591	-0.0662105	-0.0168387	-0.311668	-0.207055	-0.118262	-0.281745	-1.07331
2012.31	-0.0258308	-0.13747	-2.19743	-0.138799	-0.164778	-0.0932604	-0.0442563	-0.140841	-0.0465185	-0.0501464	-0.0973073	-0.0872607	-0.173248	-0.10069	-0.217571	-0.355953	-0.0658443	-0.0169461	-0.308337	-0.204919	-0.116317	-0.277932	-1.06501
2012.31	-0.0259311	-0.135212	-2.18702	-0.137334	-0.162969	-0.093851	-0.0450371	-0.140952	-0.0479896	-0.0512862	-0.0997195	-0.0925452	-0.171771	-0.100982	-0.212093	-0.354644	-0.0659272	-0.0170255	-0.305024	-0.201665	-0.114879	-0.27417	-1.05678
2012.31	-0.0260207	-0.133741	-2.17611	-0.135381	-0.161179	-0.0932822	-0.0450956	-0.141732	-0.050348	-0.0523982	-0.101362	-0.0958484	-0.169798	-0.101268	-0.207371	-0.353349	-0.0664559	-0.017111	-0.301762	-0.199602	-0.11346	-0.270876	-1.0486
2012.31	-0.0254652	-0.132305	-2.1647	-0.133984	-0.15943	-0.0927518	-0.0466306	-0.142565	-0.0536539	-0.0535268	-0.103764	-0.0974269	-0.167867	-0.102306	-0.204038	-0.352115	-0.0674719	-0.017826	-0.298546	-0.197587	-0.111594	-0.267632	-1.04093
2012.32	-0.0249215	-0.130132	-2.15391	-0.133111	-0.158276	-0.0945132	-0.0501919	-0.144002	-0.0566832	-0.0545826	-0.105263	-0.0987687	-0.166468	-0.104639	-0.211814	-0.352108	-0.0684182	-0.0178798	-0.29537	-0.195601	-0.110233	-0.264009	-1.0333
2012.32	-0.0243895	-0.127994	-2.14373	-0.131735	-0.156555	-0.0950865	-0.0529331	-0.145413	-0.0585999	-0.0556124	-0.106719	-0.101634	-0.165089	-0.108977	-0.232885	-0.35458	-0.0688983	-0.0179375	-0.292778	-0.193636	-0.108891	-0.260436	-1.0253
2012.32	-0.0238689	-0.126659	-2.13362	-0.130389	-0.154872	-0.0956942	-0.0542234	-0.146873	-0.060509	-0.0566609	-0.108218	-0.10448	-0.16375	-0.11616	-0.258137	-0.358414	-0.0698657	-0.0186271	-0.290239	-0.191726	-0.10758	-0.257337	-1.01738
2012.32	-0.024008	-0.125322	-2.12354	-0.129567	-0.153784	-0.0985381	-0.0561367	-0.148229	-0.0631889	-0.0582411	-0.109582	-0.106943	-0.162411	-0.125757	-0.287822	-0.363954	-0.0725942	-0.0192726	-0.287711	-0.190959	-0.10675	-0.254267	-1.00994
2012.33	-0.0241417	-0.123264	-2.11406	-0.128757	-0.152712	-0.100187	-0.0586952	-0.14956	-0.0657326	-0.0603742	-0.112311	-0.11086	-0.161606	-0.135801	-0.323388	-0.370669	-0.0770683	-0.0205052	-0.285763	-0.190204	-0.105933	-0.251241	-1.00255
2012.33	-0.0236263	-0.122004	-2.10467	-0.127977	-0.152273	-0.101865	-0.0612555	-0.150942	-0.0682537	-0.061912	-0.115071	-0.114721	-0.161371	-0.142319	-0.347771	-0.374329	-0.0815667	-0.0248436	-0.284433	-0.190664	-0.105626	-0.248691	-0.994797
2012.33	-0.0237691	-0.120746	-2.0953	-0.127189	-0.152392	-0.104596	-0.0636593	-0.152221	-0.0705389	-0.0633601	-0.118338	-0.118109	-0.161101	-0.144345	-0.352345	-0.377201	-0.0849591	-0.0301673	-0.283079	-0.192191	-0.105295	-0.24574	-0.987104
2012.34	-0.0239094	-0.119508	-2.08598	-0.126413	-0.151929	-0.107277	-0.0652868	-0.153476	-0.071753	-0.0647726	-0.121498	-0.12126	-0.160835	-0.14632	-0.356728	-0.378805	-0.0869355	-0.0322992	-0.281195	-0.192564	-0.104503	-0.242828	-0.979891
2012.34	-0.023399	-0.118311	-2.07674	-0.125141	-0.150312	-0.108826	-0.0662043	-0.154085	-0.0720091	-0.0649856	-0.122508	-0.124389	-0.160085	-0.149065	-0.360223	-0.377299	-0.0870902	-0.0319264	-0.2788	-0.190668	-0.103263	-0.239967	-0.972745
2012.34	-0.0228994	-0.116367	-2.06695	-0.12388	-0.148708	-0.107979	-0.06633	-0.153237	-0.0721807	-0.0651613	-0.123392	-0.127082	-0.15828	-0.152321	-0.364921	-0.377014	-0.0863005	-0.0315551	-0.275863	-0.188784	-0.102036	-0.236719	-0.965222
2012.34	-0.0224106	-0.1152	-2.05666	-0.122639	-0.147132	-0.107141	-0.0657457	-0.152402	-0.0713912	-0.0653358	-0.124954	-0.127956	-0.156498	-0.15619	-0.377088	-0.377357	-0.0855261	-0.0318025	-0.272959	-0.186936	-0.100832	-0.233514	-0.957758
2012.35	-0.0225847	-0.114075	-2.04701	-0.121418	-0.145581	-0.107521	-0.0659245	-0.152328	-0.0706828	-0.0655315	-0.12585	-0.127294	-0.155283	-0.160095	-0.38479	-0.377769	-0.0847838	-0.0314465	-0.27011	-0.183968	-0.0991738	-0.230777	-0.950781
2012.35	-0.0227449	-0.112201	-2.03794	-0.120207	-0.144629	-0.109001	-0.0667702	-0.152205	-0.0718847	-0.0662887	-0.125911	-0.128159	-0.154067	-0.162383	-0.381865	-0.379971	-0.085854	-0.0316991	-0.267284	-0.182188	-0.0980131	-0.22807	-0.943851
2012.35	-0.0222594	-0.1111	-2.02838	-0.119007	-0.14369	-0.110466	-0.0682901	-0.152764	-0.0730345	-0.0670266	-0.127372	-0.132225	-0.152868	-0.168686	-0.388741	-0.383394	-0.0909505	-0.0331612	-0.266131	-0.182697	-0.0973402	-0.225395	-0.936552
2012.35	-0.0224352	-0.110045	-2.01886	-0.118366	-0.142787	-0.111948	-0.0705609	-0.154085	-0.0761434	-0.0689998	-0.131071	-0.13956	-0.152229	-0.187031	-0.442169	-0.391338	-0.0988678	-0.0358579	-0.266167	-0.184435	-0.0971713	-0.223195	-0.929737
2012.36	-0.0226001	-0.108987	-2.00994	-0.118231	-0.14246	-0.114495	-0.0726845	-0.155994	-0.0809114	-0.0714632	-0.135216	-0.147733	-0.151575	-0.210079	-0.527485	-0.405241	-0.1051	-0.0396313	-0.265593	-0.186062	-0.0969827	-0.221009	-0.922971
2012.36	-0.0221177	-0.108698	-2.00105	-0.118105	-0.142145	-0.115862	-0.0747428	-0.158553	-0.084472	-0.0738551	-0.139221	-0.155303	-0.150922	-0.231874	-0.609967	-0.420862	-0.107609	-0.0468923	-0.264474	-0.187661	-0.0963267	-0.218852	-0.91625
2012.36	-0.0222949	-0.107684	-1.99282	-0.117477	-0.141854	-0.118402	-0.0775345	-0.161168	-0.0879953	-0.0768828	-0.143253	-0.164366	-0.151887	-0.252229	-0.67763	-0.434803	-0.108283	-0.0621768	-0.264521	-0.189321	-0.0961733	-0.216741	-0.909599
2012.37	-0.0224644	-0.106663	-1.98458	-0.117353	-0.142708	-0.126565	-0.0808655	-0.164317	-0.092155	-0.0791516	-0.146285	-0.170801	-0.153309	-0.264717	-0.709078	-0.444508	-0.110248	-0.0828162	-0.265618	-0.19087	-0.0964704	-0.214642	-0.902987
2012.37	-0.0226172	-0.106412	-1.97639	-0.117241	-0.145283	-0.133514	-0.0833971	-0.166066	-0.0970635	-0.0807632	-0.148502	-0.173531	-0.15419	-0.267259	-0.699895	-0.447937	-0.112646	-0.100451	-0.266159	-0.192392	-0.0967618	-0.212161	-0.896433
2012.37	-0.0227969	-0.105438	-1.96828	-0.117665	-0.149118	-0.135751	-0.0844981	-0.167121	-0.107711	-0.0824021	-0.150778	-0.176299	-0.155116	-0.26981	-0.689924	-0.446334	-0.113688	-0.114117	-0.265641	-0.19283	-0.0966109	-0.209709	-0.889501
2012.37	-0.0223103	-0.103706	-1.96535	-0.119146	-0.152897	-0.136763	-0.0862977	-0.169573	-0.139613	-0.0840002	-0.152978	-0.180557	-0.156563	-0.27657	-0.701842	-0.44475	-0.114243	-0.126104	-0.26513	-0.192088	-0.0959787	-0.207291	-0.883059
2012.38	-0.0224885	-0.102766	-1.96551	-0.121073	-0.1577	-0.138895	-0.0893621	-0.173277	-0.171665	-0.0867065	-0.156416	-0.187534	-0.157905	-0.288519	-0.727405	-0.447546	-0.11612	-0.148657	-0.267358	-0.193632	-0.0958171	-0.205335	-0.876645
2012.38	-0.0232951	-0.103334	-1.97238	-0.124519	-0.164759	-0.144402	-0.0937605	-0.178957	-0.19755	-0.0911208	-0.163275	-0.205451	-0.16028	-0.313263	-0.799202	-0.470281	-0.124759	-0.186779	-0.273935	-0.199678	-0.0965918	-0.204226	-0.870716
2012.38	-0.0241081	-0.104696	-1.98794	-0.132244	-0.176678	-0.151121	-0.100323	-0.188225	-0.244392	-0.0986097	-0.177397	-0.237695	-0.168006	-0.357765	-0.941075	-0.512927	-0.149664	-0.281535	-0.300401	-0.222161	-0.104154	-0.207029	-0.865705
2012.38	-0.0261856	-0.106741	-2.00349	-0.143798	-0.19341	-0.159878	-0.108656	-0.202605	-0.301113	-0.111128	-0.199927	-0.284898	-0.184272	-0.420973	-1.14622	-0.565553	-0.190332	-0.441997	-0.351816	-0.264271	-0.116989	-0.212987	-0.861131
2012.39	-0.0333546	-0.110998	-2.02174	-0.156725	-0.212215	-0.17074	-0.119557	-0.22081	-0.355926	-0.125682	-0.22733	-0.343346	-0.204365	-0.48733	-1.35508	-0.625618	-0.236923	-0.608237	-0.409623	-0.315877	-0.13245	-0.220131	-0.861672
2012.39	-0.0437756	-0.116822	-2.04607	-0.17239	-0.232939	-0.184016	-0.133286	-0.240477	-0.408245	-0.141425	-0.25662	-0.40246	-0.224067	-0.546433	-1.53234	-0.690743	-0.289576	-0.77714	-0.471828	-0.374671	-0.152765	-0.228632	-0.867936
2012.39	-0.0537824	-0.123931	-2.06955	-0.189028	-0.255858	-0.200191	-0.149843	-0.261425	-0.459556	-0.159416	-0.287833	-0.465818	-0.243056	-0.606319	-1.70426	-0.76197	-0.35105	-0.966774	-0.547513	-0.447432	-0.179913	-0.243582	-0.873897
2012.39	-0.0680717	-0.134659	-2.09021	-0.206473	-0.2831	-0.220655	-0.170838	-0.285398	-0.514933	-0.179338	-0.323654	-0.540962	-0.262298	-0.67228	-1.87636	-0.839266	-0.422599	-1.18149	-0.639756	-0.538247	-0.216874	-0.269516	-0.882363
2012.4	-0.0941769	-0.14928	-2.11643	-0.227206	-0.315291	-0.244702	-0.195286	-0.31297	-0.577792	-0.202258	-0.366374	-0.627851	-0.282737	-0.744476	-2.05383	-0.928795	-0.498815	-1.38406	-0.732642	-0.629399	-0.256349	-0.30075	-0.912676
2012.4	-0.121046	-0.166362	-2.14678	-0.248749	-0.347498	-0.268954	-0.220589	-0.34147	-0.639586	-0.225282	-0.408053	-0.709513	-0.305048	-0.813904	-2.22939	-1.01984	-0.569728	-1.55358	-0.813736	-0.710478	-0.294888	-0.338924	-0.954183
2012.4	-0.136486	-0.18016	-2.17863	-0.26896	-0.378663	-0.29505	-0.24795	-0.371496	-0.700182	-0.248338	-0.444833	-0.777341	-0.330632	-0.874089	-2.38034	-1.10374	-0.643798	-1.74588	-0.903171	-0.802775	-0.344491	-0.394856	-0.994999
2012.41	-0.148647	-0.187903	-2.21168	-0.288797	-0.410047	-0.32007	-0.272945	-0.400929	-0.75549	-0.270741	-0.481323	-0.839248	-0.355344	-0.925818	-2.49044	-1.18341	-0.714767	-1.94853	-0.998958	-0.901341	-0.401482	-0.444755	-1.04158
2012.41	-0.157657	-0.193068	-2.24152	-0.307913	-0.437353	-0.339466	-0.288055	-0.420148	-0.778304	-0.284857	-0.5042	-0.866655	-0.374486	-0.95548	-2.52444	-1.24171	-0.766932	-2.05314	-1.05945	-0.969978	-0.446945	-0.472952	-1.08467
2012.41	-0.16329	-0.198898	-2.26901	-0.326247	-0.46369	-0.357374	-0.304136	-0.439026	-0.795238	-0.296857	-0.51647	-0.875967	-0.39336	-0.981716	-2.55069	-1.27712	-0.806839	-2.11473	-1.09847	-1.0172	-0.478136	-0.494131	-1.11902
2012.41	-0.168976	-0.205573	-2.30609	-0.348424	-0.496813	-0.37892	-0.332501	-0.466492	-0.836915	-0.315016	-0.538283	-0.909303	-0.420333	-1.02519	-2.62601	-1.31874	-0.848816	-2.23032	-1.15258	-1.07064	-0.510935	-0.517643	-1.1543
2012.42	-0.176969	-0.212716	-2.35703	-0.380157	-0.540452	-0.407633	-0.368556	-0.496925	-0.892303	-0.336446	-0.569317	-0.958218	-0.455132	-1.07328	-2.71433	-1.37639	-0.904834	-2.38613	-1.22411	-1.14023	-0.54996	-0.548646	-1.19612
2012.42	-0.194373	-0.221979	-2.4143	-0.417597	-0.591586	-0.44267	-0.409858	-0.532252	-0.962047	-0.361494	-0.60566	-1.01831	-0.495079	-1.12568	-2.81817	-1.44148	-0.970568	-2.56258	-1.30786	-1.22456	-0.591136	-0.586278	-1.2414
2012.42	-0.219702	-0.232098	-2.46976	-0.449526	-0.643675	-0.479038	-0.458124	-0.571976	-1.04122	-0.388994	-0.645457	-1.08492	-0.536388	-1.1804	-2.9101	-1.51373	-1.03981	-2.74509	-1.39692	-1.31876	-0.637378	-0.632353	-1.29038
2012.42	-0.254278	-0.244813	-2.52868	-0.480836	-0.69976	-0.51854	-0.510222	-0.614876	-1.12656	-0.418738	-0.688528	-1.1558	-0.577252	-1.23643	-3.0012	-1.59736	-1.12018	-2.97103	-1.50227	-1.43109	-0.69456	-0.697347	-1.34342
2012.43	-0.310453	-0.266258	-2.60158	-0.521443	-0.767207	-0.569855	-0.570578	-0.667889	-1.24185	-0.45663	-0.749157	-1.25897	-0.625216	-1.31163	-3.12457	-1.71165	-1.23315	-3.2283	-1.6331	-1.57329	-0.767605	-0.773968	-1.40488
2012.43	-0.392225	-0.294004	-2.68474	-0.568178	-0.857734	-0.630805	-0.642862	-0.728887	-1.38115	-0.4988	-0.822487	-1.37864	-0.685162	-1.397	-3.24667	-1.83191	-1.33711	-3.40738	-1.74402	-1.71192	-0.853015	-0.839231	-1.45954
2012.43	-0.489354	-0.328226	-2.7696	-0.625153	-0.962692	-0.693945	-0.719154	-0.794975	-1.52313	-0.543126	-0.89513	-1.49589	-0.754916	-1.47604	-3.362	-1.96453	-1.43571	-3.59274	-1.85382	-1.85442	-0.94701	-0.901791	-1.49603
2012.44	-0.590826	-0.376051	-2.86109	-0.695186	-1.07997	-0.762761	-0.800864	-0.869393	-1.66839	-0.592885	-0.973094	-1.62604	-0.841595	-1.56135	-3.4826	-2.13365	-1.57387	-3.8961	-2.01206	-2.04554	-1.05805	-0.999027	-1.54052
2012.44	-0.689603	-0.424978	-2.95813	-0.764727	-1.20296	-0.842373	-0.895752	-0.951794	-1.82111	-0.647449	-1.06202	-1.76806	-0.94321	-1.65321	-3.5874	-2.30903	-1.7255	-4.26158	-2.19934	-2.28773	-1.20458	-1.1546	-1.59198
2012.44	-0.793231	-0.465304	-3.05536	-0.847266	-1.33792	-0.936096	-1.00764	-1.04738	-1.99829	-0.710757	-1.17278	-1.93636	-1.06455	-1.74807	-3.70594	-2.48206	-1.8831	-4.66988	-2.41129	-2.57588	-1.38529	-1.37445	-1.68068
2012.44	-0.915689	-0.513817	-3.17174	-0.959948	-1.50752	-1.04861	-1.13237	-1.15556	-2.19517	-0.782593	-1.30387	-2.12701	-1.20993	-1.85289	-3.86223	-2.6649	-2.05112	-5.07271	-2.62898	-2.87104	-1.56928	-1.58823	-1.84024
2012.45	-1.10528	-0.602985	-3.30763	-1.09657	-1.69679	-1.17335	-1.25633	-1.26486	-2.38382	-0.854983	-1.44037	-2.3188	-1.36207	-1.96297	-4.02497	-2.85811	-2.21478	-5.35259	-2.80942	-3.12834	-1.72397	-1.71681	-1.95034
2012.45	-1.2948	-0.70876	-3.44174	-1.23536	-1.87373	-1.28749	-1.37082	-1.36901	-2.55923	-0.922693	-1.57543	-2.49584	-1.50327	-2.06338	-4.14682	-3.02908	-2.34392	-5.58934	-2.97079	-3.35311	-1.85297	-1.82421	-1.98388
2012.45	-1.43748	-0.805157	-3.5718	-1.36339	-2.02998	-1.40047	-1.49644	-1.4874	-2.76353	-1.00043	-1.73324	-2.69892	-1.64376	-2.17276	-4.27995	-3.21804	-2.48165	-5.91813	-3.16064	-3.59208	-1.98989	-1.96585	-2.03343
2012.45	-1.58177	-0.906628	-3.70558	-1.49691	-2.18133	-1.52692	-1.6361	-1.6185	-2.99653	-1.08869	-1.90753	-2.92717	-1.79592	-2.29401	-4.45642	-3.43156	-2.64615	-6.29408	-3.37396	-3.87344	-2.15457	-2.15157	-2.09739
2012.46	-1.72034	-1.0134	-3.84663	-1.63597	-2.34673	-1.66171	-1.78177	-1.75209	-3.23844	-1.17967	-2.08406	-3.1495	-1.964	-2.408	-4.61898	-3.6383	-2.80931	-6.63016	-3.57949	-4.15854	-2.32137	-2.33434	-2.16259
2012.46	-1.86514	-1.13128	-3.9951	-1.77801	-2.52466	-1.80604	-1.95303	-1.91209	-3.52275	-1.28486	-2.28814	-3.39606	-2.14824	-2.52453	-4.76619	-3.85641	-2.97708	-6.96133	-3.78766	-4.44929	-2.49054	-2.52006	-2.24553
2012.46	-2.06548	-1.28025	-4.14715	-1.92412	-2.68592	-1.94992	-2.12583	-2.08315	-3.84199	-1.39801	-2.50637	-3.66417	-2.31623	-2.65263	-4.9333	-4.08529	-3.15523	-7.33047	-4.01504	-4.77839	-2.68683	-2.74993	-2.36061
2012.47	-2.27654	-1.44189	-4.29367	-2.05065	-2.83911	-2.08979	-2.28843	-2.25492	-4.15505	-1.51228	-2.73666	-3.94958	-2.47829	-2.79026	-5.12545	-4.32688	-3.34205	-7.64444	-4.23327	-5.10124	-2.88118	-2.97283	-2.49659
2012.47	-2.38205	-1.54901	-4.42747	-2.17243	-2.99758	-2.22497	-2.44681	-2.42562	-4.42338	-1.61541	-2.93219	-4.18287	-2.64143	-2.92557	-5.31135	-4.55736	-3.51059	-7.93951	-4.44027	-5.396	-3.04831	-3.16252	-2.64102
2012.47	-2.42576	-1.59937	-4.5186	-2.26846	-3.14029	-2.34164	-2.59128	-2.58494	-4.65046	-1.7036	-3.07356	-4.3351	-2.79147	-3.04931	-5.48984	-4.76371	-3.65517	-8.2339	-4.63576	-5.66896	-3.19494	-3.31343	-2.79527
2012.47	-2.48349	-1.62429	-4.5828	-2.30653	-3.21918	-2.42268	-2.71149	-2.72955	-4.85377	-1.78343	-3.21328	-4.47001	-2.88341	-3.1567	-5.64137	-4.95864	-3.77496	-8.40639	-4.78167	-5.87786	-3.30679	-3.42203	-2.94067
2012.48	-2.56113	-1.64419	-4.65604	-2.32952	-3.24647	-2.48757	-2.79533	-2.84716	-5.01827	-1.85365	-3.3631	-4.61197	-2.92183	-3.25406	-5.74763	-5.14947	-3.87035	-8.45918	-4.88304	-6.04648	-3.40137	-3.53505	-3.06802
2012.48	-2.62419	-1.66224	-4.73553	-2.38877	-3.28798	-2.57416	-2.88887	-2.97166	-5.18713	-1.92814	-3.51283	-4.76512	-2.98139	-3.35248	-5.82069	-5.33144	-3.96987	-8.54797	-4.99924	-6.24423	-3.51261	-3.67261	-3.18681
2012.48	-2.66447	-1.68084	-4.82951	-2.48151	-3.35439	-2.68155	-3.01324	-3.12732	-5.3817	-2.01215	-3.64355	-4.88119	-3.06995	-3.44259	-5.86454	-5.49547	-4.09291	-8.76874	-5.16618	-6.48498	-3.64192	-3.81985	-3.30952
2012.48	-2.6976	-1.70732	-4.92518	-2.56436	-3.43119	-2.7945	-3.13992	-3.30729	-5.6084	-2.10549	-3.78349	-5.0095	-3.16828	-3.54002	-5.92104	-5.69416	-4.22848	-8.97421	-5.3348	-6.7108	-3.76507	-3.94539	-3.42887
2012.49	-2.7711	-1.75281	-5.0292	-2.6466	-3.52607	-2.92141	-3.28751	-3.51874	-5.88745	-2.21549	-3.96526	-5.23592	-3.28064	-3.6983	-6.12226	-5.9619	-4.36545	-9.10694	-5.4817	-6.91507	-3.8816	-4.07273	-3.55791
2012.49	-2.90329	-1.82116	-5.13001	-2.71881	-3.64435	-3.07159	-3.47134	-3.75096	-6.17847	-2.33675	-4.18148	-5.50558	-3.43552	-3.88055	-6.39757	-6.22398	-4.49826	-9.26248	-5.63353	-7.12304	-3.99425	-4.19915	-3.68626
2012.49	-3.06791	-1.90772	-5.22702	-2.76943	-3.74299	-3.2036	-3.6407	-3.96495	-6.44766	-2.45473	-4.40466	-5.74618	-3.58674	-4.03961	-6.6322	-6.48074	-4.64643	-9.50077	-5.81653	-7.36321	-4.11137	-4.32333	-3.80844
2012.5	-3.29037	-2.03689	-5.34603	-2.83628	-3.84258	-3.3344	-3.79444	-4.15441	-6.62668	-2.56503	-4.60629	-5.95528	-3.7271	-4.29508	-7.08545	-6.82213	-4.85205	-9.80132	-6.04261	-7.66516	-4.26669	-4.49435	-3.95781
2012.5	-3.53724	-2.19845	-5.48406	-2.94211	-3.98062	-3.50509	-3.9781	-4.36341	-6.78209	-2.68305	-4.79386	-6.18602	-3.89915	-4.64852	-7.68195	-7.21673	-5.11476	-10.254	-6.35114	-8.08736	-4.49071	-4.73465	-4.1206
2012.5	-3.81967	-2.37039	-5.64551	-3.0774	-4.15241	-3.68797	-4.17202	-4.60597	-7.03234	-2.81036	-4.96821	-6.3885	-4.08688	-4.88488	-7.9947	-7.53843	-5.36119	-10.7927	-6.69384	-8.56225	-4.74367	-5.01465	-4.29899
2012.5	-4.19447	-2.59093	-5.83959	-3.24204	-4.36986	-3.88233	-4.35798	-4.84193	-7.28519	-2.92858	-5.11842	-6.53123	-4.29038	-5.00484	-8.088	-7.77613	-5.54432	-11.1957	-6.96939	-8.96287	-4.96543	-5.26931	-4.51799
2012.51	-4.61856	-2.8474	-6.05496	-3.4236	-4.61152	-4.09563	-4.55491	-5.05687	-7.4961	-3.03512	-5.25854	-6.65325	-4.50958	-5.09531	-8.1332	-7.96306	-5.66163	-11.4472	-7.17108	-9.28107	-5.14452	-5.47452	-4.72006
2012.51	-4.98617	-3.07387	-6.25308	-3.58912	-4.84116	-4.30214	-4.75413	-5.26355	-7.70105	-3.13454	-5.39971	-6.74463	-4.72358	-5.16375	-8.13789	-8.12495	-5.75258	-11.6079	-7.33022	-9.53218	-5.28483	-5.63631	-4.85901
2012.51	-5.2787	-3.27193	-6.43363	-3.73942	-5.05178	-4.49342	-4.94027	-5.467	-7.91175	-3.23205	-5.54741	-6.83272	-4.92521	-5.23392	-8.15262	-8.28944	-5.84538	-11.7388	-7.4764	-9.75323	-5.40508	-5.78095	-4.98756
2012.52	-5.50887	-3.4378	-6.5942	-3.86407	-5.22827	-4.66869	-5.10242	-5.65548	-8.09573	-3.32497	-5.69352	-6.93352	-5.10789	-5.31237	-8.19233	-8.45875	-5.93875	-11.8697	-7.62233	-9.966	-5.5171	-5.9137	-5.12043
2012.52	-5.68588	-3.56754	-6.73538	-3.9738	-5.36772	-4.80499	-5.22416	-5.80611	-8.19797	-3.39866	-5.79816	-6.9905	-5.23975	-5.38377	-8.21386	-8.62219	-6.02564	-11.9888	-7.761	-10.1676	-5.62127	-6.03243	-5.24364
2012.52	-5.88697	-3.70618	-6.87802	-4.09023	-5.49636	-4.92829	-5.3287	-5.93667	-8.25844	-3.46035	-5.87654	-7.01075	-5.35755	-5.44169	-8.20882	-8.77394	-6.1036	-12.0921	-7.88913	-10.3501	-5.71255	-6.13837	-5.36791
2012.52	-6.12488	-3.86476	-7.02041	-4.20087	-5.61987	-5.06627	-5.42713	-6.05809	-8.30819	-3.51838	-5.94953	-7.0242	-5.49124	-5.50166	-8.22428	-8.92158	-6.17859	-12.1843	-8.01477	-10.5256	-5.7989	-6.24111	-5.50383
2012.53	-6.32548	-3.9958	-7.13565	-4.29498	-5.72676	-5.18959	-5.49941	-6.14129	-8.27382	-3.55562	-5.98183	-6.97847	-5.60672	-5.55738	-8.25059	-9.05329	-6.23592	-12.2407	-8.12434	-10.683	-5.87826	-6.34372	-5.63974
2012.53	-6.48127	-4.09907	-7.22916	-4.36825	-5.82214	-5.29681	-5.56786	-6.22112	-8.2202	-3.58579	-5.99509	-6.9078	-5.71318	-5.60616	-8.26261	-9.16985	-6.27717	-12.2866	-8.22416	-10.8231	-5.94921	-6.42594	-5.73916
2012.53	-6.63895	-4.21062	-7.3364	-4.43595	-5.91116	-5.40002	-5.65747	-6.31755	-8.22281	-3.62426	-6.03786	-6.87665	-5.81854	-5.65232	-8.27222	-9.26266	-6.28585	-12.2729	-8.2927	-10.9207	-6.00603	-6.47228	-5.8144
2012.53	-6.7874	-4.31869	-7.44279	-4.50195	-5.98752	-5.49194	-5.73349	-6.39995	-8.22346	-3.65826	-6.09202	-6.84618	-5.91374	-5.68708	-8.27026	-9.33332	-6.27577	-12.1821	-8.32499	-10.9682	-6.03551	-6.50741	-5.87653
2012.54	-6.89253	-4.40119	-7.54025	-4.56536	-6.05918	-5.5798	-5.78799	-6.4753	-8.21828	-3.68783	-6.13171	-6.79823	-6.00342	-5.71203	-8.24343	-9.4149	-6.29108	-12.1371	-8.37907	-11.0451	-6.07351	-6.57385	-5.92395
2012.54	-6.9714	-4.48468	-7.63865	-4.63032	-6.13397	-5.67308	-5.85001	-6.55069	-8.22386	-3.72004	-6.17787	-6.76805	-6.09031	-5.74138	-8.20451	-9.51932	-6.32679	-12.1636	-8.46427	-11.17	-6.13573	-6.66854	-5.99258
2012.54	-7.0572	-4.59544	-7.75133	-4.70234	-6.22694	-5.78122	-5.93353	-6.6502	-8.28462	-3.77669	-6.29123	-6.85116	-6.19193	-5.83124	-8.25933	-9.73186	-6.42343	-12.308	-8.6091	-11.3644	-6.23081	-6.80284	-6.13388
2012.55	-7.16609	-4.71977	-7.88714	-4.79886	-6.34973	-5.9158	-6.04463	-6.78646	-8.4152	-3.86321	-6.44105	-7.0169	-6.32176	-6.06909	-8.62996	-10.115	-6.61902	-12.6551	-8.86137	-11.714	-6.4402	-7.0257	-6.31921
2012.55	-7.32716	-4.87059	-8.04926	-4.92944	-6.51974	-6.08222	-6.1912	-6.97164	-8.60899	-3.96953	-6.59823	-7.19565	-6.48841	-6.33729	-9.04867	-10.4943	-6.82395	-13.0358	-9.13416	-12.1211	-6.71607	-7.25994	-6.50256
2012.55	-7.56753	-5.06379	-8.22656	-5.06638	-6.70791	-6.25636	-6.35593	-7.17779	-8.81581	-4.07008	-6.74221	-7.31355	-6.67253	-6.45617	-9.12167	-10.7028	-6.92582	-13.1624	-9.29004	-12.3694	-6.88317	-7.40839	-6.64606
2012.55	-7.74418	-5.2087	-8.37431	-5.15805	-6.83871	-6.39663	-6.48624	-7.34689	-8.94413	-4.14359	-6.84663	-7.33714	-6.81543	-6.48636	-9.04837	-10.8198	-6.98066	-13.1639	-9.38279	-12.4906	-6.94118	-7.47378	-6.7286
2012.56	-7.81879	-5.27855	-8.5023	-5.23494	-6.9483	-6.52085	-6.5953	-7.47865	-9.00887	-4.19808	-6.94263	-7.35597	-6.94483	-6.5193	-9.01671	-10.9487	-7.04544	-13.173	-9.47741	-12.594	-6.98294	-7.51336	-6.80725
2012.56	-7.91148	-5.35717	-8.63448	-5.32399	-7.06605	-6.64253	-6.69651	-7.59262	-9.06633	-4.24748	-7.01894	-7.36998	-7.08229	-6.55567	-9.0059	-11.0839	-7.09838	-13.1774	-9.56588	-12.7015	-7.03512	-7.58063	-6.89203
2012.56	-7.98658	-5.44322	-8.75377	-5.40151	-7.17109	-6.74955	-6.77503	-7.69905	-9.11604	-4.29576	-7.07223	-7.36683	-7.20307	-6.61063	-9.039	-11.2149	-7.15415	-13.2487	-9.67544	-12.8348	-7.09979	-7.67356	-6.97614
2012.56	-8.09069	-5.546	-8.87092	-5.47388	-7.27289	-6.85696	-6.85904	-7.81315	-9.18641	-4.35601	-7.18549	-7.43253	-7.31854	-6.69646	-9.11525	-11.3969	-7.24092	-13.3564	-9.80989	-12.9976	-7.17651	-7.78808	-7.07907
2012.57	-8.23825	-5.67359	-9.00005	-5.55062	-7.37943	-6.97137	-6.95164	-7.94114	-9.28465	-4.43126	-7.3426	-7.57278	-7.43748	-6.80525	-9.19886	-11.6481	-7.39685	-13.6052	-10.0172	-13.2473	-7.29108	-7.92344	-7.19572
2012.57	-8.33618	-5.77241	-9.12191	-5.62497	-7.49521	-7.08043	-7.02239	-8.04913	-9.34331	-4.49041	-7.42589	-7.63484	-7.55471	-6.91526	-9.28347	-11.8655	-7.54919	-13.868	-10.2345	-13.5148	-7.41761	-8.07688	-7.30715
2012.57	-8.38602	-5.83082	-9.23217	-5.69879	-7.61508	-7.18066	-7.07839	-8.1456	-9.37999	-4.53866	-7.50527	-7.67344	-7.66716	-6.9944	-9.32529	-12.025	-7.63381	-13.9594	-10.3709	-13.6955	-7.51453	-8.18614	-7.40716
2012.58	-8.41864	-5.86887	-9.34196	-5.77443	-7.71897	-7.27275	-7.12177	-8.22871	-9.34782	-4.57953	-7.61059	-7.76678	-7.7689	-7.11002	-9.47783	-12.2174	-7.6785	-13.9156	-10.4413	-13.776	-7.55398	-8.22588	-7.46958
2012.58	-8.4466	-5.88873	-9.44769	-5.83989	-7.80105	-7.35563	-7.15639	-8.29985	-9.29626	-4.61243	-7.69102	-7.79582	-7.86169	-7.20029	-9.59599	-12.3443	-7.67053	-13.7555	-10.4548	-13.7723	-7.54002	-8.2313	-7.49843
2012.58	-8.45224	-5.88514	-9.51827	-5.86902	-7.84071	-7.4073	-7.17586	-8.35869	-9.27399	-4.63324	-7.73209	-7.71891	-7.93256	-7.17857	-9.46306	-12.3417	-7.62269	-13.5883	-10.4501	-13.7438	-7.51744	-8.21925	-7.50732
2012.58	-8.43037	-5.8833	-9.57195	-5.87493	-7.84969	-7.42855	-7.14846	-8.36071	-9.16223	-4.62068	-7.68895	-7.53602	-7.96302	-7.10448	-9.24251	-12.2829	-7.54258	-13.3692	-10.4103	-13.6647	-7.47848	-8.20837	-7.49923
2012.59	-8.38028	-5.87216	-9.62339	-5.86976	-7.84567	-7.44541	-7.10075	-8.31704	-8.96294	-4.58143	-7.58506	-7.28416	-7.97745	-7.02072	-9.06492	-12.1959	-7.42922	-13.0464	-10.3203	-13.5195	-7.40614	-8.16812	-7.47503
2012.59	-8.31145	-5.83583	-9.65259	-5.85539	-7.82022	-7.45397	-7.05097	-8.26734	-8.75656	-4.53839	-7.47967	-7.04347	-7.98142	-6.94452	-8.93221	-12.1223	-7.32299	-12.7486	-10.2358	-13.3776	-7.32937	-8.12212	-7.46356
2012.59	-8.23295	-5.79884	-9.68079	-5.84049	-7.792	-7.45448	-6.97972	-8.22409	-8.56838	-4.49838	-7.38997	-6.83808	-7.96639	-6.86702	-8.78454	-12.0696	-7.23622	-12.5205	-10.1734	-13.2614	-7.26335	-8.08876	-7.4812
2012.59	-8.16658	-5.77191	-9.71682	-5.8199	-7.77258	-7.46515	-6.94002	-8.22653	-8.44676	-4.4754	-7.3217	-6.6697	-7.97205	-6.79665	-8.634	-12.0474	-7.18328	-12.3721	-10.1498	-13.1922	-7.2172	-8.05906	-7.48207
2012.6	-8.10236	-5.7618	-9.76087	-5.80319	-7.77086	-7.49277	-6.93903	-8.25922	-8.38886	-4.47321	-7.29652	-6.56015	-8.00291	-6.74856	-8.51507	-12.0854	-7.1876	-12.3493	-10.1914	-13.2031	-7.20726	-8.05257	-7.46059
2012.6	-8.0192	-5.75287	-9.80543	-5.78639	-7.7684	-7.523	-6.92602	-8.27435	-8.32326	-4.47013	-7.27453	-6.47378	-8.02134	-6.72019	-8.4278	-12.1501	-7.21385	-12.3889	-10.2609	-13.2568	-7.22026	-8.08126	-7.5222
2012.6	-7.97409	-5.74698	-9.84688	-5.7712	-7.75691	-7.53583	-6.88641	-8.25783	-8.21975	-4.45498	-7.22853	-6.37185	-8.02405	-6.6928	-8.34544	-12.1899	-7.21928	-12.3835	-10.306	-13.2945	-7.23301	-8.11802	-7.65137
2012.61	-8.00161	-5.77695	-9.89744	-5.76085	-7.75021	-7.53353	-6.83166	-8.23179	-8.10219	-4.43598	-7.19389	-6.27708	-8.02463	-6.65446	-8.25014	-12.2119	-7.2093	-12.3396	-10.3325	-13.3158	-7.24043	-8.15782	-7.70047
2012.61	-8.00677	-5.82508	-9.95587	-5.76923	-7.74682	-7.53023	-6.78143	-8.218	-8.00801	-4.42102	-7.18015	-6.2252	-8.03054	-6.61847	-8.15725	-12.2269	-7.18664	-12.2522	-10.3413	-13.3122	-7.23053	-8.18501	-7.67671
2012.61	-7.91763	-5.82185	-9.99878	-5.76931	-7.7444	-7.52226	-6.73625	-8.19224	-7.89663	-4.39636	-7.14234	-6.14742	-8.03675	-6.57772	-8.05952	-12.2248	-7.1437	-12.1085	-10.3222	-13.2614	-7.19289	-8.15903	-7.65201
2012.61	-7.78662	-5.76832	-10.0189	-5.73847	-7.72995	-7.50077	-6.68064	-8.15327	-7.7554	-4.36038	-7.06253	-5.99994	-8.03315	-6.51725	-7.93617	-12.2015	-7.08572	-11.935	-10.2861	-13.1841	-7.14223	-8.11249	-7.63215
2012.62	-7.65186	-5.70802	-10.0233	-5.69217	-7.68535	-7.45494	-6.59469	-8.09549	-7.5911	-4.31755	-6.96305	-5.83149	-8.00122	-6.44958	-7.80083	-12.1715	-7.02622	-11.7599	-10.2462	-13.0932	-7.08416	-8.06226	-7.61234
2012.62	-7.5277	-5.65252	-10.0144	-5.63446	-7.61143	-7.3829	-6.47657	-8.00261	-7.35507	-4.2543	-6.82748	-5.61306	-7.9329	-6.36739	-7.65163	-12.1239	-6.94794	-11.5485	-10.1837	-12.9765	-7.01604	-8.00784	-7.58564
2012.62	-7.402	-5.59146	-10.0045	-5.57395	-7.52453	-7.29727	-6.35254	-7.89206	-7.08736	-4.18056	-6.67497	-5.37536	-7.85303	-6.27271	-7.49207	-12.0501	-6.85077	-11.3057	-10.101	-12.8401	-6.94113	-7.95044	-7.55279
2012.62	-7.26041	-5.51417	-9.99316	-5.51257	-7.43694	-7.20704	-6.23741	-7.79134	-6.85883	-4.11354	-6.53044	-5.15742	-7.77609	-6.1772	-7.32381	-11.9708	-6.75199	-11.0582	-10.0129	-12.6908	-6.85907	-7.88878	-7.51894
2012.63	-7.11851	-5.43814	-9.9768	-5.44939	-7.34761	-7.11372	-6.1148	-7.69325	-6.65287	-4.04942	-6.40023	-4.94974	-7.6928	-6.08333	-7.1465	-11.8963	-6.6542	-10.8133	-9.92359	-12.5369	-6.77254	-7.82365	-7.48579
2012.63	-6.97745	-5.36075	-9.95876	-5.38478	-7.25752	-7.01683	-5.98477	-7.58852	-6.44506	-3.98257	-6.27104	-4.75385	-7.60561	-5.98441	-6.96657	-11.8146	-6.55587	-10.5697	-9.83193	-12.3776	-6.68129	-7.75191	-7.44982
2012.63	-6.83621	-5.27944	-9.93584	-5.31904	-7.16814	-6.91828	-5.85519	-7.4817	-6.23742	-3.91265	-6.1222	-4.54878	-7.52019	-5.88456	-6.8022	-11.7277	-6.4563	-10.3229	-9.73708	-12.2141	-6.58691	-7.67621	-7.407
2012.63	-6.6955	-5.19883	-9.90739	-5.25285	-7.07859	-6.82448	-5.72828	-7.37476	-6.02982	-3.84075	-5.96574	-4.33394	-7.43275	-5.79441	-6.66626	-11.645	-6.35503	-10.0725	-9.63942	-12.0503	-6.49341	-7.60079	-7.36006
2012.64	-6.55642	-5.11944	-9.87812	-5.18795	-6.98949	-6.73634	-5.60218	-7.26785	-5.81538	-3.7684	-5.81578	-4.13561	-7.34415	-5.71726	-6.57362	-11.5743	-6.26176	-9.84375	-9.54876	-11.8944	-6.40307	-7.52461	-7.31287
2012.64	-6.42032	-5.0406	-9.84292	-5.12294	-6.9011	-6.64753	-5.47564	-7.16434	-5.62547	-3.70263	-5.68785	-3.96591	-7.25734	-5.63639	-6.45796	-11.5024	-6.17381	-9.65155	-9.47011	-11.7546	-6.31984	-7.45074	-7.26477
2012.64	-6.28653	-4.96239	-9.80203	-5.05744	-6.81366	-6.55982	-5.35665	-7.06622	-5.4589	-3.64022	-5.57258	-3.81533	-7.17215	-5.54878	-6.31191	-11.4144	-6.07895	-9.44604	-9.38473	-11.6108	-6.23788	-7.37922	-7.21505
2012.65	-6.15555	-4.88537	-9.76226	-4.99221	-6.72665	-6.4719	-5.24098	-6.96645	-5.28126	-3.57343	-5.43981	-3.65653	-7.08574	-5.45395	-6.15377	-11.3199	-5.97913	-9.22035	-9.28885	-11.4537	-6.14982	-7.30225	-7.16389
2012.65	-6.02735	-4.80888	-9.72214	-4.92741	-6.64034	-6.38333	-5.12604	-6.87	-5.11471	-3.51011	-5.30949	-3.50739	-6.99958	-5.35467	-5.97881	-11.2214	-5.87766	-9.00101	-9.19253	-11.297	-6.06088	-7.22094	-7.11272
2012.65	-5.9013	-4.73371	-9.68188	-4.86416	-6.55491	-6.29694	-5.0161	-6.7767	-4.95559	-3.44885	-5.18588	-3.36236	-6.91549	-5.26057	-5.83078	-11.1257	-5.77706	-8.77903	-9.09553	-11.1408	-5.9722	-7.13935	-7.06116
2012.65	-5.77789	-4.65894	-9.64107	-4.80065	-6.46934	-6.20113	-4.89581	-6.67624	-4.78738	-3.38325	-5.06481	-3.2193	-6.8297	-5.16255	-5.68967	-11.0311	-5.67542	-8.54023	-8.99278	-10.9787	-5.88148	-7.05521	-7.00824
2012.66	-5.65584	-4.58466	-9.59993	-4.73598	-6.38211	-6.09684	-4.76791	-6.57084	-4.61148	-3.31633	-4.95411	-3.09926	-6.74002	-5.06351	-5.54501	-10.9314	-5.57126	-8.29914	-8.88586	-10.8135	-5.78991	-6.97348	-6.95532
2012.66	-5.53575	-4.51164	-9.55918	-4.67125	-6.29449	-5.99345	-4.64351	-6.46639	-4.436	-3.24834	-4.83587	-2.97964	-6.64863	-4.96601	-5.39488	-10.833	-5.46786	-8.06589	-8.77925	-10.6487	-5.69804	-6.89056	-6.90239
2012.66	-5.41886	-4.43827	-9.51625	-4.60688	-6.20746	-5.89181	-4.52037	-6.36146	-4.26542	-3.17878	-4.70722	-2.85027	-6.55793	-4.86834	-5.23849	-10.7353	-5.36637	-7.83392	-8.67334	-10.4842	-5.60621	-6.80271	-6.84986
2012.66	-5.30383	-4.36611	-9.4708	-4.54342	-6.11995	-5.79089	-4.39742	-6.25372	-4.09305	-3.10977	-4.58005	-2.72512	-6.46701	-4.77238	-5.08569	-10.6387	-5.26731	-7.60971	-8.56875	-10.3235	-5.51635	-6.71648	-6.79774
2012.67	-5.19191	-4.29669	-9.42622	-4.48196	-6.03615	-5.69311	-4.28203	-6.15315	-3.94202	-3.04754	-4.462	-2.61349	-6.37905	-4.70874	-5.03621	-10.5885	-5.18274	-7.41569	-8.47283	-10.1735	-5.43232	-6.63534	-6.74689
2012.67	-5.08365	-4.22986	-9.38566	-4.42286	-5.95639	-5.60271	-4.17692	-6.05968	-3.81594	-2.99136	-4.35295	-2.51645	-6.29589	-4.67403	-5.05168	-10.5626	-5.11674	-7.27951	-8.39612	-10.0428	-5.35708	-6.55804	-6.69726
2012.67	-4.97833	-4.16414	-9.34697	-4.36512	-5.87779	-5.51512	-4.0792	-5.96524	-3.68296	-2.93362	-4.24894	-2.43759	-6.21855	-4.63538	-5.04952	-10.4949	-5.04171	-7.13133	-8.3166	-9.91416	-5.28403	-6.48262	-6.64884
2012.68	-4.87468	-4.09803	-9.30531	-4.30777	-5.80168	-5.42707	-3.9785	-5.86663	-3.54404	-2.87213	-4.14197	-2.34626	-6.14369	-4.56747	-4.96668	-10.3993	-4.94955	-6.93159	-8.21936	-9.7707	-5.20623	-6.40636	-6.60087
2012.68	-4.7719	-4.03222	-9.2604	-4.24959	-5.72475	-5.33693	-3.86906	-5.76617	-3.41228	-2.81076	-4.03081	-2.24185	-6.0629	-4.47891	-4.81393	-10.3013	-4.85816	-6.73092	-8.12045	-9.62127	-5.12436	-6.32465	-6.55152
2012.68	-4.67068	-3.96674	-9.21627	-4.19122	-5.64602	-5.24388	-3.75938	-5.66624	-3.28056	-2.74974	-3.93458	-2.15615	-5.97965	-4.39256	-4.6833	-10.2019	-4.76811	-6.53341	-8.02279	-9.47308	-5.04196	-6.24237	-6.5017
2012.68	-4.57162	-3.9031	-9.17527	-4.13371	-5.56853	-5.15258	-3.65459	-5.56766	-3.15142	-2.68796	-3.84174	-2.07457	-5.89823	-4.30168	-4.54509	-10.098	-4.67758	-6.34643	-7.92529	-9.32617	-4.96047	-6.1617	-6.45185
2012.69	-4.47532	-3.84199	-9.13492	-4.0775	-5.49325	-5.06633	-3.55422	-5.47078	-3.02624	-2.62759	-3.73847	-1.98924	-5.8179	-4.21133	-4.40602	-9.99448	-4.58877	-6.16256	-7.8284	-9.18038	-4.87983	-6.0808	-6.40238
2012.69	-4.3817	-3.78262	-9.09476	-4.02209	-5.41908	-4.98167	-3.45688	-5.37641	-2.90363	-2.56874	-3.63722	-1.90825	-5.73873	-4.12388	-4.27851	-9.89393	-4.50213	-5.9818	-7.73327	-9.03804	-4.80098	-6.0018	-6.35372
2012.69	-4.29013	-3.72355	-9.0533	-3.96751	-5.3449	-4.89868	-3.36266	-5.2847	-2.78975	-2.51266	-3.54264	-1.84067	-5.66028	-4.04517	-4.18051	-9.81538	-4.42411	-5.81989	-7.64273	-8.90149	-4.72441	-5.92482	-6.30545
2012.69	-4.20047	-3.66539	-9.00972	-3.91521	-5.27345	-4.81937	-3.27464	-5.19867	-2.68303	-2.46263	-3.45643	-1.79138	-5.58598	-4.00319	-4.20299	-9.78653	-4.3719	-5.75019	-7.58289	-8.78972	-4.65609	-5.85046	-6.25838
2012.7	-4.11274	-3.6082	-8.96637	-3.86469	-5.20595	-4.74266	-3.18934	-5.11636	-2.59209	-2.41565	-3.385	-1.7505	-5.51892	-3.9614	-4.2161	-9.74133	-4.31612	-5.69432	-7.52645	-8.68458	-4.59178	-5.77879	-6.21168
2012.7	-4.0256	-3.5497	-8.92164	-3.81342	-5.13729	-4.66525	-3.10677	-5.03377	-2.50508	-2.36767	-3.32634	-1.70576	-5.45004	-3.88745	-4.10689	-9.64681	-4.23672	-5.55017	-7.44137	-8.55837	-4.52156	-5.70485	-6.16451
2012.7	-3.9403	-3.49214	-8.87653	-3.76073	-5.06595	-4.58562	-3.02791	-4.94974	-2.40518	-2.31709	-3.25169	-1.64479	-5.37672	-3.81073	-3.99538	-9.55185	-4.15694	-5.39144	-7.35165	-8.42592	-4.4486	-5.62888	-6.11726
2012.71	-3.85747	-3.43628	-8.83221	-3.70929	-4.99623	-4.50855	-2.95137	-4.86723	-2.3179	-2.2677	-3.16521	-1.58136	-5.30498	-3.73991	-3.90244	-9.47445	-4.08539	-5.24893	-7.26788	-8.2989	-4.37822	-5.55393	-6.07037
2012.71	-3.77643	-3.38136	-8.78817	-3.65917	-4.92762	-4.43425	-2.87892	-4.78934	-2.24954	-2.22218	-3.08351	-1.53015	-5.2344	-3.67909	-3.83474	-9.40512	-4.02245	-5.14967	-7.19768	-8.18561	-4.31384	-5.48297	-6.02472
2012.71	-3.69712	-3.32734	-8.74436	-3.60923	-4.8594	-4.36012	-2.80427	-4.71364	-2.18863	-2.17902	-3.00309	-1.47917	-5.16378	-3.63755	-3.8342	-9.3333	-3.96028	-5.05602	-7.12837	-8.07531	-4.25099	-5.4147	-5.97941
2012.71	-3.61883	-3.27419	-8.70017	-3.55891	-4.79092	-4.28488	-2.72526	-4.63557	-2.11424	-2.13365	-2.91773	-1.41255	-5.09148	-3.58588	-3.7965	-9.2533	-3.89212	-4.94052	-7.04964	-7.95845	-4.18672	-5.34514	-5.93359
2012.72	-3.54158	-3.22115	-8.65512	-3.50881	-4.72171	-4.20761	-2.64585	-4.55354	-2.02368	-2.08469	-2.83037	-1.33451	-5.01818	-3.50756	-3.67393	-9.1588	-3.8186	-4.81148	-6.96535	-7.83779	-4.12114	-5.27445	-5.88813
2012.72	-3.46597	-3.16824	-8.60976	-3.45943	-4.65352	-4.13179	-2.56816	-4.47105	-1.92826	-2.03581	-2.74536	-1.25902	-4.94596	-3.42995	-3.55916	-9.06413	-3.74562	-4.66887	-6.87938	-7.7145	-4.05384	-5.20348	-5.84302
2012.72	-3.39198	-3.11619	-8.56519	-3.41023	-4.5863	-4.0573	-2.49208	-4.38868	-1.83472	-1.9869	-2.66234	-1.18687	-4.87477	-3.35406	-3.44553	-8.96916	-3.6736	-4.52812	-6.79392	-7.59318	-3.98717	-5.13304	-5.79784
2012.72	-3.32021	-3.06501	-8.52085	-3.36224	-4.51949	-3.9842	-2.41829	-4.30787	-1.74883	-1.93921	-2.58208	-1.11979	-4.80462	-3.27867	-3.33165	-8.87458	-3.60297	-4.39049	-6.70952	-7.47377	-3.92206	-5.06356	-5.753
2012.73	-3.24998	-3.01543	-8.47618	-3.31495	-4.45425	-3.91245	-2.34675	-4.22863	-1.66548	-1.89274	-2.50174	-1.05271	-4.73549	-3.20314	-3.21664	-8.78104	-3.53328	-4.25589	-6.6262	-7.35512	-3.85803	-4.99544	-5.70852
2012.73	-3.1806	-2.96664	-8.43232	-3.26832	-4.38993	-3.84201	-2.27806	-4.15085	-1.5844	-1.8468	-2.42401	-0.988565	-4.66736	-3.12941	-3.10439	-8.68974	-3.46677	-4.16304	-6.55114	-7.24641	-3.79838	-4.93753	-5.6648
2012.73	-3.1127	-2.9179	-8.38922	-3.22235	-4.32656	-3.774	-2.21144	-4.07522	-1.51223	-1.8026	-2.35168	-0.933791	-4.60074	-3.05953	-2.99935	-8.5994	-3.40199	-4.07939	-6.47806	-7.14049	-3.74015	-4.8799	-5.62141
2012.74	-3.04625	-2.86997	-8.34581	-3.17652	-4.26412	-3.70609	-2.14615	-4.00037	-1.44488	-1.75954	-2.27975	-0.879795	-4.53456	-2.98797	-2.88716	-8.50816	-3.33621	-3.96056	-6.39818	-7.02828	-3.67911	-4.81384	-5.57794
2012.74	-2.98187	-2.82283	-8.30207	-3.13135	-4.20259	-3.63943	-2.0828	-3.9262	-1.37596	-1.71691	-2.20656	-0.822846	-4.46935	-2.91535	-2.77113	-8.4179	-3.27125	-3.83858	-6.31819	-6.9167	-3.6186	-4.74868	-5.53481
2012.74	-2.91886	-2.7772	-8.25855	-3.08732	-4.14195	-3.57398	-2.02136	-3.85344	-1.3077	-1.67535	-2.13723	-0.771535	-4.40507	-2.84795	-2.66962	-8.32983	-3.208	-3.72097	-6.2392	-6.80802	-3.55956	-4.68481	-5.49243
2012.74	-2.85655	-2.73235	-8.21583	-3.04394	-4.08221	-3.50857	-1.9618	-3.78208	-1.24296	-1.63485	-2.07029	-0.72563	-4.34121	-2.78581	-2.58419	-8.24466	-3.14646	-3.60699	-6.16175	-6.7011	-3.50149	-4.62182	-5.45038
2012.75	-2.79556	-2.68746	-8.17332	-3.00065	-4.02332	-3.44552	-1.90401	-3.71204	-1.18148	-1.59533	-2.00409	-0.679521	-4.2788	-2.72227	-2.49184	-8.15968	-3.08564	-3.4959	-6.08526	-6.59471	-3.44391	-4.55926	-5.40824
2012.75	-2.73589	-2.64332	-8.13048	-2.95797	-3.9647	-3.38362	-1.84797	-3.64332	-1.12314	-1.5562	-1.94009	-0.635029	-4.21729	-2.65618	-2.39178	-8.07314	-3.02556	-3.38823	-6.00918	-6.49002	-3.38727	-4.49754	-5.36641
2012.75	-2.67748	-2.5999	-8.08786	-2.9159	-3.90694	-3.3217	-1.79437	-3.57592	-1.06781	-1.51806	-1.87829	-0.593725	-4.15668	-2.59171	-2.29576	-7.98689	-2.96665	-3.2845	-5.93405	-6.38698	-3.33156	-4.43666	-5.32492
2012.76	-2.62032	-2.55719	-8.04602	-2.87494	-3.85061	-3.26206	-1.74376	-3.51046	-1.01527	-1.48145	-1.81849	-0.555263	-4.09693	-2.52949	-2.20416	-7.90156	-2.90934	-3.18395	-5.85986	-6.28558	-3.27677	-4.37661	-5.28374
2012.76	-2.56438	-2.51518	-8.00441	-2.83509	-3.79568	-3.20466	-1.69469	-3.44761	-0.965403	-1.44575	-1.76068	-0.519505	-4.03805	-2.46813	-2.11626	-7.81776	-2.85315	-3.08589	-5.78714	-6.18692	-3.22334	-4.31736	-5.24288
2012.76	-2.50964	-2.47386	-7.96301	-2.79529	-3.74158	-3.14718	-1.64571	-3.38601	-0.919095	-1.41157	-1.70702	-0.492956	-3.98057	-2.41107	-2.04139	-7.73678	-2.79805	-2.9989	-5.71647	-6.08986	-3.17081	-4.25934	-5.20276
2012.76	-2.45606	-2.43398	-7.92183	-2.75605	-3.68824	-3.09074	-1.59746	-3.32483	-0.875097	-1.37821	-1.66003	-0.479567	-3.92389	-2.35675	-1.97048	-7.65724	-2.74448	-2.92178	-5.6472	-5.99432	-3.11913	-4.20211	-5.16295
2012.77	-2.40427	-2.39476	-7.8803	-2.71738	-3.63509	-3.03534	-1.55067	-3.26412	-0.833333	-1.34508	-1.61324	-0.462315	-3.86753	-2.301	-1.89312	-7.57732	-2.69194	-2.83919	-5.57771	-5.90031	-3.06831	-4.14522	-5.12303
2012.77	-2.3536	-2.35542	-7.83956	-2.67873	-3.58214	-2.98095	-1.50532	-3.20388	-0.793771	-1.3128	-1.56306	-0.434825	-3.81199	-2.24595	-1.8178	-7.497	-2.63999	-2.75237	-5.50798	-5.80778	-3.01785	-4.08911	-5.08341
2012.77	-2.30335	-2.31672	-7.79902	-2.64063	-3.52995	-2.92755	-1.46131	-3.14476	-0.754245	-1.28131	-1.51377	-0.409166	-3.75724	-2.19292	-1.75208	-7.41753	-2.58859	-2.66821	-5.43911	-5.71672	-2.96821	-4.03376	-5.0441
2012.78	-2.25418	-2.27867	-7.75814	-2.60307	-3.4791	-2.87397	-1.41793	-3.08607	-0.716722	-1.25	-1.46543	-0.385333	-3.70277	-2.14119	-1.68911	-7.33892	-2.53863	-2.58603	-5.37111	-5.62596	-2.9194	-3.97916	-5.00509
2012.78	-2.20606	-2.24124	-7.71748	-2.56605	-3.42902	-2.82253	-1.37585	-3.02849	-0.682122	-1.21948	-1.41872	-0.361579	-3.6491	-2.09076	-1.62257	-7.26115	-2.48967	-2.50639	-5.30396	-5.53664	-2.87186	-3.9253	-4.96639
2012.78	-2.15897	-2.20442	-7.67703	-2.52956	-3.37906	-2.77203	-1.33575	-2.97268	-0.649252	-1.1903	-1.37425	-0.339434	-3.59671	-2.04085	-1.55816	-7.1842	-2.44119	-2.4292	-5.23819	-5.44874	-2.8251	-3.87258	-4.92798
2012.78	-2.11288	-2.16821	-7.63733	-2.49358	-3.32983	-2.7213	-1.29616	-2.91792	-0.618058	-1.16127	-1.33126	-0.320453	-3.54509	-1.99145	-1.49794	-7.10745	-2.39365	-2.35498	-5.17326	-5.36224	-2.77864	-3.82058	-4.88987
2012.79	-2.06777	-2.13335	-7.59787	-2.45863	-3.28191	-2.67266	-1.25775	-2.86492	-0.588491	-1.13355	-1.29047	-0.304589	-3.4937	-1.95165	-1.48341	-7.03466	-2.34796	-2.28308	-5.10858	-5.27826	-2.73294	-3.76886	-4.85248
2012.79	-2.02429	-2.09906	-7.55861	-2.42418	-3.23469	-2.62608	-1.22197	-2.81363	-0.562415	-1.10776	-1.25397	-0.296585	-3.44359	-1.92636	-1.53279	-6.97293	-2.30456	-2.21402	-5.04585	-5.19678	-2.68848	-3.71828	-4.81539
2012.79	-1.98236	-2.06534	-7.5201	-2.39076	-3.18875	-2.58032	-1.18865	-2.76465	-0.542429	-1.08499	-1.225	-0.306996	-3.39575	-1.92922	-1.68754	-6.9368	-2.26747	-2.15758	-4.98832	-5.12003	-2.64663	-3.66921	-4.77901
2012.79	-1.94068	-2.03292	-7.48179	-2.3583	-3.14405	-2.5354	-1.15632	-2.71726	-0.523399	-1.06274	-1.19619	-0.314779	-3.34859	-1.93431	-1.8308	-6.90002	-2.231	-2.1039	-4.93145	-5.04556	-2.60592	-3.62079	-4.74332
2012.8	-1.89925	-2.00028	-7.44313	-2.32528	-3.09883	-2.49016	-1.12358	-2.66874	-0.500598	-1.03809	-1.16133	-0.302575	-3.30057	-1.90427	-1.82054	-6.83637	-2.18986	-2.0447	-4.87147	-4.96776	-2.56401	-3.57263	-4.70706
2012.8	-1.85871	-1.96742	-7.40412	-2.29221	-3.05428	-2.44575	-1.09109	-2.61972	-0.476986	-1.01344	-1.12544	-0.284577	-3.25272	-1.85893	-1.74975	-6.76459	-2.14857	-1.98782	-4.81166	-4.89004	-2.52232	-3.52468	-4.67066
2012.8	-1.81903	-1.9351	-7.36531	-2.25961	-3.01037	-2.40214	-1.05887	-2.57163	-0.454579	-0.989395	-1.09075	-0.269483	-3.20556	-1.81539	-1.68074	-6.69356	-2.10719	-1.92964	-4.75261	-4.81355	-2.4813	-3.47697	-4.63455
2012.81	-1.7802	-1.90332	-7.32727	-2.22747	-2.96651	-2.35818	-1.02764	-2.52376	-0.433351	-0.965973	-1.05654	-0.255524	-3.15962	-1.77225	-1.61455	-6.62268	-2.06663	-1.87021	-4.69374	-4.73713	-2.44049	-3.4299	-4.59871
2012.81	-1.74219	-1.87205	-7.28941	-2.19579	-2.92329	-2.31618	-0.998047	-2.4768	-0.412195	-0.942507	-1.02344	-0.240832	-3.11433	-1.72946	-1.55045	-6.55193	-2.02683	-1.81261	-4.63506	-4.66192	-2.40036	-3.38347	-4.56314
2012.81	-1.705	-1.8413	-7.2512	-2.16507	-2.8807	-2.27495	-0.968636	-2.43141	-0.392132	-0.919633	-0.992152	-0.227174	-3.06918	-1.68772	-1.4884	-6.48256	-1.98737	-1.75679	-4.57711	-4.58791	-2.36088	-3.33767	-4.52786
2012.81	-1.6686	-1.81105	-7.2132	-2.1348	-2.83934	-2.23331	-0.940129	-2.3869	-0.374088	-0.897337	-0.96123	-0.214537	-3.02468	-1.64701	-1.42886	-6.41394	-1.94867	-1.70331	-4.51988	-4.51507	-2.32205	-3.29249	-4.49327
2012.82	-1.63298	-1.7813	-7.17539	-2.10444	-2.79855	-2.1936	-0.913175	-2.3432	-0.35693	-0.875595	-0.931311	-0.202727	-2.98136	-1.60729	-1.37171	-6.34541	-1.91073	-1.65145	-4.46338	-4.44454	-2.28386	-3.24792	-4.45895
2012.82	-1.59876	-1.75279	-7.13833	-2.07451	-2.75778	-2.15461	-0.887034	-2.30033	-0.341605	-0.85558	-0.9038	-0.195009	-2.93866	-1.57405	-1.34863	-6.28385	-1.87443	-1.6012	-4.40812	-4.37512	-2.24677	-3.20438	-4.42446
2012.82	-1.56528	-1.72476	-7.10148	-2.04553	-2.7182	-2.11635	-0.861709	-2.259	-0.327115	-0.836097	-0.878722	-0.191292	-2.89658	-1.55163	-1.37079	-6.22687	-1.83977	-1.55313	-4.35413	-4.30682	-2.2103	-3.16142	-4.39025
2012.82	-1.53187	-1.69643	-7.06426	-2.01695	-2.67918	-2.07876	-0.837121	-2.2184	-0.312352	-0.816471	-0.853664	-0.184356	-2.8551	-1.52454	-1.36728	-6.16468	-1.80485	-1.5059	-4.30024	-4.23958	-2.17442	-3.11863	-4.3563
2012.83	-1.49917	-1.66856	-7.02778	-1.98826	-2.64015	-2.04072	-0.81257	-2.1772	-0.298343	-0.796738	-0.828034	-0.174667	-2.81371	-1.48921	-1.32144	-6.10007	-1.76971	-1.45952	-4.24647	-4.17227	-2.13913	-3.07683	-4.32261
2012.83	-1.46716	-1.64115	-6.9915	-1.95999	-2.60168	-2.00337	-0.78877	-2.13679	-0.285083	-0.777506	-0.802589	-0.165721	-2.77345	-1.45337	-1.26864	-6.03554	-1.73525	-1.41457	-4.19338	-4.10603	-2.10395	-3.03561	-4.28962
2012.83	-1.43584	-1.61419	-6.95486	-1.93211	-2.56378	-1.96786	-0.76567	-2.09782	-0.272464	-0.759339	-0.777957	-0.157342	-2.73376	-1.41841	-1.21796	-5.97106	-1.70192	-1.371	-4.14095	-4.04085	-2.06935	-2.99451	-4.25686
2012.84	-1.40519	-1.58768	-6.9184	-1.90463	-2.52643	-1.93301	-0.743267	-2.05958	-0.259535	-0.741031	-0.754147	-0.149552	-2.69413	-1.3843	-1.16933	-5.90727	-1.66923	-1.32878	-4.08918	-3.97669	-2.03531	-2.95398	-4.22394
2012.84	-1.37519	-1.56236	-6.88214	-1.87754	-2.49022	-1.89763	-0.72228	-2.02209	-0.247274	-0.723184	-0.731165	-0.14237	-2.65507	-1.35104	-1.12323	-5.84416	-1.63673	-1.28847	-4.03862	-3.91472	-2.00184	-2.91399	-4.19128
2012.84	-1.34583	-1.53744	-6.84662	-1.85084	-2.45452	-1.8629	-0.701189	-1.98459	-0.236584	-0.70577	-0.709621	-0.133992	-2.61658	-1.31857	-1.07842	-5.78235	-1.60486	-1.2494	-3.98867	-3.8537	-1.96892	-2.87455	-4.15887
2012.84	-1.3171	-1.51219	-6.8113	-1.82503	-2.41877	-1.82995	-0.68073	-1.9478	-0.226439	-0.688786	-0.688091	-0.126193	-2.57916	-1.28691	-1.03542	-5.7212	-1.57361	-1.21092	-3.9388	-3.79252	-1.93653	-2.83564	-4.12671
2012.85	-1.28899	-1.48735	-6.77559	-1.7996	-2.38353	-1.79763	-0.660911	-1.91242	-0.216847	-0.67285	-0.66731	-0.120653	-2.5423	-1.25604	-0.994177	-5.66008	-1.54343	-1.17362	-3.88956	-3.73231	-1.90469	-2.79725	-4.0948
2012.85	-1.26147	-1.46291	-6.74008	-1.774	-2.3488	-1.76473	-0.641676	-1.87769	-0.206746	-0.656691	-0.647185	-0.115442	-2.50544	-1.22591	-0.954584	-5.59961	-1.51383	-1.13748	-3.84093	-3.67306	-1.87336	-2.75939	-4.06313
2012.85	-1.23454	-1.43888	-6.70475	-1.74877	-2.31458	-1.73244	-0.623728	-1.8436	-0.19715	-0.640928	-0.627723	-0.110597	-2.46912	-1.19653	-0.917137	-5.53979	-1.48435	-1.10245	-3.79291	-3.61474	-1.84302	-2.72204	-4.03171
2012.85	-1.20818	-1.41525	-6.67017	-1.7239	-2.28086	-1.70073	-0.605631	-1.8095	-0.189052	-0.625579	-0.60968	-0.106153	-2.43332	-1.16787	-0.880667	-5.48124	-1.45545	-1.06849	-3.74549	-3.55736	-1.81319	-2.68561	-4.00053
2012.86	-1.18239	-1.392	-6.63576	-1.69938	-2.24764	-1.67075	-0.588062	-1.77601	-0.181332	-0.610597	-0.591479	-0.101961	-2.39857	-1.13991	-0.845656	-5.4233	-1.42711	-1.03559	-3.69866	-3.50088	-1.78337	-2.64968	-3.97002
2012.86	-1.15715	-1.36913	-6.60098	-1.67521	-2.21489	-1.64134	-0.571034	-1.74385	-0.174005	-0.596586	-0.573872	-0.0980633	-2.36432	-1.11262	-0.812067	-5.36536	-1.39977	-1.00369	-3.65242	-3.4453	-1.75404	-2.61381	-3.93975
2012.86	-1.13245	-1.34664	-6.56638	-1.65139	-2.18321	-1.6113	-0.554517	-1.71233	-0.166117	-0.582343	-0.556909	-0.0945006	-2.33004	-1.08603	-0.779831	-5.30804	-1.37298	-0.97278	-3.60675	-3.3906	-1.72519	-2.57843	-3.90928
2012.87	-1.10827	-1.32527	-6.53196	-1.6279	-2.15199	-1.58182	-0.5392	-1.68137	-0.158602	-0.568437	-0.540464	-0.091128	-2.29626	-1.06007	-0.749441	-5.25134	-1.34625	-0.943428	-3.56221	-3.33791	-1.69682	-2.54353	-3.87905
2012.87	-1.08461	-1.30426	-6.49772	-1.60474	-2.12064	-1.55287	-0.523648	-1.65032	-0.152434	-0.554888	-0.525279	-0.0863843	-2.26297	-1.03476	-0.719738	-5.19585	-1.32003	-0.914992	-3.51823	-3.28607	-1.66891	-2.50909	-3.84905
2012.87	-1.06146	-1.28284	-6.46422	-1.58244	-2.08975	-1.52561	-0.508559	-1.61985	-0.146617	-0.541671	-0.509938	-0.081959	-2.23069	-1.01007	-0.691229	-5.14098	-1.29433	-0.886812	-3.47424	-3.2339	-1.64146	-2.47513	-3.81929
2012.87	-1.0388	-1.26177	-6.4309	-1.56045	-2.0593	-1.49884	-0.493924	-1.59066	-0.140105	-0.529399	-0.49511	-0.0795282	-2.19887	-0.985979	-0.663871	-5.08606	-1.2696	-0.8595	-3.43081	-3.18256	-1.61447	-2.44163	-3.78975
2012.88	-1.01662	-1.24104	-6.39719	-1.53826	-2.0293	-1.47141	-0.479739	-1.562	-0.133937	-0.516802	-0.480715	-0.0772067	-2.16699	-0.96249	-0.637623	-5.03172	-1.24532	-0.833029	-3.38791	-3.13204	-1.58791	-2.40858	-3.76044
2012.88	-0.994918	-1.22065	-6.36366	-1.51638	-1.99974	-1.44448	-0.466679	-1.53388	-0.129028	-0.504532	-0.466816	-0.0750497	-2.13558	-0.94095	-0.621797	-4.97922	-1.22107	-0.812886	-3.34556	-3.08231	-1.56227	-2.37597	-3.73136
2012.88	-0.973679	-1.2006	-6.3303	-1.49481	-1.97061	-1.41923	-0.45331	-1.50632	-0.124405	-0.493185	-0.45414	-0.0731046	-2.10462	-0.919967	-0.606662	-4.92728	-1.19729	-0.793384	-3.30429	-3.03338	-1.53705	-2.34424	-3.70251
2012.88	-0.952893	-1.18088	-6.29712	-1.47355	-1.9419	-1.39439	-0.44035	-1.47855	-0.122908	-0.481491	-0.441113	-0.0712347	-2.07463	-0.898074	-0.584377	-4.87464	-1.17444	-0.768949	-3.26352	-2.98522	-1.51177	-2.31292	-3.67431
2012.89	-0.93255	-1.16148	-6.26412	-1.4526	-1.91419	-1.36887	-0.427768	-1.45132	-0.121439	-0.470099	-0.428533	-0.0694973	-2.04507	-0.876731	-0.562974	-4.82257	-1.15203	-0.745267	-3.22272	-2.93783	-1.48691	-2.28161	-3.64632
2012.89	-0.912642	-1.1424	-6.23185	-1.43194	-1.8869	-1.34382	-0.415586	-1.42532	-0.117203	-0.458996	-0.416406	-0.0679424	-2.01543	-0.855918	-0.540797	-4.77169	-1.12959	-0.72294	-3.18243	-2.89235	-1.46245	-2.25073	-3.61812
2012.89	-0.893159	-1.1244	-6.19973	-1.41157	-1.85941	-1.31923	-0.404461	-1.39978	-0.113147	-0.448171	-0.404657	-0.0664355	-1.98621	-0.835616	-0.519517	-4.72132	-1.1076	-0.701276	-3.14264	-2.84756	-1.4384	-2.22026	-3.59014
2012.89	-0.874092	-1.10668	-6.16724	-1.39201	-1.83232	-1.29623	-0.392964	-1.37473	-0.108337	-0.438205	-0.393292	-0.0650353	-1.95741	-0.815804	-0.499089	-4.67088	-1.08603	-0.679678	-3.10335	-2.80235	-1.41475	-2.1902	-3.56238
2012.9	-0.855432	-1.0885	-6.13491	-1.37274	-1.80563	-1.27367	-0.381831	-1.34946	-0.103795	-0.427898	-0.382348	-0.063794	-1.92957	-0.796495	-0.479499	-4.62098	-1.06535	-0.658745	-3.06455	-2.75786	-1.39148	-2.16056	-3.53483
2012.9	-0.83717	-1.07062	-6.10276	-1.35321	-1.77932	-1.25036	-0.371009	-1.32468	-0.100423	-0.417845	-0.371719	-0.0625788	-1.90211	-0.777635	-0.46068	-4.57225	-1.04505	-0.638457	-3.02624	-2.71408	-1.36859	-2.13131	-3.50749
2012.9	-0.819298	-1.05303	-6.07077	-1.33397	-1.7534	-1.22748	-0.360519	-1.30104	-0.0962644	-0.408039	-0.36145	-0.0614495	-1.87453	-0.759244	-0.442626	-4.52402	-1.0247	-0.618794	-2.9884	-2.67099	-1.34655	-2.10246	-3.48037
2012.91	-0.801808	-1.03573	-6.03951	-1.31499	-1.72785	-1.20502	-0.351083	-1.27788	-0.092336	-0.398487	-0.351563	-0.0587907	-1.84736	-0.741317	-0.425311	-4.47569	-1.00475	-0.599736	-2.95104	-2.62859	-1.32489	-2.074	-3.45345
2012.91	-0.784691	-1.01872	-6.0084	-1.29629	-1.70268	-1.18412	-0.341191	-1.25443	-0.0895484	-0.389759	-0.341973	-0.0563064	-1.82058	-0.723824	-0.408691	-4.42788	-0.985189	-0.581265	-2.9147	-2.58685	-1.3031	-2.04635	-3.42718
2012.91	-0.767939	-1.00198	-5.97691	-1.27785	-1.67788	-1.16361	-0.331599	-1.23142	-0.0869031	-0.380653	-0.333408	-0.0556178	-1.7947	-0.706758	-0.393287	-4.38057	-0.966457	-0.563364	-2.87881	-2.54578	-1.28167	-2.01907	-3.4011
2012.91	-0.751545	-0.985525	-5.94558	-1.25968	-1.65403	-1.14231	-0.322313	-1.20957	-0.0834491	-0.371782	-0.324457	-0.0550385	-1.7692	-0.690121	-0.377965	-4.33441	-0.9481	-0.546013	-2.84282	-2.50537	-1.26059	-1.99174	-3.3748
2012.92	-0.735502	-0.969336	-5.91442	-1.24176	-1.63051	-1.12141	-0.313299	-1.18742	-0.0801593	-0.363117	-0.31577	-0.054439	-1.74356	-0.673875	-0.363256	-4.28872	-0.929639	-0.52981	-2.80727	-2.46674	-1.23985	-1.96477	-3.3487
2012.92	-0.7198	-0.954158	-5.88342	-1.2241	-1.60676	-1.10088	-0.305262	-1.16568	-0.0799007	-0.354668	-0.307374	-0.0538815	-1.71828	-0.658026	-0.349141	-4.24291	-0.911537	-0.514107	-2.77218	-2.42872	-1.21946	-1.93818	-3.3228
2012.92	-0.704434	-0.93925	-5.85314	-1.20722	-1.58335	-1.0819	-0.296773	-1.14507	-0.0816992	-0.347052	-0.299291	-0.0534242	-1.69337	-0.643288	-0.335601	-4.19758	-0.893788	-0.498274	-2.73752	-2.39017	-1.19941	-1.91194	-3.29711
2012.92	-0.689396	-0.923821	-5.82301	-1.19056	-1.56028	-1.06325	-0.288528	-1.12482	-0.08137	-0.339604	-0.292148	-0.0529383	-1.66934	-0.628192	-0.323148	-4.15336	-0.87684	-0.482928	-2.70329	-2.35222	-1.17968	-1.88606	-3.27161
2012.93	-0.674678	-0.908646	-5.79249	-1.17363	-1.53755	-1.04379	-0.280536	-1.10496	-0.0791416	-0.33175	-0.284541	-0.0524862	-1.64566	-0.613463	-0.310654	-4.10962	-0.860224	-0.468054	-2.66949	-2.31487	-1.16028	-1.86053	-3.24631
2012.93	-0.660275	-0.89372	-5.76213	-1.15694	-1.51515	-1.02469	-0.272789	-1.0855	-0.0760882	-0.324094	-0.277218	-0.0521269	-1.6218	-0.599117	-0.298667	-4.06571	-0.843474	-0.453639	-2.63612	-2.27812	-1.14167	-1.83535	-3.22121
2012.93	-0.64618	-0.879039	-5.73193	-1.14048	-1.49366	-1.00594	-0.265974	-1.06568	-0.0731694	-0.31662	-0.270101	-0.0517324	-1.59829	-0.585109	-0.287156	-4.02228	-0.82705	-0.439668	-2.60316	-2.24196	-1.12337	-1.8105	-3.1963
2012.94	-0.632385	-0.864599	-5.70189	-1.12426	-1.4725	-0.988661	-0.258665	-1.04624	-0.0713592	-0.309325	-0.263214	-0.0497506	-1.57563	-0.571452	-0.276103	-3.97931	-0.810946	-0.426127	-2.57116	-2.20636	-1.10489	-1.78641	-3.172
2012.94	-0.618885	-0.850396	-5.672	-1.10827	-1.45104	-0.971746	-0.251575	-1.02789	-0.0687051	-0.302839	-0.25661	-0.0479074	-1.55332	-0.558129	-0.265517	-3.93743	-0.795614	-0.413003	-2.53958	-2.17134	-1.08672	-1.76265	-3.1479
2012.94	-0.605673	-0.836427	-5.64282	-1.09251	-1.4299	-0.953963	-0.244693	-1.00917	-0.0661606	-0.295896	-0.25018	-0.0478095	-1.5308	-0.545126	-0.255344	-3.89598	-0.780576	-0.400892	-2.50782	-2.13686	-1.06885	-1.73879	-3.12356
2012.94	-0.592743	-0.822687	-5.61381	-1.07697	-1.40907	-0.936504	-0.238705	-0.990788	-0.0647078	-0.289116	-0.243976	-0.0477176	-1.50861	-0.532432	-0.246131	-3.85436	-0.765377	-0.389164	-2.47647	-2.10406	-1.05127	-1.71526	-3.0994
2012.95	-0.580089	-0.809931	-5.58438	-1.06165	-1.38854	-0.920525	-0.232959	-0.97348	-0.0633653	-0.28253	-0.238002	-0.0476935	-1.48674	-0.520078	-0.236757	-3.81318	-0.750474	-0.377179	-2.44551	-2.07183	-1.03398	-1.69204	-3.07544
2012.95	-0.567705	-0.79738	-5.55511	-1.04707	-1.36831	-0.904832	-0.226634	-0.956475	-0.0610982	-0.276089	-0.232197	-0.0459823	-1.4657	-0.508005	-0.227744	-3.77245	-0.735862	-0.365562	-2.41493	-2.03893	-1.01697	-1.66914	-3.05165
2012.95	-0.555586	-0.784282	-5.52599	-1.0327	-1.34838	-0.888273	-0.221212	-0.939113	-0.0589263	-0.270408	-0.22657	-0.0443566	-1.44498	-0.496243	-0.219106	-3.73276	-0.721978	-0.354303	-2.38474	-2.00657	-1.00025	-1.64654	-3.02805
2012.95	-0.543725	-0.771398	-5.49703	-1.01801	-1.32933	-0.872016	-0.215266	-0.922073	-0.0578787	-0.264289	-0.221191	-0.0445688	-1.42403	-0.484763	-0.210812	-3.69352	-0.708387	-0.343392	-2.35493	-1.97471	-0.983798	-1.62425	-3.00464
2012.96	-0.532118	-0.758727	-5.46822	-1.00353	-1.31055	-0.856058	-0.209501	-0.906063	-0.0568845	-0.258324	-0.215992	-0.0447661	-1.40339	-0.473564	-0.202852	-3.65406	-0.694594	-0.332816	-2.32548	-1.94336	-0.968103	-1.60227	-2.9814
2012.96	-0.520758	-0.746263	-5.43956	-0.989261	-1.29146	-0.84156	-0.203874	-0.88963	-0.0549271	-0.252477	-0.210905	-0.0448879	-1.38304	-0.461944	-0.195219	-3.61503	-0.681069	-0.322566	-2.29641	-1.91251	-0.952642	-1.58058	-2.95835
2012.96	-0.509641	-0.734004	-5.41104	-0.975191	-1.27264	-0.827303	-0.198434	-0.873522	-0.0530908	-0.24679	-0.206004	-0.0450024	-1.36351	-0.451304	-0.187883	-3.5764	-0.667808	-0.312631	-2.26825	-1.88214	-0.936975	-1.5596	-2.93589
2012.97	-0.498762	-0.721947	-5.38325	-0.961321	-1.2541	-0.812162	-0.193889	-0.858429	-0.0523408	-0.241247	-0.201296	-0.0434883	-1.34427	-0.440927	-0.180861	-3.53884	-0.655271	-0.303003	-2.24045	-1.85226	-0.921565	-1.53891	-2.91362
2012.97	-0.488114	-0.710088	-5.35558	-0.947648	-1.23583	-0.797299	-0.188736	-0.843596	-0.0506176	-0.235845	-0.196722	-0.0420904	-1.32478	-0.43081	-0.174099	-3.50165	-0.642958	-0.29429	-2.21244	-1.82286	-0.906409	-1.51808	-2.89109
2012.97	-0.477694	-0.698423	-5.32751	-0.93417	-1.21782	-0.782708	-0.18375	-0.828353	-0.0489987	-0.230568	-0.19229	-0.0424014	-1.30557	-0.420929	-0.167619	-3.46424	-0.630438	-0.285835	-2.18478	-1.79506	-0.891501	-1.49753	-2.86873
2012.97	-0.467496	-0.687721	-5.29958	-0.920884	-1.20008	-0.769562	-0.178921	-0.813417	-0.0484574	-0.225439	-0.188051	-0.042751	-1.28665	-0.411309	-0.161406	-3.42723	-0.618163	-0.277032	-2.15746	-1.76771	-0.87684	-1.47726	-2.84654
2012.98	-0.457516	-0.677165	-5.2718	-0.908309	-1.1826	-0.756613	-0.174239	-0.799433	-0.0469346	-0.220415	-0.183899	-0.0430147	-1.26852	-0.4019	-0.155444	-3.39061	-0.606126	-0.2685	-2.13049	-1.73965	-0.862419	-1.45726	-2.82453
2012.98	-0.447749	-0.666041	-5.24417	-0.895907	-1.16537	-0.742766	-0.170399	-0.785026	-0.0455013	-0.215523	-0.179895	-0.041627	-1.25065	-0.392729	-0.149717	-3.35501	-0.594777	-0.26023	-2.10385	-1.71203	-0.848235	-1.43754	-2.80269
2012.98	-0.43819	-0.6551	-5.21669	-0.883165	-1.14899	-0.729173	-0.165975	-0.770907	-0.0451384	-0.210761	-0.176061	-0.0403741	-1.23252	-0.383793	-0.144233	-3.3198	-0.583655	-0.252216	-2.07755	-1.68485	-0.834285	-1.41808	-2.78102
2012.98	-0.428836	-0.644339	-5.18934	-0.870604	-1.13283	-0.715828	-0.161682	-0.757726	-0.0447581	-0.206116	-0.172326	-0.0408051	-1.21465	-0.374376	-0.138952	-3.28434	-0.572291	-0.244448	-2.05157	-1.6581	-0.821038	-1.39888	-2.75951
2012.99	-0.419681	-0.633755	-5.16214	-0.858222	-1.11633	-0.703873	-0.157513	-0.744108	-0.0434392	-0.201582	-0.16871	-0.0412061	-1.19704	-0.365879	-0.133889	-3.24925	-0.561147	-0.236919	-2.02592	-1.63177	-0.808006	-1.37995	-2.73817
2012.99	-0.410722	-0.623344	-5.13509	-0.846015	-1.10006	-0.692159	-0.153484	-0.73076	-0.0422048	-0.197172	-0.165254	-0.0416398	-1.18022	-0.357604	-0.12904	-3.21454	-0.550221	-0.229623	-2.00115	-1.60587	-0.794718	-1.36169	-2.71743
2012.99	-0.401954	-0.613105	-5.10873	-0.833983	-1.08404	-0.679492	-0.150269	-0.718337	-0.0419742	-0.192854	-0.161866	-0.0403347	-1.16362	-0.349526	-0.124383	-3.18082	-0.539964	-0.222551	-1.97668	-1.58037	-0.781647	-1.34367	-2.69683
2013	-0.393373	-0.603033	-5.08251	-0.822121	-1.06825	-0.667057	-0.146447	-0.706149	-0.0407996	-0.188646	-0.158593	-0.0391253	-1.14675	-0.341644	-0.119912	-3.14747	-0.529905	-0.216303	-1.95197	-1.55642	-0.768792	-1.32549	-2.67598
2013	-0.384975	-0.593127	-5.05586	-0.810429	-1.05268	-0.654849	-0.142751	-0.693515	-0.0397002	-0.184556	-0.155475	-0.0397097	-1.13013	-0.333261	-0.115631	-3.11384	-0.519587	-0.210262	-1.92756	-1.53287	-0.756148	-1.30754	-2.65529
2013	-0.376745	-0.583702	-5.02933	-0.798887	-1.03733	-0.643286	-0.139008	-0.68078	-0.0390941	-0.180161	-0.1516	-0.0384032	-1.11372	-0.325526	-0.111505	-3.08053	-0.509456	-0.203778	-1.90343	-1.5085	-0.743696	-1.28982	-2.63472
2013	-0.368681	-0.574414	-5.0029	-0.787711	-1.02217	-0.631913	-0.13538	-0.668639	-0.0378035	-0.175867	-0.147841	-0.0371855	-1.09778	-0.317963	-0.107548	-3.04753	-0.49951	-0.197485	-1.87957	-1.48448	-0.731431	-1.27231	-2.61429
2013.01	-0.360789	-0.564953	-4.9766	-0.776695	-1.00745	-0.620317	-0.131863	-0.656355	-0.0366043	-0.171687	-0.143788	-0.0353124	-1.08207	-0.310603	-0.103752	-3.01524	-0.490067	-0.191386	-1.856	-1.46085	-0.719369	-1.25504	-2.59402
2013.01	-0.353066	-0.555647	-4.95045	-0.765618	-0.992936	-0.608934	-0.128464	-0.644311	-0.0361535	-0.1676	-0.140302	-0.0335862	-1.06634	-0.303398	-0.10012	-2.98327	-0.480791	-0.185476	-1.83274	-1.4376	-0.707506	-1.23801	-2.57391
2013.01	-0.345508	-0.546495	-4.92443	-0.754699	-0.978432	-0.59776	-0.125144	-0.63286	-0.0357268	-0.163623	-0.136916	-0.0327083	-1.05084	-0.295933	-0.0966128	-2.95131	-0.471404	-0.179748	-1.80976	-1.41471	-0.696037	-1.22121	-2.55395
2013.02	-0.338112	-0.537493	-4.89855	-0.743936	-0.964139	-0.587244	-0.121961	-0.621248	-0.0346035	-0.15974	-0.133686	-0.0319194	-1.03556	-0.289121	-0.0932829	-2.91969	-0.4622	-0.174198	-1.78707	-1.39219	-0.684751	-1.20463	-2.53414
2013.02	-0.330875	-0.52864	-4.8728	-0.733327	-0.950054	-0.576884	-0.118825	-0.609874	-0.0335718	-0.155964	-0.13051	-0.0311574	-1.02077	-0.282438	-0.0900397	-2.88842	-0.453176	-0.168818	-1.76504	-1.37003	-0.673458	-1.18849	-2.51449
2013.02	-0.323792	-0.519933	-4.84719	-0.722868	-0.936176	-0.566298	-0.115824	-0.599076	-0.0332775	-0.152268	-0.127021	-0.0296832	-1.00617	-0.275951	-0.0869675	-2.85783	-0.444638	-0.163605	-1.74326	-1.34822	-0.662353	-1.17255	-2.495
2013.02	-0.316861	-0.511369	-4.82171	-0.712559	-0.9225	-0.555906	-0.112883	-0.588495	-0.0322693	-0.148683	-0.124128	-0.0283812	-0.991543	-0.269599	-0.0839885	-2.82755	-0.436249	-0.15908	-1.72141	-1.32692	-0.65143	-1.15664	-2.47565
2013.03	-0.310078	-0.502946	-4.79637	-0.702397	-0.909024	-0.545705	-0.110074	-0.577707	-0.0313668	-0.145165	-0.121265	-0.0278682	-0.97713	-0.263437	-0.0811724	-2.79726	-0.427732	-0.154637	-1.69982	-1.30595	-0.640687	-1.14094	-2.45645
2013.03	-0.303441	-0.495004	-4.77116	-0.69238	-0.895745	-0.536143	-0.107898	-0.56716	-0.0311856	-0.141754	-0.118543	-0.027394	-0.962926	-0.257384	-0.0784169	-2.76729	-0.41938	-0.149862	-1.67851	-1.28516	-0.630121	-1.12545	-2.43741
2013.03	-0.296945	-0.487166	-4.74609	-0.682739	-0.88266	-0.526721	-0.105188	-0.557184	-0.0302742	-0.138411	-0.11589	-0.0269796	-0.949195	-0.251051	-0.0758395	-2.73765	-0.411192	-0.145234	-1.65747	-1.2647	-0.61973	-1.11018	-2.4185
2013.03	-0.290589	-0.479141	-4.72114	-0.673204	-0.869985	-0.517056	-0.102619	-0.547382	-0.0294835	-0.135174	-0.113355	-0.026565	-0.935628	-0.245352	-0.0732867	-2.70868	-0.403484	-0.140749	-1.63669	-1.24457	-0.60951	-1.09511	-2.39975
2013.04	-0.284369	-0.471249	-4.69633	-0.663603	-0.85747	-0.507567	-0.100058	-0.53737	-0.029399	-0.131991	-0.110852	-0.0253939	-0.922027	-0.239737	-0.0709086	-2.67999	-0.395888	-0.136402	-1.61617	-1.22476	-0.599459	-1.08024	-2.38114
2013.04	-0.278282	-0.463487	-4.67164	-0.654139	-0.844944	-0.498253	-0.0976587	-0.527604	-0.0293437	-0.128918	-0.108036	-0.0244154	-0.908624	-0.234327	-0.0685639	-2.65128	-0.388159	-0.13219	-1.59591	-1.20526	-0.589785	-1.06558	-2.36268
2013.04	-0.272325	-0.455853	-4.64709	-0.64481	-0.832601	-0.489595	-0.095233	-0.518377	-0.0284954	-0.125887	-0.105803	-0.0242109	-0.895416	-0.228973	-0.0664098	-2.62288	-0.38058	-0.128108	-1.57591	-1.18607	-0.580237	-1.05112	-2.34436
2013.05	-0.266495	-0.448344	-4.62267	-0.635615	-0.820438	-0.480995	-0.0929905	-0.508894	-0.0278257	-0.122971	-0.103527	-0.0239903	-0.882674	-0.223339	-0.0642145	-2.59478	-0.37315	-0.124151	-1.55655	-1.16719	-0.570669	-1.03707	-2.32618
2013.05	-0.260791	-0.440959	-4.59837	-0.62655	-0.808453	-0.472168	-0.0906957	-0.499672	-0.0278271	-0.120085	-0.101424	-0.0237909	-0.870066	-0.218339	-0.062228	-2.56736	-0.366196	-0.120318	-1.53736	-1.14861	-0.561258	-1.02318	-2.30814
2013.05	-0.255208	-0.433696	-4.5742	-0.617614	-0.796643	-0.463504	-0.0886053	-0.490974	-0.0270462	-0.117318	-0.0993183	-0.0227867	-0.857419	-0.213372	-0.0602104	-2.54017	-0.359317	-0.117165	-1.51808	-1.13051	-0.552002	-1.00929	-2.29024
2013.05	-0.249746	-0.426553	-4.55016	-0.608807	-0.785006	-0.454998	-0.0864283	-0.482424	-0.0264604	-0.114568	-0.0968699	-0.0220156	-0.844955	-0.208624	-0.0583958	-2.51295	-0.352301	-0.113981	-1.49905	-1.11265	-0.542899	-0.995592	-2.27249
2013.06	-0.244399	-0.419893	-4.52625	-0.600124	-0.773539	-0.447133	-0.0844582	-0.473622	-0.026532	-0.111936	-0.0949962	-0.0219558	-0.832672	-0.203888	-0.0565236	-2.48603	-0.345423	-0.110461	-1.48026	-1.09494	-0.533946	-0.982078	-2.25486
2013.06	-0.239168	-0.413268	-4.50246	-0.591814	-0.762239	-0.439313	-0.0824156	-0.465084	-0.0266233	-0.109323	-0.0930993	-0.0219246	-0.820853	-0.198872	-0.0548728	-2.4594	-0.338679	-0.10705	-1.4617	-1.07751	-0.525141	-0.968748	-2.23738
2013.06	-0.234048	-0.406461	-4.47879	-0.583561	-0.751337	-0.431251	-0.0805767	-0.457025	-0.0258728	-0.106826	-0.091355	-0.0218643	-0.809133	-0.194488	-0.0531287	-2.43344	-0.332407	-0.103744	-1.44338	-1.06035	-0.516481	-0.955599	-2.22003
2013.06	-0.229038	-0.399766	-4.45526	-0.575238	-0.740541	-0.423338	-0.0786417	-0.448698	-0.0253548	-0.104337	-0.0895583	-0.0209726	-0.797372	-0.190093	-0.0516069	-2.40767	-0.326179	-0.10054	-1.42528	-1.04347	-0.507963	-0.942629	-2.20282
2013.07	-0.224135	-0.393181	-4.43184	-0.567034	-0.729723	-0.415569	-0.0769325	-0.440637	-0.0255063	-0.10197	-0.0874544	-0.0203595	-0.78578	-0.185937	-0.0500035	-2.38188	-0.31981	-0.0974354	-1.40741	-1.02686	-0.499812	-0.929834	-2.18573
2013.07	-0.219338	-0.386705	-4.40855	-0.558948	-0.719063	-0.408441	-0.0750923	-0.433041	-0.0248028	-0.0995969	-0.0859047	-0.0204092	-0.774358	-0.181741	-0.0486173	-2.35636	-0.313566	-0.0944264	-1.38977	-1.01052	-0.491734	-0.917213	-2.16879
2013.07	-0.214643	-0.380335	-4.38537	-0.550976	-0.708559	-0.401317	-0.0734817	-0.425163	-0.0243497	-0.0973448	-0.0842844	-0.0204633	-0.763386	-0.177269	-0.0471258	-2.33112	-0.307444	-0.0915104	-1.37275	-0.99443	-0.483625	-0.904995	-2.15197
2013.08	-0.210048	-0.374071	-4.36233	-0.543119	-0.698208	-0.393953	-0.0724335	-0.417553	-0.0245525	-0.0950904	-0.0828713	-0.0205373	-0.752502	-0.173435	-0.0458713	-2.30655	-0.301794	-0.0886845	-1.35585	-0.978599	-0.47565	-0.892885	-2.13528
2013.08	-0.205552	-0.367909	-4.3394	-0.535373	-0.688009	-0.386724	-0.0707212	-0.410394	-0.0238877	-0.0929542	-0.0813356	-0.020574	-0.741564	-0.16954	-0.0444758	-2.28213	-0.296151	-0.0865233	-1.33886	-0.963206	-0.467806	-0.880766	-2.11872
2013.08	-0.201152	-0.361849	-4.31659	-0.527738	-0.677958	-0.379627	-0.0692511	-0.403374	-0.0234915	-0.0908061	-0.0794929	-0.0197527	-0.730784	-0.165888	-0.0433202	-2.25768	-0.290369	-0.0842708	-1.32207	-0.948006	-0.460091	-0.868811	-2.10229
2013.08	-0.196846	-0.356279	-4.2939	-0.520212	-0.668055	-0.373176	-0.0676439	-0.396054	-0.0237383	-0.0887826	-0.0782463	-0.0192469	-0.720161	-0.162186	-0.0420364	-2.2335	-0.2847	-0.0816684	-1.3055	-0.932915	-0.452504	-0.857019	-2.08599
2013.09	-0.192632	-0.350679	-4.27134	-0.513048	-0.658296	-0.366682	-0.0662759	-0.388995	-0.0239414	-0.086733	-0.0768587	-0.0193742	-0.709984	-0.158196	-0.0409881	-2.20957	-0.279141	-0.0791464	-1.28913	-0.918064	-0.445042	-0.845386	-2.06982
2013.09	-0.188509	-0.344902	-4.24889	-0.505911	-0.648921	-0.359953	-0.0647498	-0.382381	-0.0233077	-0.084808	-0.07568	-0.019502	-0.699869	-0.15483	-0.0397902	-2.1863	-0.274044	-0.0767022	-1.27297	-0.903449	-0.437702	-0.833912	-2.05377
2013.09	-0.184474	-0.339221	-4.22656	-0.498696	-0.639612	-0.353348	-0.0634857	-0.375453	-0.0229723	-0.0828608	-0.074404	-0.0196437	-0.689696	-0.151393	-0.0388486	-2.16316	-0.268943	-0.0743336	-1.25701	-0.889067	-0.430484	-0.822593	-2.03784
2013.1	-0.180827	-0.333634	-4.20434	-0.491584	-0.630269	-0.346864	-0.0620277	-0.368789	-0.0232143	-0.0810356	-0.0727876	-0.0188567	-0.67967	-0.148202	-0.0377215	-2.13999	-0.263692	-0.0720381	-1.24125	-0.874914	-0.423617	-0.811427	-2.02204
2013.1	-0.177164	-0.328138	-4.18224	-0.484573	-0.621062	-0.341014	-0.0608371	-0.362558	-0.022608	-0.0791795	-0.0717514	-0.0184132	-0.66979	-0.144921	-0.0368552	-2.11707	-0.258543	-0.0698135	-1.22569	-0.860986	-0.41679	-0.800414	-2.00636
2013.1	-0.173372	-0.322733	-4.16026	-0.477663	-0.611989	-0.33511	-0.0594681	-0.355999	-0.0223185	-0.0774521	-0.0706006	-0.0186317	-0.660356	-0.141356	-0.0358173	-2.09439	-0.253496	-0.0676575	-1.21076	-0.84728	-0.409917	-0.789796	-1.9908
2013.1	-0.169661	-0.317418	-4.1384	-0.470851	-0.603049	-0.328961	-0.0583634	-0.34971	-0.0225936	-0.0756796	-0.0696376	-0.0188016	-0.650952	-0.138417	-0.0350361	-2.07236	-0.248908	-0.0655682	-1.19586	-0.833792	-0.403156	-0.779235	-1.97537
2013.11	-0.166029	-0.312189	-4.11665	-0.464136	-0.59424	-0.322924	-0.0570608	-0.34384	-0.0220092	-0.0740365	-0.0685381	-0.0189705	-0.641489	-0.135372	-0.0340639	-2.05043	-0.244289	-0.0641412	-1.18087	-0.82071	-0.396508	-0.768658	-1.96005
2013.11	-0.162475	-0.307047	-4.09501	-0.457517	-0.585559	-0.316998	-0.0560458	-0.338092	-0.0217605	-0.0723524	-0.0671371	-0.0182317	-0.632164	-0.132593	-0.0333699	-2.02847	-0.239519	-0.0625595	-1.16607	-0.807773	-0.389969	-0.758225	-1.94485
2013.11	-0.158997	-0.302389	-4.07349	-0.450992	-0.577005	-0.311709	-0.0547965	-0.331981	-0.0220637	-0.0707952	-0.0662957	-0.0178533	-0.622975	-0.129678	-0.0324489	-2.00674	-0.234843	-0.0606276	-1.15145	-0.794914	-0.383538	-0.747933	-1.92977
2013.11	-0.155593	-0.297667	-4.05208	-0.444824	-0.568577	-0.306331	-0.0538412	-0.326151	-0.0214967	-0.0691892	-0.0653022	-0.0180894	-0.614221	-0.126487	-0.0318118	-1.98524	-0.230258	-0.0587553	-1.13702	-0.782259	-0.377213	-0.737781	-1.91481
2013.12	-0.152263	-0.292764	-4.03078	-0.438651	-0.560527	-0.300709	-0.0526674	-0.320738	-0.0212843	-0.0677171	-0.0645549	-0.0183307	-0.605488	-0.123934	-0.0309623	-1.9644	-0.226136	-0.0569409	-1.12276	-0.769807	-0.370993	-0.727767	-1.89996
2013.12	-0.149004	-0.287941	-4.0096	-0.432395	-0.552495	-0.295191	-0.0517843	-0.31495	-0.0207359	-0.0661818	-0.0635994	-0.018521	-0.596687	-0.121225	-0.0303929	-1.94362	-0.221949	-0.0551825	-1.10868	-0.757552	-0.364875	-0.717889	-1.88523
2013.12	-0.145814	-0.283199	-3.98852	-0.426229	-0.544424	-0.289774	-0.050665	-0.309448	-0.0205516	-0.0647817	-0.0623509	-0.0177933	-0.588013	-0.118794	-0.0295934	-1.9228	-0.217616	-0.0534784	-1.09479	-0.745493	-0.359097	-0.708145	-1.87061
2013.12	-0.142693	-0.278534	-3.96756	-0.42015	-0.536471	-0.285003	-0.04986	-0.304351	-0.0209487	-0.0633229	-0.0617086	-0.0174786	-0.579465	-0.116219	-0.0290963	-1.9022	-0.213367	-0.0518269	-1.08106	-0.733625	-0.353326	-0.698533	-1.8561
2013.13	-0.139638	-0.273946	-3.94671	-0.414158	-0.528634	-0.280096	-0.0487814	-0.298868	-0.0204074	-0.0620062	-0.0608619	-0.0177629	-0.571362	-0.113359	-0.0283324	-1.88182	-0.209201	-0.0502264	-1.06797	-0.721946	-0.347499	-0.689313	-1.84171
2013.13	-0.136649	-0.269434	-3.92597	-0.408252	-0.520912	-0.274956	-0.0480403	-0.293686	-0.0202693	-0.0606046	-0.060254	-0.0179921	-0.563234	-0.111141	-0.0278929	-1.8621	-0.205499	-0.0486754	-1.05484	-0.710453	-0.341769	-0.680101	-1.82743
2013.13	-0.133724	-0.264996	-3.90533	-0.40243	-0.513302	-0.26991	-0.0470099	-0.288878	-0.0206616	-0.0593527	-0.0594389	-0.01822	-0.555046	-0.108735	-0.0271712	-1.8424	-0.201706	-0.047806	-1.04161	-0.699346	-0.336133	-0.67087	-1.81326
2013.14	-0.130862	-0.260631	-3.88481	-0.396691	-0.505804	-0.264957	-0.0463408	-0.284171	-0.0201248	-0.0580205	-0.0583421	-0.0174803	-0.546978	-0.106644	-0.0267964	-1.82266	-0.197768	-0.0466928	-1.02856	-0.68833	-0.330589	-0.661764	-1.7992
2013.14	-0.12806	-0.25676	-3.86439	-0.391033	-0.498415	-0.260653	-0.0453434	-0.279053	-0.0200109	-0.0568354	-0.0578242	-0.0172067	-0.539027	-0.104335	-0.0261013	-1.80314	-0.193907	-0.0452509	-1.01566	-0.677372	-0.325138	-0.652782	-1.78525
2013.14	-0.125319	-0.252767	-3.84408	-0.385736	-0.4914	-0.256181	-0.0447159	-0.274253	-0.0194993	-0.0555637	-0.0570846	-0.0174903	-0.531511	-0.102346	-0.0257614	-1.78426	-0.190121	-0.0438535	-1.00293	-0.666589	-0.319776	-0.643921	-1.7714
2013.14	-0.122637	-0.248603	-3.82387	-0.380391	-0.484369	-0.25148	-0.0437765	-0.269823	-0.0194405	-0.0544467	-0.0560665	-0.0177738	-0.523963	-0.100149	-0.0251167	-1.76539	-0.186805	-0.0424993	-0.990355	-0.655977	-0.314503	-0.635181	-1.75767
2013.15	-0.120011	-0.244508	-3.80378	-0.374966	-0.477293	-0.246865	-0.0432027	-0.264971	-0.0198602	-0.053228	-0.0556305	-0.0180015	-0.516346	-0.0976847	-0.0248227	-1.74648	-0.183364	-0.0411868	-0.977939	-0.645535	-0.309316	-0.62656	-1.74404
2013.15	-0.117443	-0.240481	-3.78378	-0.369618	-0.470321	-0.242335	-0.0423028	-0.260443	-0.0193465	-0.0521661	-0.0549584	-0.0172584	-0.50884	-0.0958656	-0.02421	-1.72777	-0.179784	-0.0399149	-0.96568	-0.635258	-0.304469	-0.618055	-1.73052
2013.15	-0.114929	-0.23652	-3.7639	-0.364347	-0.46345	-0.238466	-0.0417926	-0.256274	-0.0193056	-0.0510075	-0.0540115	-0.0170352	-0.501444	-0.0938217	-0.023971	-1.70926	-0.176274	-0.0386823	-0.953573	-0.625146	-0.299584	-0.609666	-1.7171
2013.15	-0.112468	-0.232624	-3.74411	-0.359151	-0.45668	-0.234382	-0.0409164	-0.251674	-0.0187969	-0.0500032	-0.0530749	-0.0173146	-0.49448	-0.0921022	-0.0233745	-1.6914	-0.172832	-0.0374878	-0.942089	-0.615194	-0.294644	-0.601657	-1.70378
2013.16	-0.110061	-0.228792	-3.72444	-0.354029	-0.450009	-0.230081	-0.0404393	-0.247403	-0.0187733	-0.0488964	-0.0527565	-0.0175913	-0.487464	-0.0901463	-0.0231608	-1.67352	-0.169853	-0.0363301	-0.930527	-0.605401	-0.289785	-0.59363	-1.69057
2013.16	-0.107705	-0.225024	-3.70486	-0.34898	-0.443435	-0.225859	-0.0396128	-0.243481	-0.0192614	-0.0479517	-0.0521842	-0.0178677	-0.480378	-0.0879284	-0.0226055	-1.65559	-0.166744	-0.0358778	-0.918861	-0.595978	-0.285006	-0.585573	-1.67746
2013.16	-0.105399	-0.221317	-3.68539	-0.344003	-0.436957	-0.221714	-0.0391809	-0.239118	-0.0196895	-0.0468893	-0.0518896	-0.018088	-0.473395	-0.0863601	-0.0224285	-1.63786	-0.163488	-0.0350971	-0.907342	-0.586595	-0.280306	-0.577625	-1.66445
2013.17	-0.103143	-0.218109	-3.66602	-0.339097	-0.430574	-0.218223	-0.0383869	-0.235089	-0.019165	-0.0459916	-0.051331	-0.0173184	-0.466514	-0.0845393	-0.0218974	-1.62031	-0.160296	-0.0340133	-0.895967	-0.577257	-0.275684	-0.569784	-1.65155
2013.17	-0.100935	-0.214737	-3.64675	-0.334556	-0.424565	-0.21451	-0.0380116	-0.231401	-0.0191537	-0.0449813	-0.0505054	-0.0171122	-0.46007	-0.0830695	-0.0217679	-1.60342	-0.157166	-0.0329629	-0.884734	-0.568067	-0.271137	-0.562051	-1.63874
2013.17	-0.0987749	-0.2112	-3.62758	-0.329925	-0.418495	-0.210574	-0.0372333	-0.227261	-0.0186325	-0.0441331	-0.0502727	-0.0173853	-0.453542	-0.0813144	-0.0212447	-1.58646	-0.154501	-0.031945	-0.873643	-0.559024	-0.266666	-0.554422	-1.62603
2013.17	-0.0966605	-0.207721	-3.60852	-0.32522	-0.412382	-0.20671	-0.0368841	-0.223462	-0.0186375	-0.0431673	-0.0497624	-0.0176579	-0.446949	-0.0799172	-0.0211331	-1.56947	-0.151683	-0.0309585	-0.86269	-0.550125	-0.262268	-0.546896	-1.61342
2013.18	-0.0945914	-0.2043	-3.58955	-0.320582	-0.406357	-0.202916	-0.0361488	-0.219994	-0.0191326	-0.0423715	-0.0489892	-0.0179296	-0.440452	-0.0782465	-0.021409	-1.55265	-0.148722	-0.0300024	-0.851875	-0.541368	-0.258211	-0.539473	-1.60091
2013.18	-0.0925666	-0.200935	-3.57069	-0.31601	-0.400421	-0.19978	-0.0358376	-0.216573	-0.0195665	-0.0417204	-0.049406	-0.0181447	-0.434386	-0.0769287	-0.0216459	-1.53648	-0.145818	-0.0290759	-0.841681	-0.532749	-0.254076	-0.532151	-1.5885
2013.18	-0.0905852	-0.197625	-3.55192	-0.311503	-0.394572	-0.196396	-0.0359145	-0.213226	-0.0199969	-0.041091	-0.0497992	-0.0193777	-0.428233	-0.0759373	-0.0226441	-1.52025	-0.14338	-0.0288542	-0.831362	-0.524485	-0.249886	-0.525203	-1.57618
2013.18	-0.0886461	-0.19437	-3.53325	-0.307061	-0.389094	-0.193394	-0.0360031	-0.209951	-0.0204224	-0.0404822	-0.0499155	-0.0200087	-0.422008	-0.0743582	-0.0224447	-1.50396	-0.140774	-0.0282838	-0.82094	-0.516238	-0.245765	-0.518204	-1.56396
2013.19	-0.0867486	-0.191168	-3.51468	-0.302978	-0.383537	-0.190112	-0.0352692	-0.20672	-0.02079	-0.0395975	-0.0493844	-0.020077	-0.415873	-0.0731422	-0.022297	-1.48785	-0.138025	-0.0274104	-0.810648	-0.50802	-0.241712	-0.511171	-1.55183
2013.19	-0.0848916	-0.18802	-3.49621	-0.298796	-0.377934	-0.186624	-0.0349959	-0.203044	-0.0201799	-0.0388906	-0.0486135	-0.0201606	-0.410169	-0.0716281	-0.0225128	-1.47238	-0.135331	-0.0265639	-0.800485	-0.499933	-0.237726	-0.504232	-1.5398
2013.19	-0.0830745	-0.185383	-3.47783	-0.294534	-0.372413	-0.183199	-0.0343013	-0.199726	-0.0201471	-0.0380489	-0.0484933	-0.0192099	-0.404363	-0.0704951	-0.0219521	-1.45682	-0.132688	-0.0257436	-0.79045	-0.491974	-0.233805	-0.497388	-1.52786
2013.2	-0.0812962	-0.182527	-3.45955	-0.290334	-0.366973	-0.180436	-0.0340618	-0.196688	-0.0205285	-0.0373823	-0.0480034	-0.018886	-0.398485	-0.0690303	-0.021832	-1.44122	-0.130098	-0.0249486	-0.78054	-0.484143	-0.230219	-0.490637	-1.51601
2013.2	-0.079556	-0.17952	-3.44137	-0.286193	-0.361612	-0.177395	-0.0333909	-0.193197	-0.019922	-0.0365766	-0.0472789	-0.019054	-0.392693	-0.0679544	-0.0212945	-1.42578	-0.127975	-0.0241782	-0.770755	-0.476435	-0.226544	-0.483978	-1.50426
2013.2	-0.077853	-0.176563	-3.42328	-0.282112	-0.35633	-0.17414	-0.0331997	-0.190071	-0.0199125	-0.0359541	-0.0472096	-0.0192273	-0.386984	-0.0665589	-0.0212211	-1.4105	-0.125661	-0.0241366	-0.761601	-0.468851	-0.222808	-0.477409	-1.49259
2013.2	-0.0761865	-0.173655	-3.40529	-0.278089	-0.351124	-0.17155	-0.0333406	-0.187216	-0.0203055	-0.035463	-0.0473672	-0.0193498	-0.381705	-0.0655471	-0.0206884	-1.39587	-0.123208	-0.0236831	-0.752263	-0.461609	-0.219133	-0.470929	-1.48102
2013.21	-0.0745557	-0.170795	-3.3874	-0.274123	-0.346284	-0.168666	-0.033494	-0.184425	-0.0206992	-0.0347024	-0.0469309	-0.0194855	-0.376308	-0.0642076	-0.020631	-1.38113	-0.120802	-0.0229517	-0.742832	-0.454358	-0.21552	-0.464537	-1.46954
2013.21	-0.0729597	-0.167982	-3.36959	-0.270524	-0.341349	-0.165571	-0.0328283	-0.181696	-0.0200692	-0.0341296	-0.0468795	-0.0196284	-0.370838	-0.06327	-0.0209272	-1.36633	-0.118444	-0.0222429	-0.73352	-0.447125	-0.211966	-0.458521	-1.45814
2013.21	-0.071398	-0.165215	-3.35188	-0.26679	-0.336363	-0.162532	-0.0326794	-0.178471	-0.0200834	-0.0333948	-0.0464534	-0.0197612	-0.365447	-0.0619701	-0.0203985	-1.3517	-0.11657	-0.021556	-0.724324	-0.440007	-0.20847	-0.452413	-1.44683
2013.21	-0.0698696	-0.162493	-3.33427	-0.262986	-0.331449	-0.160173	-0.0328351	-0.17563	-0.0204665	-0.0328559	-0.0463971	-0.019845	-0.360492	-0.0610901	-0.0251712	-1.33771	-0.114457	-0.0208904	-0.715243	-0.433003	-0.205032	-0.446272	-1.43561
2013.22	-0.068374	-0.159817	-3.31674	-0.259235	-0.326607	-0.15748	-0.0321691	-0.17306	-0.0208531	-0.0324484	-0.0466088	-0.0199469	-0.355392	-0.0604898	-0.0271639	-1.32357	-0.112223	-0.0209644	-0.706277	-0.426109	-0.201933	-0.440215	-1.42448
2013.22	-0.0669104	-0.157669	-3.29931	-0.255538	-0.32214	-0.15523	-0.0320484	-0.170546	-0.0212348	-0.0317527	-0.0468318	-0.0211572	-0.350226	-0.0599136	-0.0280166	-1.30939	-0.110032	-0.0205947	-0.697951	-0.419326	-0.198711	-0.43424	-1.41344
2013.22	-0.0658475	-0.155245	-3.28197	-0.251894	-0.317543	-0.152611	-0.0322229	-0.16806	-0.0215587	-0.0312576	-0.0470003	-0.0215364	-0.345496	-0.0586767	-0.0282782	-1.29586	-0.108319	-0.0199587	-0.689391	-0.412882	-0.195434	-0.428346	-1.40248
2013.23	-0.0645787	-0.152688	-3.26472	-0.248618	-0.312904	-0.14981	-0.0315674	-0.165085	-0.0208499	-0.0308901	-0.0471922	-0.022608	-0.34061	-0.0578879	-0.0290659	-1.28217	-0.106371	-0.0193424	-0.680748	-0.406397	-0.192211	-0.422532	-1.3916
2013.23	-0.0631963	-0.150173	-3.24756	-0.245191	-0.308333	-0.147061	-0.0314731	-0.162518	-0.0208444	-0.0302304	-0.0473957	-0.0229364	-0.335659	-0.0573758	-0.0293233	-1.26843	-0.104294	-0.0187451	-0.672214	-0.399928	-0.189042	-0.416797	-1.38081
2013.23	-0.0618436	-0.1477	-3.23049	-0.241694	-0.303829	-0.144998	-0.0316647	-0.160183	-0.0211879	-0.0297761	-0.0475449	-0.0238877	-0.331144	-0.0568519	-0.0292375	-1.25534	-0.102698	-0.0188948	-0.663787	-0.393561	-0.18621	-0.411139	-1.3701
2013.23	-0.0605198	-0.145267	-3.21351	-0.238247	-0.299694	-0.142571	-0.0318703	-0.157906	-0.0215382	-0.0294458	-0.0477191	-0.0241075	-0.326464	-0.055695	-0.0291742	-1.24208	-0.100854	-0.0185796	-0.655994	-0.387296	-0.183244	-0.405559	-1.35948
2013.24	-0.0592243	-0.142874	-3.19662	-0.234849	-0.295425	-0.140607	-0.0320813	-0.155678	-0.0218849	-0.0291278	-0.047905	-0.0239247	-0.321718	-0.0549992	-0.0291246	-1.22878	-0.0988854	-0.0180058	-0.64796	-0.381131	-0.180222	-0.400358	-1.34894
2013.24	-0.0579565	-0.140521	-3.17982	-0.231821	-0.29111	-0.138244	-0.0313997	-0.153473	-0.0221748	-0.0285031	-0.047389	-0.0237139	-0.317409	-0.0545336	-0.0290465	-1.21612	-0.0969547	-0.0174498	-0.639837	-0.375063	-0.17725	-0.395025	-1.33848
2013.24	-0.0567159	-0.138695	-3.16311	-0.228629	-0.287164	-0.136353	-0.0321702	-0.151323	-0.0224751	-0.0280968	-0.0479907	-0.0246541	-0.312926	-0.0534276	-0.0289912	-1.20327	-0.095509	-0.0176514	-0.631815	-0.369329	-0.174327	-0.389663	-1.3281
2013.24	-0.0555019	-0.136579	-3.14649	-0.225369	-0.283075	-0.134733	-0.03267	-0.14922	-0.0227739	-0.0278124	-0.0490582	-0.0259488	-0.308754	-0.052794	-0.028949	-1.1909	-0.0937991	-0.0173627	-0.624439	-0.363532	-0.171452	-0.384375	-1.3178
2013.25	-0.0543138	-0.13433	-3.12995	-0.222155	-0.27894	-0.132471	-0.0328248	-0.147137	-0.023018	-0.0275239	-0.0487101	-0.0248448	-0.304386	-0.0523824	-0.0288777	-1.17831	-0.0919678	-0.0168265	-0.616784	-0.357745	-0.168915	-0.379157	-1.30758
2013.25	-0.0531512	-0.132117	-3.1135	-0.219313	-0.274865	-0.13004	-0.0321273	-0.145107	-0.0232754	-0.0269416	-0.0479638	-0.0242143	-0.299961	-0.0513232	-0.0279934	-1.16569	-0.0906237	-0.0163069	-0.609052	-0.35205	-0.166229	-0.374011	-1.29744
2013.25	-0.0520134	-0.129941	-3.09713	-0.216294	-0.27085	-0.128318	-0.0320408	-0.142547	-0.0224421	-0.0265833	-0.0479219	-0.024024	-0.295982	-0.0507477	-0.0277126	-1.1532	-0.0890049	-0.0158033	-0.601417	-0.346446	-0.163488	-0.368934	-1.28738
2013.26	-0.0509	-0.127801	-3.08086	-0.213209	-0.266893	-0.126168	-0.0313439	-0.140413	-0.0223668	-0.0260163	-0.0473925	-0.0238055	-0.291796	-0.0497108	-0.0268532	-1.14084	-0.0872672	-0.0153153	-0.593877	-0.340931	-0.160792	-0.363927	-1.2774
2013.26	-0.0498105	-0.125696	-3.06466	-0.210168	-0.262994	-0.123853	-0.0312723	-0.138511	-0.0215776	-0.025678	-0.0466905	-0.0224992	-0.287555	-0.0491681	-0.0266101	-1.12914	-0.0855633	-0.015597	-0.586432	-0.335503	-0.15814	-0.358987	-1.26749
2013.26	-0.0487443	-0.123625	-3.04856	-0.207171	-0.259471	-0.12158	-0.0306075	-0.136071	-0.0215754	-0.0251367	-0.04602	-0.0220666	-0.283375	-0.0481769	-0.0258038	-1.11721	-0.0838928	-0.0153576	-0.57908	-0.330162	-0.155533	-0.354114	-1.25767
2013.26	-0.0477008	-0.122088	-3.03253	-0.204217	-0.255775	-0.119349	-0.0305596	-0.134064	-0.0218801	-0.0248209	-0.0460129	-0.0219856	-0.279255	-0.0469916	-0.0256047	-1.10524	-0.0822548	-0.0148833	-0.57182	-0.325148	-0.152968	-0.349615	-1.24791
2013.27	-0.0466798	-0.120236	-3.0166	-0.201304	-0.252038	-0.117823	-0.0299148	-0.131708	-0.021106	-0.0243005	-0.0455694	-0.0207974	-0.275576	-0.0465223	-0.0248375	-1.0934	-0.0806489	-0.0144237	-0.564652	-0.320049	-0.150445	-0.344968	-1.23824
2013.27	-0.0456805	-0.118255	-3.00074	-0.198433	-0.248357	-0.115866	-0.0299117	-0.129799	-0.0211381	-0.0240139	-0.0449364	-0.0204953	-0.271688	-0.0455897	-0.0247004	-1.08169	-0.0790742	-0.0139783	-0.557573	-0.314954	-0.147964	-0.340286	-1.22863
2013.27	-0.0447027	-0.116307	-2.98497	-0.195603	-0.244728	-0.11374	-0.0292628	-0.128083	-0.0203727	-0.0235052	-0.0449714	-0.0205247	-0.267738	-0.0451558	-0.0239471	-1.07063	-0.0779911	-0.0135466	-0.551133	-0.309941	-0.145524	-0.335667	-1.21911
2013.28	-0.0437458	-0.114392	-2.96928	-0.192814	-0.241153	-0.111653	-0.0292705	-0.125834	-0.0204314	-0.0232354	-0.0445569	-0.0194292	-0.263846	-0.044256	-0.0238375	-1.05932	-0.0766098	-0.0131283	-0.544392	-0.305007	-0.143425	-0.331111	-1.20965
2013.28	-0.0428094	-0.112508	-2.95368	-0.190406	-0.237631	-0.109604	-0.0286499	-0.124043	-0.0208347	-0.0227493	-0.0439577	-0.0192341	-0.260011	-0.0431672	-0.0231276	-1.04797	-0.075114	-0.0127229	-0.537567	-0.300151	-0.141149	-0.326616	-1.20027
2013.28	-0.041893	-0.110654	-2.93815	-0.187784	-0.234159	-0.108264	-0.0286771	-0.122435	-0.0200747	-0.0224987	-0.0440312	-0.019352	-0.256616	-0.042799	-0.0230521	-1.03675	-0.0736475	-0.01233	-0.530828	-0.295373	-0.138822	-0.322183	-1.19097
2013.28	-0.0409963	-0.108832	-2.92271	-0.185106	-0.230739	-0.106475	-0.0280734	-0.120289	-0.0201588	-0.0220307	-0.0436424	-0.0194917	-0.252999	-0.041951	-0.022373	-1.02564	-0.0722096	-0.0119492	-0.524173	-0.290671	-0.136532	-0.31781	-1.18173
2013.29	-0.0401187	-0.107039	-2.90735	-0.182466	-0.227368	-0.104521	-0.0281425	-0.118607	-0.0194443	-0.0218067	-0.0430738	-0.0184494	-0.249321	-0.0416316	-0.0223515	-1.0152	-0.0707997	-0.0123707	-0.517602	-0.286044	-0.134281	-0.313496	-1.17257
2013.29	-0.0392599	-0.105276	-2.89207	-0.179864	-0.22438	-0.102603	-0.0275307	-0.117124	-0.0196026	-0.0213473	-0.0432333	-0.018356	-0.245697	-0.0407934	-0.0225782	-1.00446	-0.0694174	-0.0121951	-0.511113	-0.281748	-0.132066	-0.309241	-1.16348
2013.29	-0.0384195	-0.104064	-2.87687	-0.177298	-0.221182	-0.100721	-0.0276162	-0.115051	-0.0200063	-0.0211403	-0.0435176	-0.0197195	-0.24252	-0.0412154	-0.0227628	-0.994244	-0.0685396	-0.0118185	-0.504705	-0.277324	-0.129888	-0.305365	-1.15446
2013.3	-0.0380053	-0.102486	-2.86175	-0.175118	-0.21795	-0.0995677	-0.0270202	-0.113474	-0.0204204	-0.0206975	-0.0431281	-0.0201436	-0.239098	-0.0405734	-0.0229642	-0.984283	-0.067326	-0.0114535	-0.498953	-0.272909	-0.127747	-0.301304	-1.1455
2013.3	-0.0372937	-0.100798	-2.84671	-0.172708	-0.215103	-0.0979144	-0.0280902	-0.112088	-0.0208242	-0.0208508	-0.043292	-0.0214575	-0.236028	-0.0403076	-0.023166	-0.973876	-0.0660115	-0.0110998	-0.492841	-0.268565	-0.125958	-0.297215	-1.13662
2013.3	-0.0364954	-0.0991374	-2.83174	-0.170244	-0.212037	-0.0968129	-0.0285957	-0.111308	-0.0211651	-0.0208114	-0.0435739	-0.022889	-0.232689	-0.0402013	-0.0242186	-0.963443	-0.0652044	-0.0115544	-0.486663	-0.264289	-0.123953	-0.293181	-1.12781
2013.3	-0.0357142	-0.0975045	-2.81686	-0.168168	-0.20894	-0.095912	-0.0298321	-0.110108	-0.0226723	-0.020706	-0.0453026	-0.024286	-0.229708	-0.0401177	-0.0254846	-0.953675	-0.0640518	-0.0113971	-0.480562	-0.26034	-0.121909	-0.289201	-1.11906
2013.31	-0.0349497	-0.0958984	-2.80206	-0.166569	-0.206226	-0.095034	-0.0312801	-0.109404	-0.0244092	-0.0209442	-0.0473508	-0.0268347	-0.227283	-0.0407815	-0.0267159	-0.944154	-0.0632961	-0.0118645	-0.475128	-0.256257	-0.119899	-0.285276	-1.11038
2013.31	-0.0342015	-0.0948496	-2.78733	-0.16505	-0.20362	-0.0941462	-0.032615	-0.10942	-0.0259719	-0.0212311	-0.0485174	-0.0293579	-0.224558	-0.0408234	-0.0287303	-0.934162	-0.0621675	-0.0124799	-0.469299	-0.252177	-0.118236	-0.281404	-1.10177
2013.31	-0.0334694	-0.0934144	-2.77268	-0.163573	-0.201061	-0.0932944	-0.0349054	-0.109008	-0.0275196	-0.0211947	-0.0502633	-0.0305884	-0.222201	-0.0407247	-0.0291217	-0.924712	-0.0614441	-0.0130989	-0.463416	-0.248163	-0.116362	-0.277914	-1.09323
2013.31	-0.032753	-0.0918757	-2.75811	-0.161762	-0.198543	-0.0924644	-0.0344945	-0.107847	-0.0278254	-0.0210828	-0.0514178	-0.0327036	-0.219156	-0.0406348	-0.0290742	-0.914933	-0.0603562	-0.0128795	-0.458202	-0.244477	-0.114443	-0.274217	-1.08475
2013.32	-0.0324669	-0.0903624	-2.74361	-0.15953	-0.195713	-0.0916235	-0.0353354	-0.107157	-0.0278075	-0.0209612	-0.0515772	-0.0323809	-0.216375	-0.04052	-0.028995	-0.90569	-0.0591778	-0.0124818	-0.45258	-0.240639	-0.112873	-0.270495	-1.07634
2013.32	-0.031867	-0.0894144	-2.72919	-0.157612	-0.193193	-0.0908183	-0.0356494	-0.106025	-0.028996	-0.0208522	-0.052343	-0.0328319	-0.213322	-0.0404289	-0.028945	-0.896115	-0.058517	-0.0129152	-0.446906	-0.236809	-0.111085	-0.266824	-1.068
2013.32	-0.0311849	-0.0880591	-2.71485	-0.156169	-0.190444	-0.0900338	-0.0367145	-0.105409	-0.0292161	-0.0210926	-0.053265	-0.0335504	-0.210637	-0.0403463	-0.0289046	-0.887088	-0.057482	-0.0126944	-0.441904	-0.233039	-0.109253	-0.263202	-1.05971
2013.33	-0.0305173	-0.0866086	-2.70058	-0.154799	-0.188001	-0.0892373	-0.0378838	-0.104277	-0.0302977	-0.021038	-0.0533559	-0.0341274	-0.208065	-0.0402384	-0.0297469	-0.877698	-0.0568538	-0.0123024	-0.436482	-0.229591	-0.107451	-0.25963	-1.0515
2013.33	-0.0298641	-0.0857271	-2.68638	-0.153829	-0.18567	-0.088476	-0.0390727	-0.103683	-0.0304431	-0.0209272	-0.054069	-0.0347346	-0.205543	-0.0401545	-0.0298669	-0.868863	-0.0558518	-0.0127484	-0.43101	-0.225993	-0.106003	-0.256441	-1.04334
2013.33	-0.0292248	-0.0844278	-2.67226	-0.153326	-0.183377	-0.0884675	-0.0402411	-0.103245	-0.0315378	-0.0211687	-0.0549333	-0.0353189	-0.20306	-0.0400787	-0.0297893	-0.859672	-0.0552691	-0.0125256	-0.426213	-0.222395	-0.104321	-0.25303	-1.03525
2013.33	-0.0290212	-0.0835814	-2.65822	-0.153212	-0.181445	-0.0878358	-0.0413031	-0.10277	-0.0315531	-0.0211092	-0.0556879	-0.0357705	-0.20101	-0.0399771	-0.0296806	-0.85103	-0.0542844	-0.0129636	-0.420982	-0.219119	-0.102924	-0.249596	-1.02723
2013.34	-0.0284881	-0.0823183	-2.64425	-0.153221	-0.179282	-0.0871004	-0.0423891	-0.10234	-0.032571	-0.0213403	-0.0557477	-0.0362627	-0.198676	-0.0398999	-0.0296033	-0.842032	-0.0537277	-0.0127354	-0.415704	-0.215686	-0.101294	-0.246208	-1.01926
2013.34	-0.0278783	-0.0809624	-2.63035	-0.153983	-0.177432	-0.0863842	-0.0444421	-0.101928	-0.0338016	-0.021642	-0.0579045	-0.0418212	-0.196293	-0.0405946	-0.0304845	-0.833594	-0.0527777	-0.0131898	-0.411104	-0.212252	-0.0996237	-0.24321	-1.01136
2013.34	-0.0272815	-0.0801776	-2.61653	-0.154783	-0.175652	-0.0863793	-0.0455497	-0.102105	-0.0348811	-0.0215677	-0.0588219	-0.0427083	-0.194759	-0.0406147	-0.0305143	-0.825338	-0.0522495	-0.0129317	-0.406057	-0.209139	-0.0983065	-0.23997	-1.00351
2013.34	-0.0266975	-0.0789661	-2.60277	-0.154914	-0.174266	-0.0865476	-0.047484	-0.102446	-0.0383814	-0.0217904	-0.0595111	-0.0439715	-0.193434	-0.040522	-0.0322831	-0.817187	-0.0513292	-0.0133724	-0.401572	-0.205863	-0.0967501	-0.236713	-0.995733
2013.35	-0.0265634	-0.0782294	-2.58909	-0.156031	-0.173684	-0.0867236	-0.0495732	-0.10215	-0.0397638	-0.0220808	-0.0601935	-0.0441399	-0.192138	-0.0412078	-0.0334145	-0.809128	-0.0508433	-0.013971	-0.396651	-0.202859	-0.0954893	-0.233847	-0.988012
2013.35	-0.0260675	-0.0770347	-2.57549	-0.156131	-0.172828	-0.0868421	-0.0505167	-0.101695	-0.0537405	-0.0223383	-0.0622475	-0.0452248	-0.190395	-0.041962	-0.0361309	-0.801134	-0.0504429	-0.0136817	-0.392282	-0.199675	-0.0939702	-0.230731	-0.980351
2013.35	-0.0255095	-0.0763249	-2.56195	-0.157948	-0.172319	-0.0870024	-0.0523095	-0.101925	-0.0733478	-0.0229596	-0.0631019	-0.0465596	-0.189054	-0.0427432	-0.036325	-0.793242	-0.0495538	-0.0141064	-0.387479	-0.196768	-0.0927524	-0.227599	-0.972749
2013.36	-0.0254044	-0.0757352	-2.54849	-0.16011	-0.172608	-0.08717	-0.055254	-0.103584	-0.0841305	-0.0236381	-0.065182	-0.0478266	-0.188252	-0.0427386	-0.0369499	-0.784848	-0.0491068	-0.0146823	-0.383242	-0.193683	-0.0916189	-0.22486	-0.965206
2013.36	-0.0249298	-0.0745769	-2.53509	-0.160629	-0.173276	-0.0872799	-0.0571559	-0.104044	-0.0876181	-0.0239122	-0.0665741	-0.0488637	-0.187473	-0.0440951	-0.0385925	-0.777021	-0.0487401	-0.0143639	-0.379144	-0.19087	-0.0901609	-0.221863	-0.957722
2013.36	-0.0243961	-0.0739122	-2.52177	-0.160972	-0.172661	-0.0874327	-0.0589328	-0.10435	-0.0891148	-0.024145	-0.067139	-0.0499431	-0.186331	-0.0441907	-0.0394502	-0.769388	-0.0483961	-0.0147746	-0.3745	-0.18788	-0.0890086	-0.219199	-0.950295
2013.36	-0.0243185	-0.0727889	-2.50851	-0.162084	-0.172892	-0.08835	-0.0596659	-0.104007	-0.0903499	-0.0243766	-0.0683314	-0.0509718	-0.185137	-0.044799	-0.040116	-0.761841	-0.0475374	-0.0153299	-0.370432	-0.185167	-0.0879369	-0.216282	-0.942927
2013.37	-0.0238634	-0.0721522	-2.49533	-0.16245	-0.1725	-0.0885495	-0.0621177	-0.104801	-0.0974403	-0.0249278	-0.0694984	-0.051786	-0.184339	-0.0462323	-0.0416374	-0.755524	-0.0471239	-0.0149845	-0.366494	-0.18226	-0.0865369	-0.213346	-0.935615
2013.37	-0.0237933	-0.0716277	-2.48222	-0.16352	-0.172419	-0.0894304	-0.0629129	-0.104553	-0.102955	-0.0251952	-0.0699601	-0.0513697	-0.183669	-0.0470399	-0.0433283	-0.748321	-0.0468116	-0.0153831	-0.362004	-0.179635	-0.0854471	-0.210801	-0.92836
2013.37	-0.0233534	-0.0705374	-2.46917	-0.164337	-0.172774	-0.0896716	-0.0643777	-0.10476	-0.106573	-0.0254006	-0.0702931	-0.0520947	-0.182582	-0.0477067	-0.0449687	-0.743406	-0.0465086	-0.0159196	-0.358097	-0.177098	-0.0844342	-0.207994	-0.921161
2013.37	-0.0228535	-0.0699633	-2.45619	-0.164695	-0.173918	-0.0897902	-0.0669905	-0.105736	-0.112362	-0.0259682	-0.0713992	-0.0529717	-0.181888	-0.0491601	-0.0465427	-0.737082	-0.0462115	-0.0164395	-0.353695	-0.174318	-0.0830891	-0.205533	-0.914018
2013.38	-0.022811	-0.0694571	-2.44328	-0.165673	-0.174663	-0.0906115	-0.0685001	-0.10603	-0.117831	-0.0261714	-0.0716921	-0.0536415	-0.1812	-0.0498122	-0.0498975	-0.730531	-0.0459007	-0.0169111	-0.34989	-0.171822	-0.0824027	-0.202787	-0.906931
2013.38	-0.0223861	-0.0689775	-2.43044	-0.167597	-0.176176	-0.091583	-0.0699373	-0.1063	-0.124602	-0.0267129	-0.0727326	-0.0530653	-0.181018	-0.0511987	-0.0515337	-0.724696	-0.0456128	-0.0173958	-0.346229	-0.169409	-0.0811408	-0.200393	-0.899898
2013.38	-0.0223662	-0.0685089	-2.41767	-0.169621	-0.179275	-0.0925486	-0.0723902	-0.107253	-0.137689	-0.0272976	-0.0738636	-0.0537034	-0.180912	-0.0526752	-0.0568589	-0.719634	-0.0453332	-0.0169724	-0.342617	-0.166749	-0.0801543	-0.19772	-0.89292
2013.38	-0.0219382	-0.0680265	-2.40496	-0.172626	-0.1816	-0.0941784	-0.0757719	-0.108175	-0.156567	-0.0278275	-0.074842	-0.0556391	-0.181166	-0.0548206	-0.0622224	-0.715824	-0.0450394	-0.0182079	-0.339028	-0.164376	-0.0792159	-0.195394	-0.885996
2013.39	-0.0219241	-0.0675706	-2.39232	-0.176267	-0.182844	-0.0951871	-0.0793306	-0.109837	-0.186152	-0.0287462	-0.0758871	-0.0564223	-0.18155	-0.0571044	-0.071573	-0.711696	-0.0453061	-0.0187699	-0.335503	-0.162081	-0.078304	-0.193151	-0.879126
2013.39	-0.0219724	-0.0677223	-2.37975	-0.181119	-0.185064	-0.0968756	-0.0849094	-0.112936	-0.217028	-0.0300706	-0.0777094	-0.0583505	-0.183748	-0.0609794	-0.0882073	-0.70879	-0.04619	-0.023726	-0.33333	-0.160114	-0.0777632	-0.190941	-0.872309
2013.39	-0.0215491	-0.0673134	-2.36724	-0.182701	-0.187221	-0.0985116	-0.0903004	-0.115296	-0.238815	-0.0313383	-0.0794201	-0.0627636	-0.186407	-0.0671721	-0.134097	-0.705903	-0.0470616	-0.0279789	-0.331267	-0.157907	-0.0769001	-0.188747	-0.865545
2013.4	-0.022006	-0.0680537	-2.3548	-0.189144	-0.193573	-0.101783	-0.0999322	-0.119025	-0.262344	-0.0326336	-0.0819903	-0.0660555	-0.192366	-0.0736948	-0.177744	-0.70257	-0.0479683	-0.0447137	-0.329939	-0.156003	-0.0763779	-0.186594	-0.858834
2013.4	-0.0225702	-0.0689353	-2.34242	-0.198148	-0.201883	-0.106002	-0.115135	-0.124249	-0.290354	-0.0346573	-0.0853963	-0.0717143	-0.205492	-0.0817347	-0.210023	-0.701719	-0.0505171	-0.0734954	-0.33069	-0.154458	-0.0759107	-0.184844	-0.852174
2013.4	-0.0253742	-0.0709162	-2.33011	-0.205292	-0.210237	-0.111588	-0.128803	-0.131297	-0.323803	-0.0377228	-0.0885721	-0.0755866	-0.214612	-0.0926505	-0.256724	-0.701538	-0.0546958	-0.107812	-0.333413	-0.153796	-0.0768249	-0.183494	-0.845566
2013.4	-0.0289032	-0.0736699	-2.31786	-0.213269	-0.218469	-0.118237	-0.146672	-0.140054	-0.353853	-0.0416836	-0.0942111	-0.0874541	-0.223117	-0.108077	-0.321133	-0.704744	-0.064022	-0.146394	-0.340405	-0.153281	-0.0775717	-0.182232	-0.839009
2013.41	-0.0314848	-0.0764616	-2.30568	-0.221665	-0.228482	-0.124888	-0.163497	-0.148152	-0.379467	-0.0456498	-0.105633	-0.104993	-0.231031	-0.12283	-0.368628	-0.707051	-0.075435	-0.197224	-0.350451	-0.153664	-0.0797129	-0.181739	-0.832503
2013.41	-0.032432	-0.0790753	-2.29356	-0.230783	-0.234372	-0.131127	-0.179009	-0.157033	-0.412385	-0.0500946	-0.119123	-0.119702	-0.237519	-0.136566	-0.414632	-0.713215	-0.0901765	-0.262119	-0.365347	-0.154322	-0.0818462	-0.181627	-0.826048
2013.41	-0.0337513	-0.0811624	-2.28151	-0.239055	-0.24088	-0.139099	-0.203145	-0.168284	-0.450045	-0.0550406	-0.130484	-0.135293	-0.246408	-0.149652	-0.45487	-0.720742	-0.106013	-0.326792	-0.379793	-0.155089	-0.0840492	-0.18125	-0.819643
2013.41	-0.0360469	-0.0837743	-2.26952	-0.246316	-0.250091	-0.147939	-0.224329	-0.182386	-0.50364	-0.061071	-0.148603	-0.162508	-0.259152	-0.166562	-0.50339	-0.730219	-0.127815	-0.422871	-0.405998	-0.158226	-0.0891299	-0.184234	-0.813287
2013.42	-0.0410627	-0.090457	-2.25759	-0.258985	-0.262362	-0.161056	-0.265811	-0.204105	-0.571669	-0.0705489	-0.181202	-0.208092	-0.275123	-0.19256	-0.587206	-0.747294	-0.161002	-0.561695	-0.445647	-0.164239	-0.0966578	-0.192462	-0.806981
2013.42	-0.0477843	-0.0982225	-2.24573	-0.277262	-0.27674	-0.17881	-0.308245	-0.232394	-0.65505	-0.0827052	-0.223992	-0.26626	-0.294974	-0.221296	-0.682178	-0.77255	-0.210039	-0.75793	-0.506485	-0.174179	-0.108497	-0.203567	-0.800723
2013.42	-0.0521379	-0.107798	-2.23392	-0.297859	-0.293433	-0.200767	-0.365721	-0.260092	-0.749315	-0.0944417	-0.258167	-0.313393	-0.319124	-0.24539	-0.750493	-0.791915	-0.256887	-0.951232	-0.569333	-0.185542	-0.121304	-0.2182	-0.794514
2013.43	-0.0588305	-0.120609	-2.22218	-0.317107	-0.310134	-0.22101	-0.420543	-0.286135	-0.814632	-0.105015	-0.282699	-0.344728	-0.342768	-0.268386	-0.831331	-0.810255	-0.289845	-1.03695	-0.602126	-0.191671	-0.129533	-0.229357	-0.788353
2013.43	-0.0677218	-0.138205	-2.2105	-0.336388	-0.328072	-0.241577	-0.481158	-0.313358	-0.878366	-0.115704	-0.309437	-0.377621	-0.367453	-0.293458	-0.927327	-0.832467	-0.325916	-1.14	-0.63916	-0.197947	-0.138391	-0.240969	-0.78224
2013.43	-0.0920191	-0.169604	-2.19888	-0.354609	-0.346663	-0.264301	-0.540645	-0.341646	-0.944546	-0.126943	-0.334783	-0.407211	-0.39332	-0.322399	-1.04102	-0.861281	-0.367957	-1.26023	-0.68312	-0.205382	-0.147201	-0.251356	-0.776175
2013.43	-0.114172	-0.195491	-2.18733	-0.378566	-0.365394	-0.286676	-0.594765	-0.368348	-1.00135	-0.137481	-0.358018	-0.435478	-0.419241	-0.35138	-1.16502	-0.885824	-0.410785	-1.37835	-0.727928	-0.212724	-0.156934	-0.261057	-0.770156
2013.44	-0.135549	-0.204327	-2.17583	-0.406392	-0.38623	-0.309563	-0.659189	-0.401233	-1.07715	-0.150119	-0.388147	-0.47074	-0.448214	-0.38598	-1.34058	-0.918032	-0.454554	-1.48606	-0.772035	-0.220606	-0.168084	-0.273322	-0.764184
2013.44	-0.16712	-0.216018	-2.1644	-0.440763	-0.410489	-0.334587	-0.724893	-0.434067	-1.15908	-0.163034	-0.419593	-0.507113	-0.478	-0.422825	-1.47241	-0.957097	-0.505623	-1.61735	-0.824448	-0.231449	-0.186968	-0.291812	-0.758259
2013.44	-0.214156	-0.23831	-2.15302	-0.473713	-0.435529	-0.362315	-0.789077	-0.466305	-1.23404	-0.175469	-0.447771	-0.537356	-0.510351	-0.459029	-1.63035	-0.991959	-0.553624	-1.72368	-0.874676	-0.242126	-0.207132	-0.311586	-0.752379
2013.44	-0.26371	-0.268506	-2.1417	-0.51034	-0.463263	-0.393318	-0.859759	-0.505705	-1.32171	-0.190865	-0.484609	-0.577397	-0.546556	-0.501036	-1.80802	-1.04198	-0.619568	-1.89478	-0.947239	-0.258828	-0.241069	-0.341901	-0.746545
2013.45	-0.316319	-0.301944	-2.13045	-0.550516	-0.492008	-0.424862	-0.936708	-0.543513	-1.38977	-0.204552	-0.513395	-0.605529	-0.583982	-0.532194	-1.89389	-1.07365	-0.678184	-2.0802	-1.02547	-0.277265	-0.275521	-0.382713	-0.740756
2013.45	-0.374641	-0.339884	-2.11925	-0.585041	-0.521119	-0.456993	-1.00391	-0.578196	-1.44074	-0.217561	-0.543357	-0.631547	-0.622662	-0.558815	-1.94389	-1.1159	-0.739011	-2.26173	-1.10126	-0.295621	-0.308821	-0.414023	-0.735012
2013.45	-0.430879	-0.377659	-2.10811	-0.626088	-0.554623	-0.492446	-1.07424	-0.61439	-1.49819	-0.231252	-0.57907	-0.660971	-0.668165	-0.571503	-1.93464	-1.16141	-0.809396	-2.48124	-1.19138	-0.3166	-0.347307	-0.446894	-0.729313
2013.46	-0.485345	-0.416096	-2.09703	-0.669562	-0.592739	-0.531705	-1.1484	-0.653679	-1.58363	-0.247844	-0.617429	-0.688679	-0.722147	-0.584714	-1.91765	-1.19806	-0.871582	-2.69407	-1.27865	-0.337751	-0.385553	-0.483393	-0.723657
2013.46	-0.565091	-0.472004	-2.08601	-0.714252	-0.634182	-0.573015	-1.2172	-0.693149	-1.68306	-0.264993	-0.656402	-0.720286	-0.772871	-0.60297	-1.9295	-1.23722	-0.935108	-2.89335	-1.36327	-0.358894	-0.424697	-0.533886	-0.718046
2013.46	-0.639926	-0.522274	-2.07505	-0.739371	-0.647695	-0.59854	-1.25465	-0.722879	-1.73884	-0.276983	-0.689522	-0.744203	-0.791512	-0.632743	-2.01462	-1.26376	-0.972173	-2.96934	-1.41228	-0.372672	-0.45567	-0.565495	-0.712478
2013.46	-0.671053	-0.562792	-2.06414	-0.759476	-0.661222	-0.626236	-1.29859	-0.750448	-1.80705	-0.288832	-0.735328	-0.76896	-0.815102	-0.666239	-2.12424	-1.27719	-0.979507	-2.9543	-1.42597	-0.380883	-0.486936	-0.602373	-0.706954
2013.47	-0.679524	-0.594465	-2.05329	-0.769237	-0.675401	-0.644982	-1.34842	-0.777433	-1.86263	-0.298368	-0.757707	-0.778827	-0.839591	-0.692007	-2.2108	-1.28181	-0.98187	-2.9477	-1.43869	-0.38653	-0.511568	-0.632226	-0.701472
2013.47	-0.692359	-0.603638	-2.0425	-0.773239	-0.693732	-0.666275	-1.39715	-0.80173	-1.91402	-0.307814	-0.787226	-0.789699	-0.868236	-0.718928	-2.30122	-1.29014	-0.979843	-2.9069	-1.43702	-0.386382	-0.522789	-0.643715	-0.696032
2013.47	-0.724441	-0.639427	-2.03177	-0.787863	-0.717305	-0.695212	-1.44761	-0.830608	-1.97638	-0.318838	-0.812684	-0.805109	-0.901885	-0.755582	-2.43381	-1.30994	-0.989016	-2.92329	-1.45262	-0.39074	-0.535493	-0.671378	-0.690635
2013.47	-0.758579	-0.673661	-2.02109	-0.805266	-0.741965	-0.724775	-1.52542	-0.862861	-2.03605	-0.330878	-0.837173	-0.821111	-0.93277	-0.788144	-2.53169	-1.33813	-1.0056	-2.97789	-1.48009	-0.398364	-0.549605	-0.706925	-0.68528
2013.48	-0.787787	-0.676285	-2.01047	-0.808771	-0.758625	-0.742172	-1.58815	-0.897263	-2.10084	-0.342333	-0.852183	-0.821816	-0.957723	-0.792677	-2.49226	-1.3487	-1.02308	-3.05743	-1.51491	-0.408851	-0.572571	-0.751594	-0.679966
2013.48	-0.840604	-0.696659	-1.9999	-0.816962	-0.785334	-0.767987	-1.66994	-0.932116	-2.16141	-0.35421	-0.877699	-0.839211	-0.998873	-0.80575	-2.49206	-1.36872	-1.04868	-3.1507	-1.55764	-0.421682	-0.599835	-0.800071	-0.674694
2013.48	-0.901678	-0.735656	-1.98939	-0.830401	-0.816082	-0.797932	-1.75566	-0.976869	-2.27739	-0.372392	-0.930789	-0.891744	-1.04289	-0.842142	-2.58115	-1.40388	-1.08668	-3.25453	-1.60799	-0.436616	-0.633032	-0.854092	-0.669462
2013.49	-0.961735	-0.776321	-1.97894	-0.844951	-0.841298	-0.819864	-1.83174	-1.01649	-2.35363	-0.388039	-0.977829	-0.928312	-1.07254	-0.878589	-2.66868	-1.44312	-1.13204	-3.38715	-1.66586	-0.451505	-0.658883	-0.892463	-0.664271
2013.49	-1.00971	-0.81431	-1.96853	-0.878394	-0.87937	-0.865159	-1.92975	-1.06268	-2.44854	-0.405832	-1.02526	-0.968873	-1.12661	-0.919781	-2.78621	-1.4941	-1.18431	-3.54294	-1.73296	-0.47043	-0.694151	-0.949025	-0.65912
2013.49	-1.08605	-0.878723	-1.95819	-0.91925	-0.918083	-0.914591	-2.03596	-1.11646	-2.57029	-0.427345	-1.07807	-1.01115	-1.18654	-0.954634	-2.8681	-1.54127	-1.24821	-3.73713	-1.81593	-0.492987	-0.735732	-0.991033	-0.654009
2013.49	-1.13817	-0.931193	-1.9479	-0.961906	-0.966029	-0.971807	-2.15569	-1.16373	-2.62736	-0.443632	-1.10988	-1.0393	-1.25696	-0.986555	-2.92656	-1.57636	-1.27746	-3.85095	-1.87611	-0.512907	-0.775552	-1.04499	-0.648938
2013.5	-1.16948	-0.978663	-1.93766	-1.01208	-1.02005	-1.03241	-2.28421	-1.22313	-2.72408	-0.463374	-1.15539	-1.07209	-1.33205	-1.00803	-2.96895	-1.58899	-1.30688	-3.97461	-1.94144	-0.533204	-0.817002	-1.09703	-0.643906
2013.5	-1.22275	-1.02599	-1.92748	-1.05054	-1.05939	-1.07782	-2.38191	-1.26044	-2.78228	-0.478176	-1.19972	-1.11042	-1.38881	-1.04455	-3.06307	-1.6281	-1.3419	-4.0156	-1.98003	-0.547565	-0.846573	-1.14747	-0.638913
2013.5	-1.28492	-1.07475	-1.91735	-1.08281	-1.0859	-1.12014	-2.47191	-1.31087	-2.87599	-0.498424	-1.25065	-1.15789	-1.43535	-1.09448	-3.18456	-1.70381	-1.42057	-4.25251	-2.08385	-0.575351	-0.893351	-1.22112	-0.633959
2013.51	-1.34183	-1.12177	-1.90727	-1.12822	-1.13061	-1.16833	-2.57334	-1.36536	-2.98936	-0.519355	-1.29537	-1.20069	-1.50174	-1.13516	-3.25543	-1.76284	-1.48217	-4.42695	-2.16934	-0.599222	-0.933743	-1.29493	-0.629043
2013.51	-1.40157	-1.16436	-1.89725	-1.1778	-1.17779	-1.21584	-2.67655	-1.42103	-3.09285	-0.540558	-1.35272	-1.25103	-1.5719	-1.18284	-3.36608	-1.82452	-1.54486	-4.57659	-2.24713	-0.623003	-0.975768	-1.35793	-0.624165
2013.51	-1.48137	-1.22049	-1.88727	-1.22145	-1.22719	-1.26923	-2.7803	-1.47062	-3.19302	-0.559248	-1.40884	-1.29883	-1.64403	-1.22498	-3.48622	-1.88338	-1.60543	-4.72496	-2.32441	-0.646157	-1.01621	-1.41881	-0.619325
2013.51	-1.55599	-1.27322	-1.87736	-1.26049	-1.24892	-1.31662	-2.84371	-1.52146	-3.27453	-0.578687	-1.46331	-1.35437	-1.68076	-1.2688	-3.59959	-1.94732	-1.66509	-4.85072	-2.39723	-0.668217	-1.0549	-1.47236	-0.614523
2013.52	-1.64437	-1.33003	-1.86749	-1.29611	-1.29038	-1.37071	-2.94645	-1.57822	-3.35478	-0.599044	-1.51699	-1.40656	-1.75232	-1.31734	-3.70086	-2.01301	-1.72141	-4.9404	-2.46212	-0.68913	-1.09207	-1.52636	-0.609758
2013.52	-1.71485	-1.37499	-1.85767	-1.35242	-1.32604	-1.4153	-2.99127	-1.61249	-3.38481	-0.610702	-1.54462	-1.42314	-1.80676	-1.34746	-3.73269	-2.06723	-1.76387	-4.98412	-2.50726	-0.704367	-1.12482	-1.57844	-0.60503
2013.52	-1.76382	-1.40786	-1.84791	-1.38841	-1.36365	-1.45833	-3.07275	-1.67047	-3.49123	-0.631353	-1.60069	-1.47133	-1.866	-1.38999	-3.84431	-2.13005	-1.81592	-5.06299	-2.56545	-0.719565	-1.15055	-1.60472	-0.600338
2013.53	-1.82367	-1.44578	-1.8382	-1.42853	-1.40294	-1.5101	-3.16933	-1.72795	-3.59337	-0.652289	-1.65233	-1.51164	-1.93085	-1.43102	-3.91179	-2.20119	-1.88251	-5.23898	-2.65485	-0.744045	-1.19019	-1.64991	-0.595683
2013.53	-1.84787	-1.4926	-1.82854	-1.4766	-1.44661	-1.56149	-3.24056	-1.78069	-3.68352	-0.672242	-1.70361	-1.54839	-1.99623	-1.4827	-4.04259	-2.2754	-1.94833	-5.39774	-2.73847	-0.768744	-1.2287	-1.70408	-0.591064
2013.53	-1.86155	-1.52595	-1.81893	-1.51679	-1.48813	-1.6122	-3.34806	-1.84163	-3.7851	-0.693902	-1.75542	-1.58339	-2.05625	-1.52038	-4.0915	-2.34497	-2.01744	-5.59651	-2.83622	-0.796043	-1.27199	-1.76012	-0.586481
2013.53	-1.89032	-1.55455	-1.80937	-1.55268	-1.52424	-1.66115	-3.44776	-1.904	-3.89412	-0.717209	-1.80984	-1.6205	-2.12033	-1.56728	-4.17312	-2.41915	-2.09324	-5.8001	-2.93832	-0.825257	-1.32052	-1.82319	-0.581934
2013.54	-1.92539	-1.59038	-1.79986	-1.59113	-1.56203	-1.71001	-3.5459	-1.97366	-4.03055	-0.743772	-1.88315	-1.69254	-2.18439	-1.62254	-4.26705	-2.50771	-2.17546	-6.02196	-3.05262	-0.857426	-1.37263	-1.8893	-0.577421
2013.54	-1.96763	-1.63878	-1.7904	-1.63619	-1.61413	-1.76945	-3.67598	-2.06615	-4.24353	-0.77948	-1.98538	-1.78597	-2.26624	-1.70365	-4.45387	-2.65106	-2.28044	-6.19175	-3.16481	-0.891969	-1.43079	-1.93701	-0.572944
2013.54	-2.01272	-1.68194	-1.78099	-1.68581	-1.66504	-1.82669	-3.80041	-2.1402	-4.34135	-0.803539	-2.04531	-1.84123	-2.34563	-1.74962	-4.53256	-2.71402	-2.33642	-6.28471	-3.24042	-0.915939	-1.47556	-1.96582	-0.568501
2013.54	-2.06006	-1.72472	-1.77163	-1.72776	-1.71447	-1.87754	-3.90931	-2.20408	-4.41858	-0.821718	-2.08438	-1.84976	-2.41786	-1.78391	-4.60735	-2.75683	-2.35099	-6.24078	-3.26219	-0.9269	-1.50076	-1.99328	-0.564093
2013.55	-2.08144	-1.7531	-1.76232	-1.75951	-1.75785	-1.92294	-4.0064	-2.27639	-4.50748	-0.8436	-2.14477	-1.88531	-2.48492	-1.82811	-4.70005	-2.81431	-2.37926	-6.24807	-3.30052	-0.93736	-1.51981	-2.00606	-0.559719
2013.55	-2.10227	-1.78321	-1.75306	-1.79486	-1.79573	-1.96498	-4.10202	-2.34844	-4.6417	-0.868881	-2.23513	-1.93686	-2.53814	-1.87501	-4.7882	-2.88588	-2.42195	-6.24891	-3.33844	-0.947569	-1.53678	-2.01567	-0.555379
2013.55	-2.083	-1.79409	-1.74384	-1.82106	-1.8241	-2.00095	-4.20183	-2.43043	-4.81033	-0.900445	-2.37604	-2.02351	-2.58872	-1.93161	-4.89231	-2.9839	-2.51483	-6.49873	-3.46001	-0.97834	-1.57623	-2.05998	-0.551072
2013.56	-2.07673	-1.79907	-1.73468	-1.83807	-1.84449	-2.03235	-4.26181	-2.4989	-4.92149	-0.923994	-2.44431	-2.06845	-2.62756	-1.98183	-4.97861	-3.07561	-2.6156	-6.76981	-3.59821	-1.01934	-1.6425	-2.14572	-0.546799
2013.56	-2.08854	-1.81313	-1.72556	-1.87084	-1.88432	-2.06508	-4.34366	-2.57473	-5.04519	-0.949946	-2.52602	-2.11854	-2.68479	-2.01735	-4.99602	-3.14843	-2.68393	-6.89291	-3.68372	-1.04335	-1.68144	-2.18138	-0.542559
2013.56	-2.11109	-1.83978	-1.71649	-1.89995	-1.91952	-2.10129	-4.41015	-2.64128	-5.12093	-0.971525	-2.59581	-2.16675	-2.73859	-2.06973	-5.10133	-3.23136	-2.74427	-7.00092	-3.75828	-1.06375	-1.71175	-2.20819	-0.538352
2013.56	-2.1085	-1.84746	-1.70747	-1.91991	-1.94307	-2.12665	-4.45287	-2.68987	-5.14929	-0.985475	-2.63327	-2.18022	-2.76685	-2.10855	-5.15998	-3.2959	-2.78581	-7.0865	-3.82092	-1.08176	-1.74001	-2.24143	-0.534178
2013.57	-2.10859	-1.85479	-1.6985	-1.93461	-1.95802	-2.15285	-4.50116	-2.73779	-5.1737	-0.998778	-2.66496	-2.18403	-2.80038	-2.14652	-5.21555	-3.35878	-2.83015	-7.20107	-3.89391	-1.10392	-1.77865	-2.28849	-0.530036
2013.57	-2.10562	-1.85813	-1.68957	-1.92793	-1.96839	-2.16574	-4.52205	-2.77563	-5.196	-1.00939	-2.69594	-2.18106	-2.82375	-2.17669	-5.24733	-3.41317	-2.8602	-7.20976	-3.93384	-1.11568	-1.79982	-2.31038	-0.525926
2013.57	-2.11537	-1.85944	-1.68069	-1.92299	-1.96103	-2.17256	-4.47533	-2.76061	-5.06607	-1.00295	-2.67644	-2.13853	-2.81329	-2.19625	-5.25148	-3.4522	-2.86769	-7.18099	-3.95591	-1.12265	-1.80993	-2.33585	-0.521848
2013.57	-2.1069	-1.85608	-1.67186	-1.91794	-1.9536	-2.17584	-4.44046	-2.75835	-4.99147	-1.00108	-2.66275	-2.1006	-2.80201	-2.21665	-5.27936	-3.48786	-2.87948	-7.17874	-3.98354	-1.13051	-1.82055	-2.36826	-0.517801
2013.58	-2.07589	-1.8443	-1.66307	-1.91151	-1.94504	-2.17866	-4.42969	-2.77019	-4.94803	-1.0069	-2.67366	-2.07557	-2.79504	-2.23219	-5.29777	-3.51137	-2.89122	-7.18033	-4.01157	-1.13672	-1.82763	-2.3948	-0.513786
2013.58	-2.05777	-1.84127	-1.65433	-1.90699	-1.9397	-2.18565	-4.43273	-2.78196	-4.93857	-1.01189	-2.70259	-2.08308	-2.79246	-2.2472	-5.29963	-3.54053	-2.91047	-7.21645	-4.05258	-1.14532	-1.84062	-2.41977	-0.509802
2013.58	-2.05168	-1.85268	-1.64563	-1.90615	-1.936	-2.19501	-4.43355	-2.79596	-4.91854	-1.01622	-2.71599	-2.07437	-2.79127	-2.28062	-5.37002	-3.59353	-2.93312	-7.21698	-4.08263	-1.15206	-1.84807	-2.44402	-0.505849
2013.59	-2.04461	-1.8784	-1.63698	-1.91681	-1.94107	-2.20508	-4.41941	-2.80474	-4.89156	-1.01995	-2.7225	-2.06732	-2.79578	-2.32748	-5.50811	-3.65218	-2.95654	-7.2165	-4.11212	-1.15943	-1.85749	-2.46687	-0.501927
2013.59	-2.01051	-1.86871	-1.62838	-1.91414	-1.94807	-2.21512	-4.40431	-2.81233	-4.85047	-1.0224	-2.71502	-2.05739	-2.8008	-2.3862	-5.62375	-3.70776	-2.98511	-7.22325	-4.14537	-1.16792	-1.86883	-2.4861	-0.498035
2013.59	-1.97872	-1.85801	-1.61982	-1.91031	-1.94766	-2.21736	-4.35823	-2.81595	-4.77713	-1.02202	-2.71276	-2.04596	-2.79773	-2.41007	-5.63741	-3.74744	-3.00556	-7.20783	-4.16984	-1.17241	-1.87271	-2.49784	-0.494173
2013.59	-1.94095	-1.83438	-1.61131	-1.89801	-1.94139	-2.2059	-4.31557	-2.82258	-4.74238	-1.0223	-2.72965	-2.03371	-2.78565	-2.42724	-5.67069	-3.76639	-2.9869	-7.04615	-4.14174	-1.16154	-1.85464	-2.48594	-0.490341
2013.6	-1.90354	-1.80798	-1.60284	-1.88165	-1.92148	-2.18085	-4.27386	-2.81915	-4.67879	-1.01819	-2.72716	-1.99566	-2.75996	-2.42713	-5.6553	-3.77366	-2.95587	-6.89905	-4.10891	-1.14834	-1.8313	-2.46242	-0.486539
2013.6	-1.86818	-1.7816	-1.59442	-1.86582	-1.90639	-2.15794	-4.23682	-2.80682	-4.58854	-1.01054	-2.70046	-1.94418	-2.74316	-2.42452	-5.63161	-3.77831	-2.92538	-6.74712	-4.07674	-1.13505	-1.80808	-2.44168	-0.482766
2013.6	-1.83071	-1.7561	-1.58604	-1.84566	-1.89508	-2.13816	-4.18445	-2.78577	-4.48706	-1.00106	-2.67419	-1.8891	-2.73572	-2.41677	-5.59714	-3.75652	-2.87617	-6.5829	-4.03491	-1.12013	-1.78348	-2.41282	-0.479023
2013.6	-1.79357	-1.72982	-1.5777	-1.82454	-1.88211	-2.11514	-4.13182	-2.76105	-4.38186	-0.988302	-2.62043	-1.80305	-2.72072	-2.39379	-5.51743	-3.73494	-2.82798	-6.40589	-3.99235	-1.10481	-1.75679	-2.38264	-0.475308
2013.61	-1.75782	-1.70481	-1.56941	-1.80503	-1.86837	-2.09346	-4.10546	-2.75153	-4.30584	-0.981213	-2.57232	-1.72522	-2.70111	-2.36682	-5.41823	-3.71925	-2.78383	-6.24454	-3.95331	-1.08987	-1.73103	-2.35561	-0.471623
2013.61	-1.72329	-1.68138	-1.56116	-1.78852	-1.86324	-2.07524	-4.06873	-2.73633	-4.20206	-0.97164	-2.52399	-1.64977	-2.687	-2.34111	-5.34688	-3.70395	-2.74118	-6.09702	-3.91545	-1.07582	-1.70613	-2.33555	-0.467965
2013.61	-1.6894	-1.65821	-1.55296	-1.77203	-1.84591	-2.05757	-4.02945	-2.72335	-4.11663	-0.964496	-2.49742	-1.60494	-2.66549	-2.32023	-5.26072	-3.69016	-2.69996	-5.95289	-3.87828	-1.06245	-1.6824	-2.31551	-0.464337
2013.62	-1.65635	-1.63557	-1.54479	-1.75657	-1.83095	-2.04903	-4.00274	-2.70917	-4.02199	-0.955804	-2.45815	-1.54759	-2.64948	-2.2977	-5.18111	-3.67472	-2.65899	-5.81536	-3.84133	-1.04942	-1.66108	-2.29414	-0.460736
2013.62	-1.62398	-1.61336	-1.53668	-1.74206	-1.81821	-2.04831	-3.98762	-2.69545	-3.95079	-0.94684	-2.41992	-1.49487	-2.63805	-2.27644	-5.10119	-3.66311	-2.61999	-5.68157	-3.80532	-1.03674	-1.64098	-2.27774	-0.457164
2013.62	-1.59217	-1.59174	-1.5286	-1.72734	-1.80435	-2.04603	-3.9798	-2.68363	-3.85217	-0.937465	-2.39726	-1.46735	-2.62899	-2.2651	-5.06565	-3.65021	-2.58238	-5.56202	-3.77329	-1.02521	-1.62224	-2.26107	-0.453619
2013.62	-1.56068	-1.56894	-1.52056	-1.71187	-1.79177	-2.03939	-3.94546	-2.67347	-3.76289	-0.929763	-2.37336	-1.4309	-2.61918	-2.24451	-5.0006	-3.62729	-2.54453	-5.45363	-3.74226	-1.01344	-1.60254	-2.24328	-0.450101
2013.63	-1.53041	-1.54836	-1.51257	-1.69578	-1.77612	-2.02643	-3.88868	-2.65824	-3.69999	-0.920703	-2.34263	-1.38685	-2.5997	-2.22194	-4.93528	-3.60094	-2.50112	-5.3223	-3.70273	-0.999654	-1.57983	-2.21787	-0.446611
2013.63	-1.50405	-1.53537	-1.50462	-1.67925	-1.76064	-2.01168	-3.83447	-2.63336	-3.60784	-0.908023	-2.29604	-1.33714	-2.5825	-2.20107	-4.85712	-3.57352	-2.45923	-5.18496	-3.66387	-0.986544	-1.55839	-2.19344	-0.443148
2013.63	-1.47591	-1.51708	-1.49672	-1.6609	-1.74234	-1.99286	-3.77106	-2.59668	-3.47139	-0.889989	-2.23349	-1.26985	-2.56055	-2.15995	-4.72663	-3.53834	-2.41556	-5.04303	-3.62261	-0.972829	-1.53613	-2.16827	-0.439712
2013.63	-1.44528	-1.49391	-1.48885	-1.6403	-1.71982	-1.9636	-3.6803	-2.55503	-3.34885	-0.871163	-2.17114	-1.20287	-2.52867	-2.11879	-4.59544	-3.50251	-2.37032	-4.89811	-3.58031	-0.958035	-1.51165	-2.14019	-0.436302
2013.64	-1.41501	-1.47016	-1.48102	-1.62011	-1.69812	-1.93214	-3.5866	-2.51405	-3.24915	-0.853457	-2.11644	-1.14894	-2.49699	-2.081	-4.4577	-3.47162	-2.32712	-4.77329	-3.54087	-0.944089	-1.48856	-2.11625	-0.432919
2013.64	-1.3863	-1.44798	-1.47324	-1.60116	-1.67934	-1.90729	-3.50866	-2.47721	-3.14976	-0.837919	-2.06921	-1.10116	-2.47119	-2.05108	-4.36276	-3.44263	-2.28787	-4.67699	-3.50701	-0.932023	-1.46907	-2.09529	-0.429562
2013.64	-1.35854	-1.4266	-1.4655	-1.58424	-1.66054	-1.88461	-3.43322	-2.44403	-3.05449	-0.823548	-2.02612	-1.0541	-2.44421	-2.01169	-4.24693	-3.41031	-2.2472	-4.55834	-3.46855	-0.919079	-1.44789	-2.07127	-0.426231
2013.64	-1.33049	-1.40464	-1.45779	-1.56583	-1.64167	-1.85732	-3.36088	-2.41129	-2.96534	-0.808726	-1.98498	-1.01076	-2.41751	-1.97413	-4.14042	-3.37665	-2.20566	-4.42816	-3.42857	-0.906006	-1.42631	-2.04884	-0.422926
2013.65	-1.30301	-1.384	-1.45013	-1.54668	-1.62476	-1.83191	-3.29027	-2.37831	-2.86904	-0.793966	-1.94232	-0.967044	-2.39481	-1.93871	-4.03925	-3.34414	-2.16489	-4.30409	-3.38955	-0.893156	-1.40527	-2.02618	-0.419646
2013.65	-1.27631	-1.3633	-1.44251	-1.5291	-1.60715	-1.80786	-3.22516	-2.34772	-2.78403	-0.781075	-1.9152	-0.936584	-2.37166	-1.91335	-3.97298	-3.31894	-2.13106	-4.21648	-3.35923	-0.882647	-1.38804	-2.0148	-0.416392
2013.65	-1.25105	-1.3435	-1.43493	-1.51205	-1.59116	-1.78403	-3.16551	-2.32196	-2.70952	-0.770139	-1.89013	-0.92357	-2.3529	-1.91115	-4.00171	-3.32001	-2.11464	-4.15668	-3.33929	-0.873839	-1.37203	-1.99747	-0.413164
2013.66	-1.2262	-1.32386	-1.42739	-1.49509	-1.57534	-1.76352	-3.1179	-2.29905	-2.64622	-0.760618	-1.85969	-0.910507	-2.33998	-1.90648	-3.98468	-3.31024	-2.09913	-4.13565	-3.33129	-0.867757	-1.35981	-1.98033	-0.40996
2013.66	-1.20151	-1.30395	-1.41989	-1.47989	-1.56023	-1.74541	-3.08858	-2.27941	-2.59367	-0.751504	-1.82557	-0.8924	-2.32781	-1.88163	-3.88669	-3.28289	-2.0657	-4.05117	-3.29938	-0.856479	-1.34168	-1.95868	-0.406781
2013.66	-1.17724	-1.2838	-1.41242	-1.46215	-1.54256	-1.72663	-3.05669	-2.25984	-2.54128	-0.741506	-1.78914	-0.862139	-2.30697	-1.85843	-3.82585	-3.25534	-2.03083	-3.9555	-3.26562	-0.84504	-1.32329	-1.93559	-0.403627
2013.66	-1.15305	-1.26395	-1.405	-1.44393	-1.52381	-1.70008	-2.99777	-2.23226	-2.47362	-0.729611	-1.74818	-0.831022	-2.27914	-1.85772	-3.89491	-3.23297	-1.99831	-3.87083	-3.23382	-0.83412	-1.30489	-1.917	-0.400497
2013.67	-1.12922	-1.24424	-1.39762	-1.42613	-1.50559	-1.67358	-2.92367	-2.19901	-2.40233	-0.716324	-1.70707	-0.800965	-2.25256	-1.84705	-3.92346	-3.21717	-1.97371	-3.86212	-3.21728	-0.826114	-1.29016	-1.8946	-0.397391
2013.67	-1.10505	-1.22386	-1.39027	-1.40695	-1.48484	-1.64462	-2.84125	-2.16179	-2.31963	-0.70085	-1.65982	-0.756032	-2.22132	-1.80655	-3.7837	-3.18453	-1.93629	-3.75496	-3.17886	-0.813813	-1.27147	-1.8699	-0.39431
2013.67	-1.08148	-1.20425	-1.38296	-1.38732	-1.4643	-1.61601	-2.76211	-2.12443	-2.26352	-0.685374	-1.61023	-0.711333	-2.19042	-1.76476	-3.6338	-3.15109	-1.89907	-3.64211	-3.13971	-0.80112	-1.25057	-1.84458	-0.391252
2013.67	-1.05876	-1.18441	-1.37569	-1.36789	-1.44368	-1.58724	-2.68496	-2.08699	-2.19752	-0.670126	-1.56126	-0.667984	-2.15959	-1.72408	-3.48968	-3.11803	-1.8625	-3.53297	-3.10095	-0.788367	-1.23027	-1.81995	-0.388219
2013.68	-1.03609	-1.16502	-1.36846	-1.34847	-1.42308	-1.55915	-2.60743	-2.04927	-2.11996	-0.654375	-1.51252	-0.625314	-2.1292	-1.68472	-3.35118	-3.08532	-1.82625	-3.42405	-3.06221	-0.775876	-1.21006	-1.79559	-0.385208
2013.68	-1.01392	-1.14637	-1.36127	-1.32966	-1.40303	-1.5321	-2.5329	-2.01343	-2.05737	-0.639655	-1.46856	-0.591289	-2.09923	-1.648	-3.22996	-3.05364	-1.79139	-3.31981	-3.02465	-0.763893	-1.19055	-1.77128	-0.382221
2013.68	-0.992307	-1.12761	-1.35412	-1.31114	-1.38295	-1.50503	-2.45999	-1.97822	-1.98795	-0.625199	-1.42448	-0.557884	-2.06972	-1.61317	-3.13032	-3.02554	-1.75858	-3.22744	-2.98939	-0.752617	-1.17215	-1.74795	-0.379257
2013.69	-0.971481	-1.10957	-1.347	-1.29288	-1.36325	-1.47917	-2.39	-1.94303	-1.91718	-0.610575	-1.38055	-0.523374	-2.04064	-1.5762	-3.00739	-2.99658	-1.72754	-3.15954	-2.95877	-0.742255	-1.15551	-1.72619	-0.376316
2013.69	-0.950776	-1.09141	-1.33992	-1.27495	-1.34422	-1.45373	-2.32172	-1.9086	-1.8631	-0.596876	-1.33902	-0.492376	-2.01205	-1.54008	-2.89072	-2.96797	-1.69569	-3.07134	-2.92393	-0.730867	-1.13743	-1.70436	-0.373399
2013.69	-0.930843	-1.0741	-1.33288	-1.25774	-1.32584	-1.42882	-2.25829	-1.87551	-1.80754	-0.583303	-1.30065	-0.46403	-1.98441	-1.50492	-2.77708	-2.94022	-1.66492	-2.9871	-2.88991	-0.720141	-1.12051	-1.68264	-0.370503
2013.69	-0.911122	-1.05734	-1.32587	-1.24111	-1.30772	-1.40453	-2.19602	-1.84303	-1.75018	-0.570394	-1.26389	-0.438854	-1.95747	-1.47061	-2.66802	-2.91203	-1.63411	-2.89847	-2.85498	-0.709256	-1.10305	-1.6602	-0.36763
2013.7	-0.892529	-1.04174	-1.3189	-1.2247	-1.28983	-1.38116	-2.13577	-1.81109	-1.69239	-0.557772	-1.22649	-0.415009	-1.93048	-1.43725	-2.5633	-2.88379	-1.6035	-2.81203	-2.82003	-0.698279	-1.08525	-1.63799	-0.364779
2013.7	-0.873941	-1.02565	-1.31197	-1.20838	-1.27208	-1.35758	-2.07513	-1.78	-1.64461	-0.545513	-1.18974	-0.392126	-1.90384	-1.40554	-2.46447	-2.8572	-1.57415	-2.73408	-2.78628	-0.68755	-1.06782	-1.61584	-0.361951
2013.7	-0.855642	-1.0089	-1.30508	-1.19159	-1.254	-1.33442	-2.01817	-1.74993	-1.60523	-0.533633	-1.15667	-0.372015	-1.87727	-1.37551	-2.38146	-2.83171	-1.54609	-2.6619	-2.75352	-0.677247	-1.05116	-1.5944	-0.359144
2013.7	-0.837326	-0.992801	-1.29822	-1.17502	-1.23642	-1.31148	-1.96236	-1.71976	-1.55401	-0.522255	-1.12335	-0.353447	-1.85126	-1.34895	-2.31619	-2.80679	-1.519	-2.59113	-2.72099	-0.667033	-1.03514	-1.5734	-0.356359
2013.71	-0.819403	-0.976448	-1.29139	-1.15862	-1.21869	-1.28829	-1.90651	-1.69009	-1.51679	-0.510798	-1.09166	-0.337017	-1.82485	-1.32014	-2.22807	-2.77936	-1.49044	-2.51718	-2.68818	-0.656738	-1.01847	-1.55213	-0.353596
2013.71	-0.801863	-0.960511	-1.28461	-1.14219	-1.20098	-1.26553	-1.85183	-1.66021	-1.46928	-0.499204	-1.05922	-0.319	-1.79883	-1.29131	-2.14303	-2.75167	-1.46208	-2.44419	-2.65505	-0.646536	-1.00198	-1.53138	-0.350854
2013.71	-0.784814	-0.945202	-1.27785	-1.12634	-1.18375	-1.24318	-1.79696	-1.63029	-1.39701	-0.487473	-1.02725	-0.30137	-1.77307	-1.26295	-2.05963	-2.7241	-1.43461	-2.36894	-2.62193	-0.636317	-0.985456	-1.5106	-0.348134
2013.72	-0.768409	-0.929633	-1.27114	-1.11061	-1.16646	-1.22104	-1.74397	-1.60074	-1.32838	-0.475794	-0.998586	-0.286026	-1.7474	-1.23454	-1.97954	-2.69627	-1.40707	-2.29655	-2.58962	-0.626433	-0.969289	-1.49018	-0.345434
2013.72	-0.75196	-0.914471	-1.26446	-1.09487	-1.14952	-1.19884	-1.69355	-1.57154	-1.26497	-0.464842	-0.96985	-0.271933	-1.72251	-1.20752	-1.90382	-2.67113	-1.38042	-2.22769	-2.55781	-0.616607	-0.95379	-1.47037	-0.342755
2013.72	-0.735984	-0.899916	-1.25781	-1.07959	-1.13314	-1.17771	-1.64436	-1.54388	-1.20865	-0.454283	-0.942306	-0.258782	-1.69797	-1.18323	-1.83695	-2.6523	-1.35668	-2.16909	-2.5283	-0.607358	-0.938938	-1.45082	-0.340098
2013.72	-0.720619	-0.885093	-1.2512	-1.0642	-1.1169	-1.15676	-1.59574	-1.51596	-1.14965	-0.443436	-0.914455	-0.24644	-1.67367	-1.15905	-1.77771	-2.62681	-1.33171	-2.11367	-2.49786	-0.598004	-0.92435	-1.43144	-0.33746
2013.73	-0.705194	-0.870514	-1.24463	-1.04912	-1.10058	-1.13574	-1.54863	-1.4882	-1.09342	-0.433101	-0.887917	-0.234432	-1.64934	-1.13396	-1.71174	-2.60006	-1.30618	-2.05173	-2.4671	-0.588732	-0.909107	-1.41201	-0.334844
2013.73	-0.690099	-0.856175	-1.23808	-1.03449	-1.08461	-1.11556	-1.50294	-1.46135	-1.03893	-0.4227	-0.860875	-0.220917	-1.62548	-1.10856	-1.64553	-2.57342	-1.28067	-1.98914	-2.43635	-0.57936	-0.894209	-1.39284	-0.332247
2013.73	-0.675327	-0.842073	-1.23158	-1.01974	-1.06908	-1.09529	-1.4586	-1.43442	-0.987533	-0.412551	-0.834487	-0.207955	-1.60223	-1.08286	-1.58085	-2.54637	-1.25581	-1.92771	-2.40635	-0.570138	-0.879759	-1.37393	-0.329671
2013.74	-0.660871	-0.828203	-1.2251	-1.0052	-1.05346	-1.07586	-1.41564	-1.40802	-0.939578	-0.402567	-0.808365	-0.194817	-1.57894	-1.05691	-1.51771	-2.51909	-1.23175	-1.86818	-2.37618	-0.561061	-0.865251	-1.35529	-0.327115
2013.74	-0.646724	-0.814724	-1.21867	-0.990861	-1.03807	-1.05612	-1.37368	-1.38193	-0.892961	-0.392617	-0.7831	-0.18259	-1.55599	-1.03113	-1.45654	-2.49227	-1.2077	-1.81049	-2.34639	-0.55213	-0.850982	-1.33689	-0.324578
2013.74	-0.632881	-0.801799	-1.21226	-0.97673	-1.02291	-1.03695	-1.33238	-1.35612	-0.848701	-0.383219	-0.758854	-0.1719	-1.53349	-1.00665	-1.39867	-2.46641	-1.18427	-1.75481	-2.31698	-0.543416	-0.836948	-1.31875	-0.322061
2013.74	-0.619461	-0.788592	-1.20589	-0.96291	-1.00807	-1.01858	-1.29353	-1.33197	-0.807101	-0.37417	-0.736371	-0.164334	-1.5117	-0.983917	-1.34708	-2.44344	-1.16251	-1.71061	-2.28901	-0.535248	-0.823634	-1.30105	-0.319564
2013.75	-0.606583	-0.775603	-1.19955	-0.949504	-0.99365	-1.00011	-1.25642	-1.30826	-0.770151	-0.365654	-0.715278	-0.157259	-1.4901	-0.964901	-1.30679	-2.42463	-1.14252	-1.68544	-2.26373	-0.527445	-0.811515	-1.284	-0.317086
2013.75	-0.593599	-0.762987	-1.19325	-0.936173	-0.979435	-0.982828	-1.22432	-1.28716	-0.76033	-0.358432	-0.69504	-0.150964	-1.46904	-0.944727	-1.25941	-2.39933	-1.12051	-1.63364	-2.23606	-0.519126	-0.798227	-1.26667	-0.314627
2013.75	-0.581024	-0.750918	-1.18697	-0.923705	-0.966489	-0.967004	-1.21468	-1.27463	-0.815536	-0.355224	-0.67693	-0.146774	-1.45072	-0.922627	-1.2104	-2.37432	-1.0997	-1.58445	-2.20875	-0.511185	-0.78546	-1.24988	-0.312188
2013.76	-0.568965	-0.738722	-1.18074	-0.911292	-0.953705	-0.95207	-1.2133	-1.26225	-0.837494	-0.351348	-0.659972	-0.142371	-1.43322	-0.901499	-1.16251	-2.34958	-1.07883	-1.53701	-2.1816	-0.503284	-0.772899	-1.23322	-0.309767
2013.76	-0.556786	-0.727039	-1.17453	-0.898617	-0.940077	-0.93524	-1.18201	-1.24039	-0.79889	-0.343084	-0.640075	-0.134559	-1.41312	-0.881104	-1.11738	-2.32508	-1.05821	-1.48979	-2.15443	-0.495352	-0.760442	-1.21648	-0.307365
2013.76	-0.544867	-0.715064	-1.16836	-0.885802	-0.926454	-0.918308	-1.14741	-1.21823	-0.761623	-0.335352	-0.622235	-0.13002	-1.39271	-0.864462	-1.0805	-2.30087	-1.03771	-1.44453	-2.12796	-0.487706	-0.747901	-1.20008	-0.304982
2013.76	-0.533204	-0.703286	-1.16222	-0.873169	-0.913223	-0.902096	-1.11386	-1.19592	-0.724106	-0.327694	-0.604721	-0.12646	-1.37284	-0.848548	-1.0525	-2.27673	-1.01789	-1.40019	-2.10128	-0.479942	-0.735568	-1.18409	-0.302617
2013.77	-0.52179	-0.691702	-1.15611	-0.860716	-0.899883	-0.885765	-1.081	-1.17402	-0.688483	-0.319812	-0.586876	-0.121207	-1.35288	-0.829642	-1.01507	-2.25251	-0.998018	-1.35768	-2.07512	-0.472302	-0.723537	-1.16802	-0.30027
2013.77	-0.510621	-0.680308	-1.15003	-0.84856	-0.886737	-0.870157	-1.0486	-1.15255	-0.65472	-0.311937	-0.568795	-0.114182	-1.33321	-0.809475	-0.974802	-2.22889	-0.978696	-1.31575	-2.04964	-0.46487	-0.711896	-1.15216	-0.297942
2013.77	-0.499691	-0.669103	-1.14399	-0.836775	-0.873784	-0.854189	-1.01803	-1.13149	-0.62267	-0.304561	-0.550899	-0.107636	-1.31397	-0.790462	-0.935643	-2.20501	-0.960026	-1.27512	-2.02394	-0.457702	-0.700156	-1.13652	-0.295631
2013.77	-0.488994	-0.658255	-1.13797	-0.824841	-0.861129	-0.838743	-0.988067	-1.11081	-0.592235	-0.297363	-0.534213	-0.101527	-1.29523	-0.771666	-0.89857	-2.18139	-0.941282	-1.23575	-1.99857	-0.450415	-0.68861	-1.1211	-0.293339
2013.78	-0.478669	-0.647897	-1.13199	-0.813078	-0.848853	-0.823992	-0.958491	-1.09054	-0.563395	-0.29024	-0.518131	-0.0958881	-1.2764	-0.752931	-0.862501	-2.15822	-0.922904	-1.19786	-1.97352	-0.443245	-0.677254	-1.10588	-0.291064
2013.78	-0.468791	-0.637225	-1.12604	-0.801482	-0.836453	-0.808871	-0.93065	-1.07064	-0.536014	-0.283109	-0.502569	-0.0906311	-1.25785	-0.735055	-0.828701	-2.13559	-0.904885	-1.16159	-1.94877	-0.436189	-0.666085	-1.09087	-0.288807
2013.78	-0.458756	-0.626729	-1.12013	-0.790052	-0.824234	-0.794028	-0.903319	-1.05091	-0.510012	-0.276446	-0.487499	-0.0857206	-1.23956	-0.717214	-0.79595	-2.11271	-0.887381	-1.12572	-1.92434	-0.429245	-0.655101	-1.07617	-0.286568
2013.79	-0.448936	-0.616406	-1.11424	-0.778785	-0.812193	-0.779705	-0.876315	-1.03123	-0.485377	-0.269843	-0.472979	-0.0811958	-1.22169	-0.700224	-0.764043	-2.09008	-0.870495	-1.09095	-1.90022	-0.422412	-0.644297	-1.06186	-0.284346
2013.79	-0.439326	-0.606253	-1.10838	-0.767679	-0.800453	-0.766018	-0.850973	-1.01246	-0.462001	-0.263229	-0.458945	-0.0774386	-1.20428	-0.683266	-0.733907	-2.06769	-0.853499	-1.05726	-1.8764	-0.415688	-0.633672	-1.04745	-0.282141
2013.79	-0.429922	-0.596267	-1.10256	-0.75673	-0.789048	-0.751961	-0.826385	-0.994046	-0.439806	-0.257068	-0.445361	-0.0745259	-1.18678	-0.667085	-0.704532	-2.04575	-0.836835	-1.02492	-1.85287	-0.40907	-0.623223	-1.03323	-0.279953
2013.79	-0.420719	-0.586446	-1.09676	-0.745938	-0.777522	-0.738417	-0.802185	-0.975968	-0.418306	-0.250936	-0.432205	-0.0707515	-1.16952	-0.650936	-0.677111	-2.02431	-0.820496	-0.993961	-1.82986	-0.402558	-0.613059	-1.01921	-0.277782
2013.8	-0.411713	-0.576786	-1.091	-0.735434	-0.766164	-0.725481	-0.778267	-0.958251	-0.397352	-0.244796	-0.419265	-0.0672816	-1.15252	-0.635557	-0.650486	-2.00263	-0.804662	-0.963266	-1.80742	-0.396248	-0.603225	-1.00537	-0.275628
2013.8	-0.4029	-0.567286	-1.08526	-0.725247	-0.754972	-0.712168	-0.755879	-0.940861	-0.378462	-0.239096	-0.406399	-0.064039	-1.13593	-0.6202	-0.624497	-1.98117	-0.789369	-0.933519	-1.78476	-0.390161	-0.593278	-0.991726	-0.273491
2013.8	-0.394276	-0.558139	-1.07956	-0.714904	-0.744067	-0.69936	-0.733804	-0.92379	-0.360518	-0.233533	-0.394546	-0.061004	-1.11976	-0.605561	-0.599982	-1.96016	-0.773957	-0.904691	-1.76239	-0.38395	-0.583494	-0.978266	-0.27137
2013.8	-0.385836	-0.549406	-1.07389	-0.704709	-0.733486	-0.687135	-0.711963	-0.906825	-0.343529	-0.227989	-0.383135	-0.058221	-1.10348	-0.590945	-0.576042	-1.93964	-0.758846	-0.877067	-1.7403	-0.377838	-0.573871	-0.964987	-0.269266
2013.81	-0.377739	-0.540357	-1.06824	-0.694658	-0.722771	-0.674526	-0.691581	-0.889894	-0.327391	-0.222427	-0.372084	-0.0556166	-1.08744	-0.577022	-0.553838	-1.91886	-0.74403	-0.850665	-1.71848	-0.371823	-0.564408	-0.951889	-0.267178
2013.81	-0.370001	-0.531456	-1.06263	-0.684752	-0.712213	-0.662148	-0.6718	-0.873788	-0.31206	-0.21728	-0.36138	-0.0531755	-1.07178	-0.563102	-0.532177	-1.8983	-0.729688	-0.824396	-1.69693	-0.365904	-0.5551	-0.939094	-0.265106
2013.81	-0.362081	-0.522702	-1.05704	-0.674986	-0.701809	-0.650277	-0.652274	-0.858006	-0.297548	-0.212139	-0.351077	-0.0509442	-1.05655	-0.549871	-0.510989	-1.87819	-0.715859	-0.798937	-1.67566	-0.360079	-0.545946	-0.926628	-0.263051
2013.82	-0.35433	-0.514093	-1.05149	-0.66536	-0.691691	-0.638934	-0.632912	-0.842514	-0.283762	-0.206976	-0.341098	-0.0488522	-1.04119	-0.536634	-0.491058	-1.85853	-0.701882	-0.774265	-1.65465	-0.354347	-0.536943	-0.91405	-0.261011
2013.82	-0.346746	-0.505625	-1.04596	-0.655871	-0.681865	-0.627209	-0.614906	-0.827305	-0.270662	-0.202214	-0.33143	-0.0468882	-1.02605	-0.524038	-0.471527	-1.83862	-0.688178	-0.750668	-1.63391	-0.348706	-0.528088	-0.901644	-0.258987
2013.82	-0.339323	-0.497296	-1.04046	-0.646517	-0.671905	-0.615985	-0.597094	-0.812156	-0.257799	-0.197447	-0.321841	-0.0451	-1.01114	-0.511441	-0.453568	-1.81893	-0.674742	-0.728171	-1.61366	-0.343155	-0.519508	-0.889406	-0.256979
2013.82	-0.33206	-0.489105	-1.035	-0.637441	-0.662089	-0.605265	-0.579409	-0.797027	-0.245087	-0.192653	-0.31225	-0.0434194	-0.996605	-0.499462	-0.435953	-1.79967	-0.661768	-0.705684	-1.59391	-0.337798	-0.511203	-0.877334	-0.254986
2013.83	-0.324952	-0.481049	-1.02955	-0.628642	-0.652417	-0.594158	-0.563023	-0.78268	-0.233966	-0.18825	-0.303547	-0.0418386	-0.982451	-0.487462	-0.418661	-1.78085	-0.64925	-0.683891	-1.57393	-0.332634	-0.502772	-0.865425	-0.253009
2013.83	-0.317996	-0.473346	-1.02414	-0.619676	-0.643025	-0.583547	-0.546772	-0.768624	-0.223448	-0.183966	-0.295178	-0.0404063	-0.96817	-0.476079	-0.402468	-1.76177	-0.636574	-0.662772	-1.5542	-0.327338	-0.494481	-0.853679	-0.251047
2013.83	-0.311189	-0.465987	-1.01876	-0.610839	-0.633906	-0.573416	-0.530618	-0.754823	-0.213451	-0.179646	-0.287067	-0.0390561	-0.954096	-0.46467	-0.386551	-1.7429	-0.624145	-0.642305	-1.53472	-0.322128	-0.486327	-0.842092	-0.2491
2013.83	-0.304528	-0.458311	-1.01341	-0.602128	-0.624646	-0.562893	-0.515709	-0.741029	-0.203948	-0.175295	-0.278919	-0.0377832	-0.940227	-0.453833	-0.372005	-1.72445	-0.611959	-0.62247	-1.51548	-0.316999	-0.478307	-0.830662	-0.247169
2013.84	-0.298009	-0.450762	-1.00808	-0.59354	-0.615521	-0.552564	-0.501279	-0.727256	-0.194965	-0.171335	-0.270784	-0.0366366	-0.92673	-0.442976	-0.357693	-1.70644	-0.600218	-0.603247	-1.49648	-0.311953	-0.470419	-0.819526	-0.245252
2013.84	-0.29163	-0.443337	-1.00278	-0.585076	-0.60653	-0.542724	-0.486871	-0.714239	-0.186424	-0.167327	-0.263489	-0.0355518	-0.913586	-0.432668	-0.343596	-1.68816	-0.588894	-0.584618	-1.47772	-0.306987	-0.462661	-0.808669	-0.24335
2013.84	-0.285387	-0.436035	-0.997512	-0.576732	-0.597808	-0.533334	-0.472527	-0.70146	-0.178304	-0.163287	-0.256417	-0.0345262	-0.900305	-0.422324	-0.330416	-1.67007	-0.577397	-0.566565	-1.45919	-0.3021	-0.455031	-0.797692	-0.241463
2013.85	-0.279457	-0.428853	-0.992269	-0.568507	-0.589349	-0.523547	-0.459403	-0.688941	-0.170633	-0.159627	-0.249624	-0.0336092	-0.887218	-0.412532	-0.317429	-1.65218	-0.566123	-0.549417	-1.4409	-0.297291	-0.447528	-0.786865	-0.239591
2013.85	-0.273806	-0.421789	-0.987054	-0.560399	-0.58074	-0.514245	-0.446254	-0.676385	-0.163336	-0.155908	-0.242727	-0.0327373	-0.874496	-0.402698	-0.305694	-1.63472	-0.55507	-0.533099	-1.42309	-0.292558	-0.440285	-0.776185	-0.237733
2013.85	-0.267945	-0.414841	-0.981866	-0.552556	-0.572256	-0.505372	-0.433148	-0.663835	-0.156396	-0.152156	-0.235781	-0.0319104	-0.862106	-0.393373	-0.294041	-1.61766	-0.544439	-0.516636	-1.40571	-0.28801	-0.433277	-0.765649	-0.23589
2013.85	-0.26221	-0.408008	-0.976706	-0.544962	-0.563897	-0.496098	-0.421216	-0.652029	-0.149336	-0.148774	-0.229679	-0.0311777	-0.849575	-0.384016	-0.282534	-1.60033	-0.534205	-0.500682	-1.38809	-0.283635	-0.426132	-0.755257	-0.234061
2013.86	-0.256597	-0.401524	-0.971572	-0.53719	-0.555807	-0.487306	-0.40963	-0.640436	-0.142211	-0.145471	-0.223757	-0.0304768	-0.837225	-0.375146	-0.271812	-1.58343	-0.523775	-0.48522	-1.37069	-0.27912	-0.419104	-0.745006	-0.232246
2013.86	-0.251104	-0.395332	-0.966466	-0.529529	-0.547953	-0.478922	-0.397977	-0.629054	-0.136352	-0.142102	-0.218015	-0.0298096	-0.825054	-0.366231	-0.261198	-1.56691	-0.513549	-0.470933	-1.3535	-0.274677	-0.412193	-0.734894	-0.230445
2013.86	-0.245729	-0.38882	-0.961386	-0.521977	-0.539948	-0.470133	-0.386356	-0.617906	-0.130827	-0.138703	-0.212186	-0.0292249	-0.813242	-0.357805	-0.251754	-1.55012	-0.503522	-0.457687	-1.33654	-0.270304	-0.405396	-0.724919	-0.228658
2013.86	-0.240469	-0.382416	-0.956333	-0.514533	-0.532061	-0.461506	-0.375825	-0.606684	-0.125565	-0.135652	-0.206291	-0.0286613	-0.801737	-0.349331	-0.24227	-1.53352	-0.493911	-0.443917	-1.31978	-0.266001	-0.39871	-0.715228	-0.226885
2013.87	-0.235322	-0.376117	-0.951307	-0.507195	-0.524288	-0.453347	-0.365187	-0.595465	-0.120558	-0.132525	-0.201133	-0.0281224	-0.790083	-0.341307	-0.23286	-1.51733	-0.48465	-0.430841	-1.30323	-0.261767	-0.392135	-0.705777	-0.225126
2013.87	-0.230284	-0.369922	-0.946307	-0.499962	-0.516783	-0.445587	-0.354567	-0.584953	-0.11584	-0.129369	-0.196189	-0.0276566	-0.778598	-0.333243	-0.226634	-1.50152	-0.475188	-0.417536	-1.2869	-0.257599	-0.385668	-0.696197	-0.22338
2013.87	-0.225355	-0.363829	-0.941334	-0.492832	-0.509493	-0.43741	-0.345013	-0.57464	-0.111364	-0.126556	-0.191411	-0.0272237	-0.76728	-0.325957	-0.221664	-1.48543	-0.46591	-0.404642	-1.27104	-0.253499	-0.379308	-0.686747	-0.221648
2013.88	-0.220531	-0.357836	-0.936386	-0.485803	-0.50205	-0.42972	-0.335284	-0.564512	-0.107096	-0.123807	-0.186427	-0.0267999	-0.756318	-0.318489	-0.213121	-1.46952	-0.456813	-0.392146	-1.25555	-0.249463	-0.373204	-0.677426	-0.219929
2013.88	-0.21581	-0.351942	-0.931465	-0.47904	-0.494716	-0.422367	-0.325577	-0.554284	-0.103035	-0.120968	-0.181397	-0.0263934	-0.745629	-0.310993	-0.205177	-1.45404	-0.448122	-0.380036	-1.23981	-0.245613	-0.367289	-0.668231	-0.218224
2013.88	-0.211191	-0.346145	-0.926569	-0.472478	-0.487489	-0.414617	-0.316445	-0.544085	-0.0992138	-0.118109	-0.177113	-0.0260494	-0.734791	-0.303901	-0.197308	-1.43889	-0.439747	-0.3683	-1.22426	-0.241901	-0.361232	-0.659161	-0.216531
[truncated: 773 more rows]
